# Supplementary material for: Plasma proteomic analysis reveals altered protein abundances in cardiovascular disease
Source: J Transl Med. 2018 Apr 17;16:104. doi: 10.1186/s12967-018-1476-9 (PMC5905170; doi:10.1186/s12967-018-1476-9)
Supplement: Supplementary file 1 — Additional file 1. Discovery set analysis results. List of peptides and proteins along with the detailed protein identification and relative quantification data per sample in the discovery set. The list of differentially expressed proteins is also provided. [file 12967_2018_1476_MOESM1_ESM.xls]

## Sheet: Normalized Peptides
ID	Frequency	Sequence	Uniprot ID	Uniprot Accession	Symbol	Name	01 - Control	02 - Control	03 - Control	04 - Control	05 - Control	06 - Control	07 - Control	08 - Control	09 - Case	10 - Case	11 - Case	12 - Case	13 - Case	14 - Case	15 - Case	16 - Case	17 - Case	18 - Case	19 - Case	20 - Case	21 - Case
PL02863	35	GDYHRYLAEFATGNDRK	P62258	1433E_HUMAN	YWHAE	14-3-3 protein epsilon	0	0	62.7689	8.03792	71.5442	0	45.2011	29.2898	0	0	34.2419	0	50.613	23.5741	51.2877	27.7593	33.4272	16.9382	45.8044	33.7427	6.10008
PL07016	21	MFTLPQKDFRAPTTcLGPTcMQDLGSSHGEDLEGEcSR	Q96QU6	1A1L1_HUMAN	ACCS	1-aminocyclopropane-1-carboxylate synthase-like protein 1	0	0	0	79.0368	133.789	129.035	157.758	682.106	41.0885	142.4	126.302	0	107.511	337.694	263.262	93.2775	81.8843	0	0	0	104.801
PL09521	15	MIKWFWDSAEEGYRTYHMDEYDEDK	Q96QU6	1A1L1_HUMAN	ACCS	1-aminocyclopropane-1-carboxylate synthase-like protein 1	13.7996	0	0	6.43657	0	0	13.9653	20.3489	0	27.0736	38.5713	68.2415	0	76.9137	8.58684	52.7571	44.5453	0	0	0	0
PL07585	19	EPGWFcLIFADELPR	Q4AC99	1A1L2_HUMAN	ACCSL	Probable inactive 1-aminocyclopropane-1-carboxylate synthase-like protein 2	18.5943	23.8858	0	0	10.1936	8.68461	0	9.99256	18.3596	12.5781	17.8912	15.4083	9.22759	12.8847	0	0	10.2997	0	10.189	14.9752	17.0312
PL07194	20	YYNQSEDGSHTIQR	P18462	1A25_HUMAN	HLA-A	HLA class I histocompatibility antigen, A-25 alpha chain	0	0	19.9573	0	3.91193	11.6693	6.69527	8.64701	0	0	0	18.5296	0	34.8436	10.3308	6.3429	6.63076	12.8074	8.27168	25.6398	14.5562
PL04686	28	YYNQSEAGSHTIQMMYGcDVGPDGRLLR	P10314	1A32_HUMAN	HLA-A	HLA class I histocompatibility antigen, A-32 alpha chain	0	22.86	5.44869	0	8.30439	7.23288	0	5.05264	50.4453	0	0	13.6681	10.9089	8.90347	5.42813	8.4835	0	6.57115	7.63109	3.61712	44.9516
PL04067	30	LRQccVLFDFVSDPLSDLKWK	Q13362	2A5G_HUMAN	PPP2R5C	Serine/threonine-protein phosphatase 2A 56 kDa regulatory subunit gamma isoform	0	18.3346	21.016	25.8661	11.7912	5.07213	36.1126	29.3597	9.25101	1.74836	6.68251	20.1247	2.43134	8.08582	11.9481	7.79004	8.57186	25.6706	14.0773	6.73219	9.66915
PL04995	27	AVTELGRPDEEYWNSQKDFLEDR	P20039	2B1B_HUMAN	HLA-DRB1	HLA class II histocompatibility antigen, DRB1-11 beta chain	51.7243	0	67.2955	54.8007	22.1368	10.5047	51.6377	30.549	0	0	0	15.8281	21.0325	0	48.118	10.1362	12.5252	65.0019	38.301	82.0566	28.6226
PL03576	32	GDRAEGAENK	O60239	3BP5_HUMAN	SH3BP5	SH3 domain-binding protein 5	18.097	0	5.23325	4.36776	0	3.12725	5.846	5.06274	0	10.3723	10.5959	0	6.66703	5.62107	4.21087	5.18644	4.02256	2.69668	4.69467	5.96627	7.85429
PL05806	24	RERLDGENIYIR	P11171	41_HUMAN	EPB41	Protein 4.1	4.54882	0	4.65737	4.65543	3.27329	0	6.57163	4.07631	13.2341	6.42944	0	9.75377	15.0044	0	0	6.20172	13.1613	5.3104	3.82114	11.6967	18.8484
PL11534	11	ETEPDGGSGWTK	Q8WXA8	5HT3C_HUMAN	HTR3C	5-hydroxytryptamine receptor 3C	8.03179	0	6.25576	2.71606	5.9716	13.123	5.99692	4.12995	0	3.11348	9.86211	3.72423	2.97243	0	2.73412	0	0	0	6.9905	10.6249	0
PL04128	30	ccPFQGHSScR	Q96P26	5NT1B_HUMAN	NT5C1B	Cytosolic 5'-nucleotidase 1B	56.5997	77.1913	0	42.0235	0	0	42.26	162.633	0	0	0	0	38.5879	0	0	267.834	29.39	44.0032	36.1172	37.654	0
PL01311	52	FQIAQVVR	Q969T7	5NT3B_HUMAN	NT5C3B	7-methylguanosine phosphate-specific 5'-nucleotidase	7313.08	0	4868.61	10133.1	6546.58	4608.68	6901.9	6317.35	0	15255.2	5850.36	0	6846.91	7173.79	7200.09	5659.82	11883.6	6254.6	5270.31	5202.68	7240.78
PL04941	27	KVTHDMDMcYGMMGSLFR	P49902	5NTC_HUMAN	NT5C2	Cytosolic purine 5'-nucleotidase	22.0974	113.285	156.771	21.7021	53.9754	59.5346	70.7547	46.7797	0	40.9078	0	23.9595	146.718	16.1523	76.6234	35.732	14.3059	19.3341	39.4573	69.5636	48.4274
PL10855	12	cGPEcRcNR	P0DKL9	A14EL_HUMAN	ARL14EPL	ARL14 effector protein-like	0	0	4.52409	7.8821	6.35561	3.56297	4.33689	6.09115	0	0	0	0	6.87762	0	7.85604	2.51266	0	6.23822	2.71064	7.87641	2.82307
PL00167	62	YVGGQEHFAHLLILR	P02763	A1AG1_HUMAN	ORM1	Alpha-1-acid glycoprotein 1	2222.01	2349.36	1889.6	544.411	1268.45	1664.63	1623.62	1126.58	160.571	638.683	536.681	616.752	1108.94	589.06	413.603	658.582	545.333	861.781	765.124	1229.45	1214.88
PL00260	61	EQLGEFYEALDcLR	P02763	A1AG1_HUMAN	ORM1	Alpha-1-acid glycoprotein 1	275.927	436.599	369.924	228.336	263.876	317.082	419.707	242.76	652.127	1072.33	423.666	600.262	155.811	612.302	85.9564	834.647	402.803	261.045	308.424	362.179	423.623
PL00322	61	TYMLAFDVNDEKNWGLSVYADKPETTK	P02763	A1AG1_HUMAN	ORM1	Alpha-1-acid glycoprotein 1	239.023	171.019	99.0823	29.2702	82.5921	60.6833	58.46	84.1381	173.223	267.455	103.232	99.244	59.5629	85.6637	22.8704	96.0259	55.7909	56.3514	78.6627	73.6501	105.742
PL00361	60	SDVVYTDWK	P02763	A1AG1_HUMAN	ORM1	Alpha-1-acid glycoprotein 1	1598.22	0	1382.88	588.281	1032.3	664.665	1021.42	790.777	0	824.423	340.17	421.262	804.782	498.435	249.615	577.401	458.576	608.54	884.059	1002.71	1610.05
PL00739	58	TYMLAFDVNDEK	P02763	A1AG1_HUMAN	ORM1	Alpha-1-acid glycoprotein 1	72.259	56.8914	51.6284	30.5647	42.5076	58.3859	51.5172	35.9126	54.8389	132.399	20.3933	54.0895	24.9595	60.8982	12.866	64.5917	23.913	27.8073	46.2524	42.1258	88.457
PL01060	55	SDVVYTDWKK	P02763	A1AG1_HUMAN	ORM1	Alpha-1-acid glycoprotein 1	425.87	283.552	296.492	124.44	248.269	154.283	280.608	238.329	15.7153	36.6716	70.4798	33.731	113.239	52.1677	65.4854	66.1073	66.4898	146.35	201.428	198.066	288.325
PL01512	50	NWGLSVYADKPETTK	P02763	A1AG1_HUMAN	ORM1	Alpha-1-acid glycoprotein 1	13.2604	0	7.59966	0	0	13.319	14.8284	9.72672	0	114.201	0	31.842	11.489	22.4022	0	24.3542	17.7652	27.5438	22.6076	15.2251	24.6802
PL01760	47	TYMLAFDVNDEKNWGLSVYADKPETTKEQLGEFYEALDcLR	P02763	A1AG1_HUMAN	ORM1	Alpha-1-acid glycoprotein 1	767.792	1791.65	775.306	199.354	385.033	299.568	766.682	451.473	0	0	83.0745	0	75.2613	0	2.221	37.6214	10.9176	403.056	668.812	713.617	561.487
PL02167	42	NWGLSVYADKPETTKEQLGEFYEALDcLR	P02763	A1AG1_HUMAN	ORM1	Alpha-1-acid glycoprotein 1	81.8483	115.55	58.1165	19.3481	36.1623	17.9832	0	56.1542	0	0	0	0	35.2017	0	0	0	0	0	51.0008	50.9059	78.2163
PL00019	62	WFYIASAFR	P19652	A1AG2_HUMAN	ORM2	Alpha-1-acid glycoprotein 2	474.301	621.496	408.903	294.86	434.317	556.33	304.957	330.909	136.04	146.662	147.594	210.751	340.291	110.117	174.884	262.436	136.078	183.135	299.465	436.67	587.381
PL00107	62	EQLGEFYEALDcLcIPR	P19652	A1AG2_HUMAN	ORM2	Alpha-1-acid glycoprotein 2	185.006	251.012	152.37	149.419	133.807	0	3.85716	170.655	698.504	276.98	370.813	218.187	83.8524	458.592	252.476	392.824	62.3342	117.342	133.897	154.142	248.669
PL00348	60	TEDTIFLR	P19652	A1AG2_HUMAN	ORM2	Alpha-1-acid glycoprotein 2	32.6425	0	34.9303	18.6313	23.9439	20.9738	31.8939	26.4914	0	361.202	58.9815	122.301	17.9024	154.316	8.53181	143.385	65.4874	21.0369	23.4062	22.5294	41.9424
PL00815	58	EHVAHLLFLR	P19652	A1AG2_HUMAN	ORM2	Alpha-1-acid glycoprotein 2	0	0	420.219	230.422	298.375	295.495	337.019	162.633	0	87.9317	139.16	194.5	266.107	176.386	346.907	216.136	235.12	233.456	210.051	247.524	388.865
PL01054	55	SDVMYTDWK	P19652	A1AG2_HUMAN	ORM2	Alpha-1-acid glycoprotein 2	128.245	0	221.854	144.002	182.228	774.386	148.79	104.356	0	0	84.8456	91.0886	135.399	110.683	285.714	126.214	124.049	89.3436	148.187	179.362	239.338
PL01547	50	TLMFGSYLDDEKNWGLSFYADKPETTK	P19652	A1AG2_HUMAN	ORM2	Alpha-1-acid glycoprotein 2	15.5819	33.4366	26.3549	0	0	17.0127	0	0	158.496	81.6903	34.3824	40.4472	12.7071	126.171	0	131.986	28.1597	14.8915	0	0	22.6088
PL01779	46	SDVmYTDWK	P19652	A1AG2_HUMAN	ORM2	Alpha-1-acid glycoprotein 2	7.11935	0	4.99435	0	2.68599	5.86236	0.944521	0	0	77.1032	0	0	6.20756	0	5.12437	7.62532	3.17321	0	2.99689	8.0422	4.3552
PL06426	22	cEPLEKQHEK	P19652	A1AG2_HUMAN	ORM2	Alpha-1-acid glycoprotein 2	0	0	5.08237	0	0	0	5.65315	0	0	0	0	9.5736	7.17914	16.7402	4.96368	12.8851	12.2445	0	7.4071	0	5.2533
PL00022	62	KLSSWVLLMK	P01009	A1AT_HUMAN	SERPINA1	Alpha-1-antitrypsin	158.918	111.412	184.786	138.368	149.906	183.654	165.954	115.084	51.8691	25.8682	78.97	128.178	113.646	73.6715	71.9789	73.3119	67.0731	60.8268	82.0672	48.851	137.421
PL00121	62	GTEAAGAMFLEAIPMSIPPEVK	P01009	A1AT_HUMAN	SERPINA1	Alpha-1-antitrypsin	791.362	1392.55	1249.59	717.012	978.291	295.732	1742.95	569.704	97.7988	757.747	546.52	357.099	724.854	238.28	715.827	320.363	295.267	336.471	987.091	889.686	1035.03
PL00138	62	TLNQPDSQLQLTTGNGLFLSEGLK	P01009	A1AT_HUMAN	SERPINA1	Alpha-1-antitrypsin	825.264	328.117	423.74	122.259	292.214	134.339	536.145	296.629	633.414	723.657	476.8	88.9898	343.881	416.404	144.97	361.265	105.002	80.8567	314.695	169.647	424.09
PL00194	61	LSSWVLLMK	P01009	A1AT_HUMAN	SERPINA1	Alpha-1-antitrypsin	340.954	310.446	401.359	241.401	253.198	271.728	183.577	196.96	119.441	72.0399	143.124	140.801	186.299	120.683	212.877	130.035	103.471	154.209	281.098	189.8	219.696
PL00270	61	VFSNGADLSGVTEEAPLK	P01009	A1AT_HUMAN	SERPINA1	Alpha-1-antitrypsin	1090.34	724.073	1326.29	637.184	762.673	700.71	1238.63	918.803	1313.2	1291.15	1097.54	1299.77	673.882	1570.89	564.385	1302.42	940.663	573.065	813.505	741.405	1183.16
PL00291	61	ELDRDTVFALVNYIFFK	P01009	A1AT_HUMAN	SERPINA1	Alpha-1-antitrypsin	372.596	352.942	714.449	321.469	318.088	393.333	344.975	421.623	366.176	134.379	445.875	389.181	287.166	311.131	314.99	359.396	272.302	440.714	387.938	327.152	405.428
PL00432	60	DTVFALVNYIFFK	P01009	A1AT_HUMAN	SERPINA1	Alpha-1-antitrypsin	26.8824	16.3175	25.2484	12.9882	10.2881	13.5607	18.5264	19.4814	29.958	9.91363	21.5544	25.9863	11.6422	16.9902	7.75259	17.0397	10.8502	10.5935	17.222	11.9582	19.3803
PL00462	60	LQHLENELTHDIITK	P01009	A1AT_HUMAN	SERPINA1	Alpha-1-antitrypsin	372.596	0	292.972	76.232	18.2947	77.2207	309.296	211.604	0	513.102	1196.5	1257.19	101.011	764.84	74.2241	903.162	317.503	115.35	172.332	142.77	143.463
PL00475	60	FNKPFVFLMIEQNTK	P01009	A1AT_HUMAN	SERPINA1	Alpha-1-antitrypsin	957.319	613.738	650.07	337.051	1001.91	304.605	911.495	430.951	231.804	156.888	190.692	145.418	696.616	217.186	261.721	280.499	100.81	233.019	815.073	350.737	750.205
PL00633	59	LYHSEAFTVNFGDTEEAK	P01009	A1AT_HUMAN	SERPINA1	Alpha-1-antitrypsin	62.2499	64.7786	95.8382	54.6329	51.9743	40.6008	48.7689	57.4368	0	107.483	52.909	123.41	36.5897	88.0074	47.7438	51.3661	55.7545	68.8224	51.6728	52.4004	61.9572
PL00636	59	LYHSEAFTVNFGDTEEAKK	P01009	A1AT_HUMAN	SERPINA1	Alpha-1-antitrypsin	264.821	0	268.327	174.59	192.208	150.005	214.795	253.953	0	432.891	489.732	24.4572	159.64	402.342	172.265	422.722	293.809	255.205	154.906	184.779	219.603
PL00715	58	LVDKFLEDVK	P01009	A1AT_HUMAN	SERPINA1	Alpha-1-antitrypsin	220.974	0	288.948	110.704	129.268	98.0559	176.272	161.77	0	89.2352	131.991	115.855	128.148	61.7185	104.336	114.504	122.973	102.824	127.782	117.014	142.32
PL00722	58	LGMFNIQHcK	P01009	A1AT_HUMAN	SERPINA1	Alpha-1-antitrypsin	1163.96	0	1587.33	692.081	903.749	798.944	591.592	676.976	0	533.656	608.651	382.284	587.732	238.866	684.79	589.236	421.758	525.855	912.953	888.518	963.183
PL00820	57	SPLFMGK	P01009	A1AT_HUMAN	SERPINA1	Alpha-1-antitrypsin	0	0	1268.2	657.081	1041.74	729.824	652.824	742.738	0	577.021	517.845	315.122	637.029	423.24	658.156	491.237	235.667	376.858	878.012	836.679	1019.17
PL00845	57	GKWERPFEVK	P01009	A1AT_HUMAN	SERPINA1	Alpha-1-antitrypsin	0	0	236.666	98.1187	94.1739	72.8438	130.083	138.846	209.795	0	155.129	171.503	169.643	482.615	66.652	405.489	167.573	91.9633	136.943	141.252	285.992
PL01136	55	DTEEEDFHVDQVTTVK	P01009	A1AT_HUMAN	SERPINA1	Alpha-1-antitrypsin	41.8766	0	119.452	29.9894	37.456	30.7576	38.7885	53.8223	0	356.941	240.227	315.722	22.0089	319.92	13.6738	294.41	71.8848	49.7202	19.7418	32.2949	35.4574
PL01338	52	LVDKFLEDVKK	P01009	A1AT_HUMAN	SERPINA1	Alpha-1-antitrypsin	0	0	277.38	72.6841	74.2343	64.3275	186.518	148.361	0	109.664	286.755	132.885	96.6552	138.027	79.1548	168.673	99.6071	92.4545	98.0372	126.961	119.599
PL01374	52	KLYHSEAFTVNFGDTEEAKK	P01009	A1AT_HUMAN	SERPINA1	Alpha-1-antitrypsin	0	548.657	353.578	67.4821	109.349	124.635	148.838	149.853	0	79.7351	84.8456	46.8036	175.171	106.66	68.413	107.466	104.054	150.443	130.246	202.363	205.583
PL01564	49	WERPFEVK	P01009	A1AT_HUMAN	SERPINA1	Alpha-1-antitrypsin	11.0261	0	8.31134	0	0	0	8.33146	7.61627	0	49.8564	21.1214	18.4756	0	32.8319	4.69073	25.5377	9.03846	0	4.90298	5.17933	9.68315
PL01786	46	LGmFNIQHcK	P01009	A1AT_HUMAN	SERPINA1	Alpha-1-antitrypsin	0	18.0372	14.2839	2.3922	11.0931	4.38489	6.88809	3.54928	0	7.05526	19.0973	0	6.332	8.47848	7.34757	5.84391	4.97215	7.68089	6.52461	6.0083	6.56585
PL01840	45	SPLFmGK	P01009	A1AT_HUMAN	SERPINA1	Alpha-1-antitrypsin	71.7424	0	15.7425	15.0115	26.4287	30.8962	7.35753	7.37141	24.0812	43.5147	9.70749	11.4505	14.2554	9.1816	8.91041	9.17696	10.789	2.40196	9.82387	13.8226	23.7238
PL01981	44	GKWERPFEVKDTEEEDFHVDQVTTVK	P01009	A1AT_HUMAN	SERPINA1	Alpha-1-antitrypsin	238.28	288.939	513.015	283.832	356.284	366.595	159.156	347.466	0	74.4963	38.3745	153.154	289.319	245.311	149.901	344.863	136.789	223.304	165.747	167.476	236.772
PL02152	42	VFSNGADLSGVTEEAPLKLSK	P01009	A1AT_HUMAN	SERPINA1	Alpha-1-antitrypsin	1390.94	971.895	1997.24	919.578	1253.05	1520.05	1626.76	1145.94	0	0	237.922	56.2783	800.953	78.7301	856.703	88.4061	316.957	835.583	1269.31	1104.28	1384.94
PL02171	42	SASLHLPK	P01009	A1AT_HUMAN	SERPINA1	Alpha-1-antitrypsin	0	0	8.94004	5.73658	0	3.53948	8.24467	7.3271	0	0	0	4.44595	3.05592	0	3.61435	2.67627	0	4.04643	14.6888	6.07135	6.86988
PL02695	36	LSSWVLLmK	P01009	A1AT_HUMAN	SERPINA1	Alpha-1-antitrypsin	0	0	6.82008	2.68103	2.77224	2.31524	4.31761	1.88121	0	0	0	0	0	0	1.63812	0	0	0	0	0	0
PL02952	34	QINDYVEKGTQGK	P01009	A1AT_HUMAN	SERPINA1	Alpha-1-antitrypsin	74.5514	0	147.919	79.7559	74.3986	70.1899	69.019	81.2464	0	0	0	0	56.6195	4.18357	68.1708	0	32.5769	147.414	82.8735	73.3933	82.2519
PL03065	33	FLENEDRR	P01009	A1AT_HUMAN	SERPINA1	Alpha-1-antitrypsin	7.77801	4.39615	2.72616	0	1.97773	1.46222	0	5.73202	0	0	0	0	2.37103	0	1.69668	1.77975	0	0	3.41573	3.89967	4.39019
PL03243	33	IVDLVKELDRDTVFALVNYIFFK	P01009	A1AT_HUMAN	SERPINA1	Alpha-1-antitrypsin	11.0132	1.27963	3.60368	8.51017	5.59992	6.98136	4.6093	4.36548	0	0	0	0	0	0	1.51838	0	2.01037	6.99139	4.18399	0.793712	2.08756
PL03770	31	GTEAAGAmFLEAIPMSIPPEVK	P01009	A1AT_HUMAN	SERPINA1	Alpha-1-antitrypsin	8.55937	0	6.50825	0	3.73797	2.30731	9.42111	5.66673	0	0	0	0	1.18456	0	3.03984	0	0	0	1.10871	8.33409	1.1547
PL04220	29	RLGMFNIQHcK	P01009	A1AT_HUMAN	SERPINA1	Alpha-1-antitrypsin	0	0	98.8761	132.423	234.511	198.647	13.2252	0	67.0841	87.0043	177.9	86.7111	0	8.01559	10.4601	18.003	11.787	0	13.9295	15.2624	0
PL05986	24	TLNQPDSQLQLTTGNGLFLSEGLKLVDKFLEDVK	P01009	A1AT_HUMAN	SERPINA1	Alpha-1-antitrypsin	63.5737	38.406	70.5898	32.9859	46.5325	31.5894	53.1565	45.3805	0	0	0	0	46.7841	0	25.908	0	0	108.337	59.8929	30.1933	63.7767
PL06626	22	LYHSEAFTVNFGDTEEAKKQINDYVEK	P01009	A1AT_HUMAN	SERPINA1	Alpha-1-antitrypsin	201.408	147.314	187.301	98.7899	105.448	64.0502	140.786	129.122	0	0	0	0	73.2512	0	82.5226	0	0	94.3647	111.857	113.044	130.189
PL07339	20	TDTSHHDQDHPTFNKITPNLAEFAFSLYR	P01009	A1AT_HUMAN	SERPINA1	Alpha-1-antitrypsin	46.5583	55.0381	62.4922	31.0921	0	31.0348	18.2926	38.128	0	0	0	0	0	0	26.8325	0	0	56.4878	36.3076	30.9405	30.0455
PL07665	19	DTEEEDFHVDQVTTVKVPMMK	P01009	A1AT_HUMAN	SERPINA1	Alpha-1-antitrypsin	48.9476	61.1583	59.4494	37.9961	43.6781	37.0556	52.9154	49.2516	0	0	18.2876	0	18.0005	0	16.269	0	0	0	22.0287	0	22.2822
PL00001	62	GVTFLLR	P04217	A1BG_HUMAN	A1BG	Alpha-1B-glycoprotein	17.9485	39.7292	37.3948	29.9654	46.6968	37.0556	23.1478	16.9792	0	35.1175	30.8121	30.7926	19.6876	26.3671	35.0209	26.6796	34.6483	15.8739	18.7832	31.3842	31.7951
PL00054	62	cEGPIPDVTFELLR	P04217	A1BG_HUMAN	A1BG	Alpha-1B-glycoprotein	120.529	128.135	116.811	84.1189	105.427	121.367	69.1154	75.7896	134.656	169.346	121.955	108.989	81.1722	80.6442	136.694	71.9416	115.865	54.5776	93.0647	109.097	100.68
PL00086	62	VTLTcVAPLSGVDFQLR	P04217	A1BG_HUMAN	A1BG	Alpha-1B-glycoprotein	121.368	146.711	137.03	81.3381	101.998	80.3896	116.486	95.9379	153.207	84.4225	107.28	33.731	87.3223	110.39	137.156	84.8973	102.56	67.9218	79.7826	106.132	106.139
PL00112	62	SLPAPWLSMAPVSWITPGLK	P04217	A1BG_HUMAN	A1BG	Alpha-1B-glycoprotein	84.8188	106.758	110.022	83.7353	139.926	122.238	68.561	50.4176	98.8565	81.8658	100.645	72.1693	105.868	88.9449	145.543	87.2849	110.379	55.0142	90.0858	86.5401	135.765
PL00225	61	HQFLLTGDTQGR	P04217	A1BG_HUMAN	A1BG	Alpha-1B-glycoprotein	0	0	152.37	85.5093	73.3102	95.3227	132.156	99.1794	108.254	183.158	145.233	107.1	115.465	106.855	128.946	104.684	119.437	26.2737	88.0923	152.624	175.328
PL00308	61	SWVPHTFESELSDPVELLVAES	P04217	A1BG_HUMAN	A1BG	Alpha-1B-glycoprotein	134.122	167.485	163.662	146.83	11.9781	154.521	90.3057	123.852	141.328	148.216	138.795	136.873	131.33	107.597	206.912	121.252	172.604	99.4404	160.618	162.082	171.665
PL00543	59	LLELTGPK	P04217	A1BG_HUMAN	A1BG	Alpha-1B-glycoprotein	74.39	0	114.171	82.1052	108.877	73.636	69.8869	57.0637	0	113.85	93.9824	76.8767	75.0938	78.6324	98.7674	79.4368	107.736	46.9095	73.1975	105.385	109.498
PL00642	59	TPGAAANLELIFVGPQHAGNYR	P04217	A1BG_HUMAN	A1BG	Alpha-1B-glycoprotein	194.789	205.499	188.734	170.491	329.793	270.342	133.482	143.837	150.807	0	122.349	24.5502	137.6	160.566	254.017	159.413	170.854	150.607	205.347	214.902	31.9817
PL00699	58	ATWSGAVLAGR	P04217	A1BG_HUMAN	A1BG	Alpha-1B-glycoprotein	100.252	0	162.153	99.1735	153.479	107.067	88.7146	61.7743	0	128.388	102.444	70.0405	93.4485	89.7457	106.427	83.527	107.08	60.2537	90.0858	97.9822	169.939
PL00724	58	SGLSTGWTQLSK	P04217	A1BG_HUMAN	A1BG	Alpha-1B-glycoprotein	89.9847	0	136.351	89.5127	146.21	132.002	77.0708	70.0529	0	103.448	87.5726	81.554	91.8691	87.9488	112.437	103.708	118.781	60.6903	75.9077	98.1457	129.233
PL00818	58	IFFHLNAVALGDGGHYTcR	P04217	A1BG_HUMAN	A1BG	Alpha-1B-glycoprotein	0	0	27.8386	23.9244	45.2183	26.242	24.7822	13.2853	16.651	10.6656	11.83	21.5848	27.2807	10.1308	20.81	10.7632	13.8776	8.5414	13.6831	26.7139	28.6692
PL01428	51	NGVAQEPVHLDSPAIK	P04217	A1BG_HUMAN	A1BG	Alpha-1B-glycoprotein	28.655	0	75.0158	56.4308	70.538	58.0096	47.4913	33.1842	44.4244	69.7588	40.2019	42.516	41.0647	54.5505	59.4761	44.3069	82.1463	31.1638	51.9416	73.6968	70.425
PL01849	45	cLAPLEGAR	P04217	A1BG_HUMAN	A1BG	Alpha-1B-glycoprotein	85.9165	123.523	0	75.2252	109.698	65.7139	0	60.3518	73.3491	126.533	98.846	52.4104	0	65.6833	97.9529	51.9682	79.0842	46.582	0	0	0
PL02326	40	LELHVDGPPPRPQLR	P04217	A1BG_HUMAN	A1BG	Alpha-1B-glycoprotein	11.165	0	3.80134	3.62366	3.15419	2.99376	6.1811	0	0	27.3721	12.7578	11.7947	9.41377	3.20506	8.65904	8.1675	7.16989	10.7349	8.81103	9.18595	5.99511
PL02357	40	LHDNQNGWSGDSAPVELILSDETLPAPEFSPEPESGR	P04217	A1BG_HUMAN	A1BG	Alpha-1B-glycoprotein	112.747	112.404	101.924	75.4649	0	33.8868	140.425	100.719	129.897	91.2906	89.5686	46.3838	71.2171	60.7419	97.7988	65.1107	62.3388	46.5274	111.409	94.5262	118.572
PL02560	38	TDGEGALSEPSATVTIEELAAPPPPVLMHHGESSQVLHPGNK	P04217	A1BG_HUMAN	A1BG	Alpha-1B-glycoprotein	50.4974	0	0	0	65.2194	38.2044	0	44.9607	0	134.354	26.283	0	52.4317	83.4957	0	94.1988	127.202	59.435	70.7113	0	40.6128
PL08543	17	NGVAQEPVHLDSPAIKHQFLLTGDTQGR	P04217	A1BG_HUMAN	A1BG	Alpha-1B-glycoprotein	13.7899	0	12.1816	12.9427	22.7118	0	16.1085	10.7458	0	0	0	0	5.75767	0	18.9743	0	0	5.85072	9.18552	8.77543	9.29358
PL00574	59	LGNQEPGGQTALK	P08697	A2AP_HUMAN	SERPINF2	Alpha-2-antiplasmin	100.414	154.296	143.242	64.126	66.8212	95.4416	90.1611	73.1078	162.32	131.697	170.169	78.2859	99.4311	119.179	68.8532	124.678	131.959	54.9324	74.295	96.4177	110.665
PL00819	58	HQMDLVATLSQLGLQELFQAPDLR	P08697	A2AP_HUMAN	SERPINF2	Alpha-2-antiplasmin	26.0946	21.1145	21.9414	5.04138	5.08449	19.4527	2.86153	10.2957	51.5437	19.6518	34.9728	22.1305	4.94643	17.4023	15.7935	29.4825	30.9666	20.2538	6.32079	4.86175	5.38627
PL01199	54	DSFHLDEQFTVPVEMMQAR	P08697	A2AP_HUMAN	SERPINF2	Alpha-2-antiplasmin	24.3543	29.6008	23.8678	29.7257	19.9457	14.1687	25.9153	19.8289	44.6278	39.078	55.1581	14.7997	34.6753	26.3671	19.8195	40.7773	19.5569	20.0846	27.5275	23.5615	29.8589
PL01303	52	LFGPDLK	P08697	A2AP_HUMAN	SERPINF2	Alpha-2-antiplasmin	13.0408	0	19.5499	0	8.61476	14.8421	12.0705	11.7812	0	9.68803	10.5031	5.44193	9.88987	10.4687	10.3544	9.97424	11.1855	5.72519	10.2158	14.5479	14.6565
PL01668	48	LQQVLHAGSGPcLPHLLSR	P08697	A2AP_HUMAN	SERPINF2	Alpha-2-antiplasmin	12.4869	14.0763	14.1783	7.23005	4.61423	9.45305	11.2701	8.06168	0	47.3749	81.6688	22.5443	0	52.0896	10.0594	54.1275	67.2189	19.3205	6.60973	2.96095	0
PL01708	47	NKFDPSLTQR	P08697	A2AP_HUMAN	SERPINF2	Alpha-2-antiplasmin	25.3843	2.91612	13.4792	8.22751	0	10.5067	4.2043	7.17552	30.0394	17.6841	15.049	9.86144	0	9.3066	7.57869	20.8869	14.9675	9.15812	5.1404	10.9888	2.93457
PL01822	46	WFLLEQPEIQVAHFPFK	P08697	A2AP_HUMAN	SERPINF2	Alpha-2-antiplasmin	6.78356	0	0	0	0	0	0	0	45.6042	28.1743	31.8804	32.1419	0	30.1561	0	29.0465	62.0061	7.4362	0	0	0
PL02096	42	GDKLFGPDLK	P08697	A2AP_HUMAN	SERPINF2	Alpha-2-antiplasmin	23.5859	0	28.8948	17.3854	15.1036	15.5749	19.3798	20.3186	0	15.7991	16.516	0	18.716	13.8906	15.1728	15.2063	13.6406	8.64237	15.074	20.9532	20.2737
PL02490	38	LcQDLGPGAFR	P08697	A2AP_HUMAN	SERPINF2	Alpha-2-antiplasmin	25.7653	0	18.0913	7.95042	0	9.35799	0	7.73403	0	22.6622	10.8067	19.3331	8.62986	1.95898	7.93798	7.79004	6.57284	22.8353	0	0	8.41233
PL02872	35	ELKEQQDSPGNKDFLQSLK	P08697	A2AP_HUMAN	SERPINF2	Alpha-2-antiplasmin	64.0673	0	67.8487	34.7119	47.0869	56.1875	63.7636	45.9168	0	0	38.5151	0	48.0045	27.6171	42.9452	32.763	42.8138	31.1365	40.2273	56.4869	51.9731
PL02990	34	QLTSGPNQEQVSPLTLLK	P08697	A2AP_HUMAN	SERPINF2	Alpha-2-antiplasmin	29.7011	37.3501	69.257	34.9756	29.9196	70.2493	12.9552	24.9756	0	0	0	0	0	14.9745	18.5054	13.0346	15.7531	14.5013	0	30.4969	51.6699
PL03542	32	GFPIKEDFLEQSEQLFGAKPVSLTGK	P08697	A2AP_HUMAN	SERPINF2	Alpha-2-antiplasmin	5.45333	6.47355	5.94494	0	0	0	0	0	51.7471	20.128	20.7897	22.1575	0	0	2.66344	31.2681	0	0	3.03048	3.70819	0
PL11453	11	DPTPEQTHR	P08697	A2AP_HUMAN	SERPINF2	Alpha-2-antiplasmin	18.3553	0	0	2.27138	0	1.87655	0	0	35.153	7.80944	5.72385	9.34137	4.21176	29.1796	0	6.83289	6.56696	0	0	0	0
PL00018	62	ALGHLDLSGNR	P02750	A2GL_HUMAN	LRG1	Leucine-rich alpha-2-glycoprotein	128.794	134.083	167.585	62.1123	121.486	96.9468	86.5932	70.3794	12.534	26.1188	23.75	12.467	80.9089	23.0858	36.3857	15.686	20.3042	50.3206	94.6326	116.266	113.277
PL00274	61	ENQLEVLEVSWLHGLK	P02750	A2GL_HUMAN	LRG1	Leucine-rich alpha-2-glycoprotein	24.7741	15.8218	26.204	13.0745	20.9663	15.4204	0	13.0451	11.6024	18.3809	11.4702	14.0471	13.9419	22.539	5.39071	8.33816	8.30576	11.7233	19.4932	19.5754	19.0234
PL01042	55	VAAGAFQGLR	P02750	A2GL_HUMAN	LRG1	Leucine-rich alpha-2-glycoprotein	299.594	0	340.25	118.04	275.581	211.718	228.247	172.52	96.5376	60.5847	59.6843	37.6887	164.019	44.3943	84.1294	36.5002	31.8415	121.981	217.084	208.994	270.13
PL01058	55	DLLLPQPDLR	P02750	A2GL_HUMAN	LRG1	Leucine-rich alpha-2-glycoprotein	180.648	119.903	240.639	97.5674	170.503	174.366	195.22	107.691	0	23.9406	28.4787	26.7839	73.7537	31.4842	57.8032	21.842	22.0904	87.5152	142.498	124.416	122.212
PL01118	55	NALTGLPPGLFQASATLDTLVLK	P02750	A2GL_HUMAN	LRG1	Leucine-rich alpha-2-glycoprotein	24.4706	6.90886	33.522	4.52358	20.9869	8.2786	7.93369	0	8.88488	6.26401	15.049	9.28576	9.13665	19.7655	0	0	5.78141	14.5831	18.4338	6.90733	11.1271
PL01222	53	GQTLLAVAK	P02750	A2GL_HUMAN	LRG1	Leucine-rich alpha-2-glycoprotein	0	0	135.496	52.4035	115.818	77.9535	84.9057	59.0692	0	32.9117	25.9429	15.0425	41.1365	7.49215	35.4612	0	0	42.4341	80.2305	92.4246	51.6699
PL01289	53	LQELHLSSNGLESLSPEFLRPVPQLR	P02750	A2GL_HUMAN	LRG1	Leucine-rich alpha-2-glycoprotein	111.488	97.5343	115.881	27.5921	108.24	101.066	63.1851	70.1462	0	14.1874	0	0	51.2351	0	23.2886	16.722	0	15.2162	55.0101	67.0417	60.6742
PL01535	50	DGFDISGNPWIcDQNLSDLYR	P02750	A2GL_HUMAN	LRG1	Leucine-rich alpha-2-glycoprotein	94.0852	69.9075	127.625	0	134.074	141.925	8.21092	80.8966	0	28.6505	0	0	71.4803	35.5272	29.4959	19.0204	29.7454	50.7026	88.2939	82.2201	112.787
PL01667	48	TLDLGENQLETLPPDLLR	P02750	A2GL_HUMAN	LRG1	Leucine-rich alpha-2-glycoprotein	124.435	172.183	217.805	103.992	173.932	108.038	137.315	133.11	0	30.9817	29.3502	43.4455	74.1845	31.367	70.7022	19.2426	0	101.323	154.996	126.588	145.702
PL01769	46	YLFLNGNK	P02750	A2GL_HUMAN	LRG1	Leucine-rich alpha-2-glycoprotein	59.3118	0	77.5809	31.4277	55.3831	51.2164	49.3716	37.5683	0	8.35953	8.59139	8.56917	39.6528	10.0253	14.4684	7.64885	9.63264	26.5902	46.8348	42.2426	59.9277
PL01841	45	GPLQLER	P02750	A2GL_HUMAN	LRG1	Leucine-rich alpha-2-glycoprotein	108.292	67.0198	26.3046	32.6263	37.5381	33.154	58.0984	47.829	0	0	0	19.6784	6.88719	4.14256	16.4957	5.63698	0	37.1401	60.1393	23.9585	29.9289
PL05994	24	NALTGLPPGLFQASATLDTLVLKENQLEVLEVSWLHGLK	P02750	A2GL_HUMAN	LRG1	Leucine-rich alpha-2-glycoprotein	72.4527	39.0999	167.811	34.1126	163.932	53.3752	31.0501	0	0	0	33.8038	0	62.4346	0	28.5714	0	0	47.8373	86.7484	45.1381	69.1187
PL00049	62	IAQWQSFQLEGGLK	P01023	A2MG_HUMAN	A2M	Alpha-2-macroglobulin	89.2421	207.007	98.2021	207.48	260.179	137.389	114.027	54.8716	816.888	772.285	533.307	449.447	104.744	409.178	294.299	484.593	245.509	296.356	215.113	150.756	109.055
PL00083	62	QFSFPLSSEPFQGSYK	P01023	A2MG_HUMAN	A2M	Alpha-2-macroglobulin	124.242	252.219	199.598	262.017	370.864	189.774	129.239	118.628	896.624	1101.15	824.279	744.18	213.149	587.888	410.082	721.284	403.35	395.688	418.175	279.282	225.715
PL00106	62	YSDASDcHGEDSQAFcEK	P01023	A2MG_HUMAN	A2M	Alpha-2-macroglobulin	73.3568	112.145	141.657	140.837	239.234	114.613	95.8263	81.1765	297.993	680.293	313.181	208.832	175.027	225.585	276.249	279.254	145.1	149.215	230.702	202.082	157.366
PL00130	62	SLFTDLEAENDVLHcVAFAVPK	P01023	A2MG_HUMAN	A2M	Alpha-2-macroglobulin	473.332	799.497	659.626	884.339	1307.67	831.425	495.645	435.149	1319.71	1559.86	1312.32	818.538	634.397	442.967	1555.36	1088.78	697.159	806.111	1345.91	932.419	667.393
PL00197	61	QTVSWAVTPK	P01023	A2MG_HUMAN	A2M	Alpha-2-macroglobulin	178.807	22.8341	271.345	287.428	450.54	258.261	182.444	138.31	0	795.095	558.047	324.117	274.961	344.92	611.27	401.336	192.653	218.119	461.628	440.873	280.86
PL00201	61	QGIPFFGQVR	P01023	A2MG_HUMAN	A2M	Alpha-2-macroglobulin	100.672	203.775	135.924	222.463	255.662	143.588	118.029	78.2848	729.423	1253.8	786.607	587.069	162.727	520.115	378.825	665.849	266.834	276.981	239.661	166.659	0
PL00227	61	MVSGFIPLKPTVK	P01023	A2MG_HUMAN	A2M	Alpha-2-macroglobulin	10.5773	18.9983	21.7981	21.3521	35.1561	18.2189	7.99155	7.33876	0	333.629	94.3198	93.1875	23.3418	87.0699	40.9861	106.096	66.6356	42.9799	34.3813	22.0717	14.9411
PL00230	61	TLLVEAEGIEQEK	P01023	A2MG_HUMAN	A2M	Alpha-2-macroglobulin	60.2481	0	58.8207	70.5026	86.9661	80.1123	52.3609	55.6412	110.288	87.656	89.653	59.3665	88.2795	71.0934	87.5853	82.1359	82.3468	61.5363	60.3409	57.3042	80.1991
PL00242	61	ALLAYAFALAGNQDK	P01023	A2MG_HUMAN	A2M	Alpha-2-macroglobulin	4.66229	9.59396	12.4683	12.4225	12.1629	5.76729	5.71341	3.30676	126.398	111.143	77.3113	65.7829	8.19858	50.156	18.523	74.0178	31.5863	23.7085	13.9676	8.91321	5.12267
PL00264	61	DTVIKPLLVEPEGLEK	P01023	A2MG_HUMAN	A2M	Alpha-2-macroglobulin	28.6905	0	25.1729	46.1228	80.0047	49.1963	25.7224	31.2719	524.387	970.809	429.007	372.39	70.7385	308.592	94.321	417.531	174.353	59.2986	64.3502	66.3412	71.3581
PL00285	61	AFQPFFVELTMPYSVIR	P01023	A2MG_HUMAN	A2M	Alpha-2-macroglobulin	16.9218	32.3807	35.4081	31.0442	40.4952	26.242	7.57449	14.3021	286.765	162.629	160.077	177.41	19.2425	121.328	70.284	177.311	32.9533	68.9042	39.6897	22.011	15.9862
PL00286	61	VDLSFSPSQSLPASHAHLR	P01023	A2MG_HUMAN	A2M	Alpha-2-macroglobulin	21.0094	28.5104	30.6049	35.3352	46.4504	30.4011	29.0974	22.9258	0	1000.39	272.726	349.603	41.5194	353.709	71.9349	392.201	128.933	45.1903	45.6476	50.8125	33.6379
PL00305	61	QQNAQGGFSSTQDTVVALHALSK	P01023	A2MG_HUMAN	A2M	Alpha-2-macroglobulin	220.882	141.841	193.311	181.518	241.903	145.905	151.104	91.4838	503.639	701.098	386.838	328.015	151.791	262.499	306.185	414.417	199.943	219.402	223.199	179.268	155.943
PL00312	61	VYDYYETDEFAIAEYNAPcSK	P01023	A2MG_HUMAN	A2M	Alpha-2-macroglobulin	142.355	252.262	170.929	264.894	376.408	171.395	136.833	113.311	585.816	845.228	549.051	464.738	242.655	301.561	399.076	399.26	187.732	245.899	380.994	199.677	161.985
PL00343	60	YGAATFTR	P01023	A2MG_HUMAN	A2M	Alpha-2-macroglobulin	82.6878	163.692	143.594	82.0812	141.98	72.1902	51.7582	45.7536	513.403	741.454	411.858	253.087	86.0061	254.491	163.13	293.995	139.979	147.196	117.344	93.5922	81.1322
PL00354	60	FEVQVTVPK	P01023	A2MG_HUMAN	A2M	Alpha-2-macroglobulin	88.0798	0	200.051	147.526	233.484	128.437	126.828	105.756	0	993.869	592.345	401.474	202.452	299.413	281.092	461.34	234.938	175.085	203.914	197.552	161.915
PL00428	60	LVHVEEPHTETVR	P01023	A2MG_HUMAN	A2M	Alpha-2-macroglobulin	70.3863	174.812	156.017	116.841	206.583	107.231	144.137	106.035	497.944	560.978	489.732	259.084	151.001	434.178	422.188	560.376	281.233	251.603	238.989	232.369	122.235
PL00441	60	TEVSSNHVLIYLDK	P01023	A2MG_HUMAN	A2M	Alpha-2-macroglobulin	12.295	0	20.1886	20.0864	31.008	17.2227	20.0886	17.7231	0	341.149	111.553	91.7483	30.0088	88.4957	30.8827	104.974	51.8176	31.7096	53.0839	30.9639	22.1446
PL00451	60	TEHPFTVEEFVLPK	P01023	A2MG_HUMAN	A2M	Alpha-2-macroglobulin	42.3287	74.8639	60.9331	96.0331	130.459	65.4366	57.2306	47.5259	558.966	623.644	200.925	552.289	74.3041	399.998	161.809	462.378	233.48	189.739	133.65	98.0289	67.0892
PL00480	60	FSGQLNSHGcFYQQVK	P01023	A2MG_HUMAN	A2M	Alpha-2-macroglobulin	124.726	0	397.586	503.659	589.562	277.472	216.507	190.29	0	1345.55	819.218	757.673	435.535	566.208	734.757	693.878	304.198	388.593	568.02	526.573	401.929
PL00487	60	McPQLQQYEMHGPEGLR	P01023	A2MG_HUMAN	A2M	Alpha-2-macroglobulin	247.676	580.982	567.083	535.542	792.449	526.424	229.404	250.922	0	1832.58	857.171	508.513	835.174	546.287	1045.34	829.041	385.306	375.767	1029.65	842.049	550.523
PL00492	60	VSNQTLSLFFTVLQDVPVR	P01023	A2MG_HUMAN	A2M	Alpha-2-macroglobulin	2.71084	6.46493	5.72364	5.22117	7.62878	0	3.69082	4.07631	20.6012	12.4027	10.8348	13.0636	3.53932	8.45504	10.4028	7.4703	5.19998	6.53567	10.4488	6.07135	4.37619
PL00495	60	KYSDASDcHGEDSQAFcEK	P01023	A2MG_HUMAN	A2M	Alpha-2-macroglobulin	262.69	364.536	377.468	385.715	584.634	281.235	360.644	249.756	723.727	1230.24	761.868	675.819	430.031	543.357	748.404	723.153	431.965	358.575	554.581	569.539	418.258
PL00513	60	VVSMDENFHPLNELIPLVYIQDPK	P01023	A2MG_HUMAN	A2M	Alpha-2-macroglobulin	115.976	184.897	165.171	224.98	311.106	156.105	172.15	89.0586	1577.23	1728.81	1174.29	717.795	245.287	454.881	541.052	796.444	308.937	386.41	421.983	253.362	213.211
PL00527	60	AIGYLNTGYQR	P01023	A2MG_HUMAN	A2M	Alpha-2-macroglobulin	213.871	0	390.042	490.474	693.059	322.628	245.412	215.172	764.002	1109.42	742.751	428.458	396.289	469.529	713.405	529.648	253.164	275.344	647.534	508.359	400.529
PL00569	59	VGFYESDVMGR	P01023	A2MG_HUMAN	A2M	Alpha-2-macroglobulin	0	0	422.986	396.502	665.953	315.498	206.02	195.467	0	1066.56	638.732	377.487	376.905	389.305	750.385	462.585	214.342	341.656	609.009	475.9	404.961
PL00584	59	NEDSLVFVQTDK	P01023	A2MG_HUMAN	A2M	Alpha-2-macroglobulin	102.641	0	137.508	156.347	266.751	133.19	121.091	96.8474	0	1005.9	484.953	566.98	200.992	521.677	318.072	576.155	334.636	220.521	261.612	218.335	157.272
PL00588	59	DMYSFLEDMGLK	P01023	A2MG_HUMAN	A2M	Alpha-2-macroglobulin	12.7696	26.3037	21.9314	22.323	39.5711	20.0627	0	13.2853	233.92	400.556	123.586	143.169	32.6651	86.3473	44.0898	153.808	23.6578	27.6163	41.7056	37.9693	24.4703
PL00645	59	AYIFIDEAHITQALIWLSQR	P01023	A2MG_HUMAN	A2M	Alpha-2-macroglobulin	4.03914	8.32252	6.33976	5.93315	6.66158	4.88794	0	1.79586	27.3991	85.5755	19.7186	29.5753	5.76964	12.0136	11.3053	15.9891	10.4218	7.6818	5.40918	3.44432	3.49209
PL00698	58	GHFSISIPVK	P01023	A2MG_HUMAN	A2M	Alpha-2-macroglobulin	30.3178	0	56.9346	51.133	70.1684	0	40.1144	26.7246	0	365.964	238.091	174.711	136.109	160.663	93.9027	224.233	115.537	59.1621	69.5466	60.0596	43.8553
PL00700	58	SSGSLLNNAIK	P01023	A2MG_HUMAN	A2M	Alpha-2-macroglobulin	20.8415	0	41.6699	75.9443	74.0906	30.817	49.8779	30.2692	0	1075.84	650.539	412.867	69.8531	388.084	129.628	491.86	294.903	240.414	93.4679	53.5913	35.8307
PL00703	58	SASNMAIVDVK	P01023	A2MG_HUMAN	A2M	Alpha-2-macroglobulin	4.74301	0	14.5832	13.7266	15.8346	6.85856	5.576	4.83421	0	557.219	171.884	146.168	9.04811	157.929	22.0999	183.456	76.405	36.1304	14.8052	7.29262	5.2673
PL00731	58	NALFcLESAWK	P01023	A2MG_HUMAN	A2M	Alpha-2-macroglobulin	0	0	17.4953	28.4791	36.0596	15.3788	16.135	6.03285	359.789	391.783	310.37	188.923	17.2132	205.272	42.527	216.759	102.359	68.3585	27.0123	13.2636	12.1442
PL00750	58	DNSVHWERPQKPK	P01023	A2MG_HUMAN	A2M	Alpha-2-macroglobulin	5.73746	0	19.9321	14.0022	14.777	33.5897	172.921	56.5507	16.1628	10.2771	3.85713	107.012	12.4917	11.1953	59.1019	22.0704	55.5904	280.529	491.642	32.7152	8.40015
PL00768	58	LLIYAVLPTGDVIGDSAK	P01023	A2MG_HUMAN	A2M	Alpha-2-macroglobulin	44.5565	99.3445	131.422	66.3314	78.4851	0	0	64.8525	551.237	417.601	327.238	135.224	107.52	121.269	126.348	129.474	101.175	73.0794	200.285	120.143	100.797
PL00810	58	KYFPETWIWDLVVVNSAGVAEVGVTVPDTITEWK	P01023	A2MG_HUMAN	A2M	Alpha-2-macroglobulin	28.9101	57.581	28.6433	33.1465	59.6955	32.7579	18.7361	22.6273	65.0093	96.4542	206.576	150.305	2.56774	117.851	64.4508	205.277	32.1149	78.2097	100.232	51.7699	32.5882
PL00812	58	APVGHFYEPQAPSAEVEMTSYVLLAYLTAQPAPTSEDLTSATNIVK	P01023	A2MG_HUMAN	A2M	Alpha-2-macroglobulin	0	51.2454	42.877	31.0442	54.1305	0	0	18.9917	295.797	323.853	178.181	162.298	31.0857	107.128	95.8838	143.883	85.1536	73.4888	66.59	37.4322	25.9866
PL00920	57	AVDQSVLLMKPDAELSASSVYNLLPEK	P01023	A2MG_HUMAN	A2M	Alpha-2-macroglobulin	0	0	25.2987	0	37.764	0	0	19.3462	34.1075	75.524	246.3	226.702	28.9798	298.631	0	7.68207	18.7914	34.6568	53.7782	34.5366	29.6723
PL01073	55	NQGNTWLTAFVLK	P01023	A2MG_HUMAN	A2M	Alpha-2-macroglobulin	0	16.839	24.753	0	0	8.03103	9.51513	6.74411	103.657	139.668	50.2102	0	12.128	54.1208	36.5177	67.4777	22.7283	26.7949	22.4431	18.3588	13.4738
PL01087	55	SSSNEEVMFLTVQVK	P01023	A2MG_HUMAN	A2M	Alpha-2-macroglobulin	0	210.584	175.909	164.186	199.519	92.3321	0	85.1175	272.527	608.353	303.622	79.9949	165.934	137.577	274.708	182.979	0	164.306	324.775	270.876	194.339
PL01099	55	VSVQLEASPAFLAVPVEK	P01023	A2MG_HUMAN	A2M	Alpha-2-macroglobulin	13.9707	30.5878	28.0146	22.2032	27.1679	0	0	0	536.591	507.588	231.568	170.334	12.396	118.574	53.9291	208.869	62.3342	60.663	35.2996	17.6956	15.1161
PL01129	55	SPcYGYQWVSEEHEEAHHTAYLVFSPSK	P01023	A2MG_HUMAN	A2M	Alpha-2-macroglobulin	0	33.1306	17.181	22.5484	0	0	0	0	340.994	534.659	324.145	333.112	28.1662	234.179	66.2778	358.358	158.223	100.177	37.2259	24.6123	25.0535
PL01131	55	VTAAPQSVcALR	P01023	A2MG_HUMAN	A2M	Alpha-2-macroglobulin	0	0	776.564	725.403	1348.54	516.719	428.627	355.162	0	2521.65	1444.17	0	776.065	762.106	1376.84	1080.68	591.993	716.058	1217.79	995.468	749.038
PL01273	53	KDTVIKPLLVEPEGLEK	P01023	A2MG_HUMAN	A2M	Alpha-2-macroglobulin	0	11.736	13.6628	14.2587	20.3482	15.0659	8.6328	8.62369	0	141.122	43.6879	10.1883	21.3651	52.2849	27.1407	60.3977	32.7346	12.4437	24.2573	21.9549	18.0856
PL01325	52	YDVENcLANK	P01023	A2MG_HUMAN	A2M	Alpha-2-macroglobulin	0	0	20	21.273	29.2214	0	0	0	0	958.025	267.188	276.834	25.821	288.866	35.5932	296.279	95.9436	32.8284	35.434	28.6287	22.5738
PL01357	52	LVHVEEPHTETVRK	P01023	A2MG_HUMAN	A2M	Alpha-2-macroglobulin	23.418	104.904	67.8487	37.1811	61.9954	31.2725	47.8529	39.1774	19.3075	10.059	26.6907	38.3784	50.3019	21.7772	125.094	46.0924	68.5676	98.7036	108.609	73.6268	35.4108
PL01392	51	ATVLNYLPK	P01023	A2MG_HUMAN	A2M	Alpha-2-macroglobulin	41.2309	62.1065	78.3856	49.9823	64.4802	38.2836	48.7069	26.8178	0	104.844	190.664	162.808	100.094	81.693	118.138	200.71	93.3919	104.816	62.2	38.3429	27.9227
PL01530	50	HNVYINGITYTPVSSTNEK	P01023	A2MG_HUMAN	A2M	Alpha-2-macroglobulin	0	0	0	0	9.29829	0	0	0	0	552.957	162.157	239.865	135.674	255.272	9.6192	255.377	88.5984	11.8188	10.4913	6.86996	7.98259
PL01606	49	LHTEAQIQEEGTVVELTGR	P01023	A2MG_HUMAN	A2M	Alpha-2-macroglobulin	121.885	286.009	207.52	147.046	179.518	43.7102	121.886	114.431	0	589.303	398.926	79.1254	351.06	85.4293	206.934	111.286	71.6661	209.987	371.363	353.539	223.965
PL01632	48	LPPNVVEESAR	P01023	A2MG_HUMAN	A2M	Alpha-2-macroglobulin	0	0	15.7772	19.8347	35.115	11.8733	15.1244	14.6304	0	247.435	426.196	528.002	25.6295	401.951	217.286	604.6	204.682	269.376	37.8978	25.6631	26.8497
PL01686	48	VTGEGcVYLQTSLK	P01023	A2MG_HUMAN	A2M	Alpha-2-macroglobulin	14.4679	0	12.4727	17.6844	20.1593	14.6995	1.63543	11.527	0	178.22	36.7439	48.8724	5.784	34.8436	28.8796	48.8331	19.3564	31.3821	20.1629	7.79935	8.26952
PL01688	48	YDVENcLANKVDLSFSPSQSLPASHAHLR	P01023	A2MG_HUMAN	A2M	Alpha-2-macroglobulin	206.865	360.528	257.765	319.791	532.064	194.191	177.767	187.632	338.756	245.447	1023.6	392.179	310.857	420.896	745.763	537.33	355.414	493.109	538.902	388.566	328.448
PL01754	47	YNILPEKEEFPFALGVQTLPQTcDEPK	P01023	A2MG_HUMAN	A2M	Alpha-2-macroglobulin	0	0	19.7938	0	0	0	0	0	606.157	763.763	240.396	182.747	0	311.717	24.8294	280.707	149.474	34.4658	0	6.51035	0
PL01907	45	HNVYINGITYTPVSSTNEKDMYSFLEDMGLK	P01023	A2MG_HUMAN	A2M	Alpha-2-macroglobulin	0	12.8566	7.68265	0	16.1447	10.067	0	0	73.5932	115.529	234.576	121.611	13.6834	49.7263	27.713	55.4563	53.3851	18.5728	21.6905	0	11.6566
PL02277	41	mcPQLQQYEMHGPEGLR	P01023	A2MG_HUMAN	A2M	Alpha-2-macroglobulin	0	0	2.41958	3.10921	8.13805	2.92128	0	0	0	13.2549	9.99424	7.88256	3.0272	5.13474	3.48668	5.45842	4.79171	7.17423	5.8885	9.53202	6.13274
PL02429	39	ETTFNSLLcPSGGEVSEELSLK	P01023	A2MG_HUMAN	A2M	Alpha-2-macroglobulin	0	0	0	0	0	0	0	0	604.53	1059.54	265.979	105.271	0	161.073	0	180.446	29.709	0	0	0	0
PL02446	39	FRVVSMDENFHPLNELIPLVYIQDPK	P01023	A2MG_HUMAN	A2M	Alpha-2-macroglobulin	5.20794	5.39606	19.824	19.5422	32.1579	27.8264	0	11.1586	0	25.4828	16.2044	0	22.8488	5.53513	37.3762	6.38027	30.6021	68.1674	45.5357	30.2867	20.3554
PL02648	37	GHFSISIPVKSDIAPVAR	P01023	A2MG_HUMAN	A2M	Alpha-2-macroglobulin	7.88456	26.9717	0	34.7119	49.6949	26.9748	13.7701	15.3748	0	7.99106	19.6596	0	18.9099	0	61.9415	11.2823	10.9304	47.7008	17.12	20.8854	17.8301
PL04991	27	TEHPFTVEEFVLPKFEVQVTVPK	P01023	A2MG_HUMAN	A2M	Alpha-2-macroglobulin	24.0153	42.0953	31.4347	50.0542	60.3526	43.9677	23.9843	27.3775	0	0	0	0	30.3917	0	111.644	0	4.5894	22.7311	24.8397	29.5394	23.9804
PL06592	22	NEDSLVFVQTDKSIYKPGQTVK	P01023	A2MG_HUMAN	A2M	Alpha-2-macroglobulin	11.4685	0	11.055	12.7916	20.6583	11.5227	8.46405	8.08033	0	0	0	0	13.7361	0	18.5406	0	0	37.0309	15.1703	13.5905	9.28892
PL06629	22	VSVQLEASPAFLAVPVEKEQAPHcIcANGR	P01023	A2MG_HUMAN	A2M	Alpha-2-macroglobulin	25.1712	35.3072	33.4466	12.854	15.9907	0	0	0	0	0	14.5851	0	0	0	53.621	0	0	54.2229	42.6911	18.9566	0
PL08047	18	AGAFcLSEDAGLGISSTASLR	P01023	A2MG_HUMAN	A2M	Alpha-2-macroglobulin	21.3807	9.36984	5.46713	10.1834	4.46433	0	0	0	74.4475	80.7879	998.3	0	0	6.96091	0	0	0	16.0786	0	0	9.10696
PL10532	13	EDSPFALKVQTVPQTcDGHK	P01023	A2MG_HUMAN	A2M	Alpha-2-macroglobulin	9.87023	16.5804	17.0074	6.45335	0	3.55108	0	0	0	0	0	0	0	0	4.24609	0	0	0	0	0	0
PL11338	12	ETTFNSLLcPSGGEVSEELSLKLPPNVVEESAR	P01023	A2MG_HUMAN	A2M	Alpha-2-macroglobulin	43.4264	155.805	97.9003	0	25.971	0	0	0	0	0	118.919	24.5442	51.368	0	111.336	0	0	0	185.547	125.957	46.048
PL02426	39	GKVASESVSLELPVDIVPDSTK	A8K2U0	A2ML1_HUMAN	A2ML1	Alpha-2-macroglobulin-like protein 1	11.8333	20.3861	15.149	16.2844	0	9.54812	14.5752	5.90459	0	0	4.36879	20.7453	0	0	0	0	0	0	7.63333	4.52082	13.2499
PL07624	19	MDAEFRHDSGYEVHHQK	P05067	A4_HUMAN	APP	Amyloid beta A4 protein	0.321582	0	15.3454	19.1155	12.8283	17.6703	32.2314	14.23	0	0	0	0	26.3953	0	9.02267	4.80026	0	10.1842	13.3135	8.18406	34.8509
PL00024	62	ITLLSALVETR	P01011	AACT_HUMAN	SERPINA3	Alpha-1-antichymotrypsin	442.013	445.649	321.389	157.834	148.53	204.39	85.5084	146.495	85.8383	100.415	73.7409	76.8767	127.932	63.9645	114.33	154.7	66.0888	144.74	130.761	218.031	243.07
PL00092	62	AVLDVFEEGTEASAATAVK	P01011	AACT_HUMAN	SERPINA3	Alpha-1-antichymotrypsin	959.579	705.54	530.115	357.667	266.545	516.323	307.367	300.593	185.875	239.23	103.794	245.022	205.898	139.238	209.355	213.645	141.145	436.075	329.702	366.616	407.994
PL00118	62	GTHVDLGLASANVDFAFSLYK	P01011	AACT_HUMAN	SERPINA3	Alpha-1-antichymotrypsin	81.4932	90.466	53.1624	10.1163	13.5696	39.5511	16.7111	42.5354	41.1699	63.6177	69.9737	41.3167	63.6072	105.82	45.8948	67.9344	105.257	64.6199	22.8014	39.4171	16.7117
PL00185	61	ADLSGITGAR	P01011	AACT_HUMAN	SERPINA3	Alpha-1-antichymotrypsin	853.677	896.04	628.695	430.063	393.658	399.868	495.886	378.248	264.756	428.63	288.722	290.596	423.569	209.179	222.54	296.486	237.672	530.494	354.116	529.141	607.442
PL00273	61	LYGSEAFATDFQDSAAAK	P01011	AACT_HUMAN	SERPINA3	Alpha-1-antichymotrypsin	650.589	547.795	414.184	390.269	393.247	428.388	515.654	417.892	238.598	407.323	185.856	304.029	0	207.616	181.224	328.253	213.249	345.749	334.63	449.747	481.475
PL00344	60	EQLSLLDR	P01011	AACT_HUMAN	SERPINA3	Alpha-1-antichymotrypsin	119.237	0	129.637	128.444	135.942	96.313	226.873	152.465	0	272.468	109.079	206.823	128.483	148.339	47.0394	189.955	142.239	106.426	94.543	145.923	145.725
PL00356	60	EIGELYLPK	P01011	AACT_HUMAN	SERPINA3	Alpha-1-antichymotrypsin	551.467	504.265	505.47	342.804	288.313	358.079	443.091	287.068	13.3151	270.964	164.294	236.417	315.404	158.515	157.583	266.381	201.948	339.746	246.157	413.552	417.558
PL00461	60	WEMPFDPQDTHQSR	P01011	AACT_HUMAN	SERPINA3	Alpha-1-antichymotrypsin	65.511	44.6942	56.5071	36.3181	19.6664	31.6686	19.997	27.3542	0	53.892	26.2886	44.0452	28.908	32.1678	19.7975	61.0621	30.9484	57.6613	28.9833	37.2921	52.6496
PL00498	60	DYNLNDILLQLGIEEAFTSK	P01011	AACT_HUMAN	SERPINA3	Alpha-1-antichymotrypsin	344.183	373.889	353.326	261.298	176.602	228.553	298.207	277.04	176.762	213.638	165.249	191.622	225.042	100.019	103.17	202.205	114.699	398.69	251.308	300.532	324.249
PL00558	59	NLAVSQVVHK	P01011	AACT_HUMAN	SERPINA3	Alpha-1-antichymotrypsin	0	2239.88	2164.22	1038	1319.58	1593.53	1478.98	1375.87	510.555	662.496	401.738	406.571	1085.25	389.256	672.243	679.137	512.708	1004.5	1146.79	1573.88	1676.53
PL01153	54	WRDSLEFR	P01011	AACT_HUMAN	SERPINA3	Alpha-1-antichymotrypsin	0	0	107.607	74.9375	80.477	92.4312	101.347	60.7949	0	17.2805	34.3824	24.1814	57.3853	19.1816	39.4013	26.5135	26.0819	59.3259	54.3382	73.113	80.9456
PL01362	52	MEEVEAMLLPETLKR	P01011	AACT_HUMAN	SERPINA3	Alpha-1-antichymotrypsin	3.3708	95.8103	2.70087	0	4.36576	23.8257	7.37199	2.4206	17.3141	31.3075	5.75758	24.7241	2.56295	16.832	0	34.6316	15.1078	10.0259	0	3.60545	5.24863
PL01523	50	AKWEMPFDPQDTHQSR	P01011	AACT_HUMAN	SERPINA3	Alpha-1-antichymotrypsin	353.546	0	407.897	211.374	183.276	208.351	173.186	184.763	0	188.171	99.605	158.041	221.788	72.9684	144.486	217.797	121.752	276.709	174.841	247.524	363.206
PL01603	49	RLYGSEAFATDFQDSAAAK	P01011	AACT_HUMAN	SERPINA3	Alpha-1-antichymotrypsin	430.713	381.862	395.826	269.689	296.321	324.806	394.635	301.526	0	82.9436	65.8692	83.6228	235.907	66.3278	150.165	122.353	18.2628	196.288	262.06	345.833	382.567
PL01614	49	FNRPFLMIIVPTDTQNIFFMSK	P01011	AACT_HUMAN	SERPINA3	Alpha-1-antichymotrypsin	0	28.5276	22.6632	26.5853	30.0839	48.2258	5.40002	21.6502	0	0	2.75509	2.90536	10.6347	0	0	2.09492	0	23.3428	31.9175	6.7859	18.4169
PL01622	48	LINDYVK	P01011	AACT_HUMAN	SERPINA3	Alpha-1-antichymotrypsin	398.425	457.717	297.75	173.895	216.234	180.604	228.175	183.434	65.5382	122.222	137.08	146.198	165.91	55.7615	83.9313	79.2914	73.835	133.06	109.214	258.032	113.744
PL02564	38	DEELScTVVELK	P01011	AACT_HUMAN	SERPINA3	Alpha-1-antichymotrypsin	47.6238	27.1786	39.8844	24.6634	10.4811	17.3316	33.3644	17.273	0	146.311	51.2504	88.2402	26.5868	65.527	10.2663	0	0	57.3338	16.8636	24.192	38.0934
PL02565	38	EQLSLLDRFTEDAK	P01011	AACT_HUMAN	SERPINA3	Alpha-1-antichymotrypsin	216.454	190.845	134.214	96.3208	113.21	153.154	183.577	135.582	0	0	0	0	81.3397	10.1347	49.8349	21.1153	29.9277	99.9862	87.9579	114.585	116.38
PL02643	37	EQLSLLDRFTEDAKR	P01011	AACT_HUMAN	SERPINA3	Alpha-1-antichymotrypsin	508.202	455.131	357.35	252.668	261.001	344.414	474.913	353.296	0	0	44.7	17.4711	181.154	9.58589	110.103	0	46.2039	279.437	143.73	228.937	209.362
PL02864	35	LYGSEAFATDFQDSAAAKK	P01011	AACT_HUMAN	SERPINA3	Alpha-1-antichymotrypsin	392.614	402.679	323.652	205.347	239.234	268.955	243.001	205.285	0	117.688	36.519	12.38	206.855	18.0468	128.924	20.1291	45.7847	187.638	187.384	214.622	263.365
PL03040	34	DSLEFR	P01011	AACT_HUMAN	SERPINA3	Alpha-1-antichymotrypsin	155.915	149.771	79.0646	93.4681	79.1011	71.2395	107.711	81.5263	82.8279	95.8777	46.8085	60.6558	61.597	50.5662	41.5805	80.1427	70.1169	89.1798	76.4004	90.2062	83.3017
PL06303	23	DYNLNDILLQLGIEEAFTSKADLSGITGAR	P01011	AACT_HUMAN	SERPINA3	Alpha-1-antichymotrypsin	178.839	219.98	181.944	103.944	96.2685	140.201	82.061	102.164	0	0	0	0	110.128	0	41.1842	0	0	52.4491	69.233	106.809	138.961
PL06625	22	AVLDVFEEGTEASAATAVKITLLSALVETR	P01011	AACT_HUMAN	SERPINA3	Alpha-1-antichymotrypsin	30.3824	58.443	50.4465	17.8881	18.4939	24.1822	18.0973	20.3559	0	0	0	0	18.8213	0	8.74312	0	0	15.6065	19.7284	25.3362	30.3954
PL08478	17	RLYGSEAFATDFQDSAAAKK	P01011	AACT_HUMAN	SERPINA3	Alpha-1-antichymotrypsin	96.6036	0	12.3576	7.30676	14.8304	8.78958	36.4501	27.2143	0	0	0	0	0	0	0	0	0	12.7411	27.6618	26.1068	43.0855
PL08575	17	WVMVPMMSLHHLTIPYFRDEELScTVVELK	P01011	AACT_HUMAN	SERPINA3	Alpha-1-antichymotrypsin	21.5712	0	17.1659	0	0	10.2195	0	0	0	0	4.33224	0	9.07444	0	0	6.4301	8.79058	40.4693	4.54685	13.4504	0
PL02858	35	SMISLAGGLPNPNMFPFK	Q8N5Z0	AADAT_HUMAN	AADAT	Kynurenine/alpha-aminoadipate aminotransferase, mitochondrial	65.4787	50.7577	0	63.5506	62.5293	10.2948	0	0	31.032	0	0	78.9755	19.3717	0	0	0	19.3929	45.5177	35.2773	0	0
PL04824	27	SVEEGEPPGQGEGPR	Q9UGI9	AAKG3_HUMAN	PRKAG3	5'-AMP-activated protein kinase subunit gamma-3	0	0	13.3208	10.5382	13.4731	11.8119	13.2011	9.99956	0	0	0	11.6514	12.3529	0	0	0	14.5009	12.6129	15.4929	20.2479	15.7576
PL03318	32	VLIQPSNR	Q9UDR5	AASS_HUMAN	AASS	Alpha-aminoadipic semialdehyde synthase, mitochondrial	6.06679	11.805	0	0	26.901	26.242	9.81888	0	23.1886	18.0852	13.8713	21.1711	15.6362	13.3945	6.663	13.0927	0	9.74756	10.6011	9.1654	9.9794
PL02218	41	SYTWLcYEVKIK	Q9UH17	ABC3B_HUMAN	APOBEC3B	DNA dC->dU-editing enzyme APOBEC-3B	147.327	64.6062	12.1414	133.885	135.696	125.13	55.1332	102.864	124.649	134.078	131.401	103.562	94.0777	72.07	101.717	81.6229	82.0187	116.551	171.929	19.1528	26.2432
PL05484	25	NQVDPETHcHAER	Q96AK3	ABC3D_HUMAN	APOBEC3D	DNA dC->dU-editing enzyme APOBEC-3D	0	0	17.9681	0	0	15.7115	5.1927	0	0	0	8.83598	0	20.2811	0	13.8785	16.504	5.89988	0	0	22.2118	7.50769
PL00655	59	LcScLLSNVAMAMGAQLIGKFEAK	Q99758	ABCA3_HUMAN	ABCA3	ATP-binding cassette sub-family A member 3	108.001	10.0551	114.347	32.051	40.413	14.4836	72.3458	68.3039	180.016	197.42	139.582	0	67.7232	78.0856	26.6344	79.8935	13.0592	0	84.531	0	100.61
PL06596	22	TTTFKMLTGEESLTSGDAFVGGHR	Q99758	ABCA3_HUMAN	ABCA3	ATP-binding cassette sub-family A member 3	23.0435	203.43	246.775	197.1	75.4963	26.6381	22.2148	0	0	92.8948	21.4166	118.943	0	13.707	133.986	0	0	0	35.2549	0	58.4115
PL08435	17	DRFWDPGPAADPLTDLR	Q8IZY2	ABCA7_HUMAN	ABCA7	ATP-binding cassette sub-family A member 7	0	0	3.95072	0	0	0	0	0	5.9805	3.68489	3.14587	2.91106	9.75167	9.498	0	3.26799	3.31902	0	0	1.78591	2.2933
PL03144	33	EAFGDGYHLTLTKKK	Q86UK0	ABCAC_HUMAN	ABCA12	ATP-binding cassette sub-family A member 12	389.385	406.343	42.4998	401.057	292.42	239.248	201.681	372.651	192.872	247.577	0	402.973	119.078	219.921	235.967	218.212	581.239	418.61	231.598	76.8259	31.7484
PL03628	31	KLVYEKDLR	Q86UK0	ABCAC_HUMAN	ABCA12	ATP-binding cassette sub-family A member 12	8.37533	160.072	116.635	39.6742	35.115	26.0637	36.1367	30.0593	58.7421	64.2192	61.4554	14.6168	71.4085	19.1444	26.9426	16.3421	14.027	29.6084	26.0268	33.7181	38.63
PL05742	24	VGTLSGGMKRK	Q86UK0	ABCAC_HUMAN	ABCA12	ATP-binding cassette sub-family A member 12	24.7321	18.5242	25.4244	0	9.25722	0	17.5091	0	3.8912	0	0	0	0	6.95114	7.29914	0	0	0	0	0	0
PL06404	22	EKSQEWMDK	Q86UK0	ABCAC_HUMAN	ABCA12	ATP-binding cassette sub-family A member 12	0	0	20.3244	29.7736	0	5.64252	11.2967	17.8444	0	0	8.00383	0	14.1549	0	14.2461	16.2175	0	0	10.9662	13.5998	15.9535
PL01912	45	EMTEIEK	Q9NRK6	ABCBA_HUMAN	ABCB10	ATP-binding cassette sub-family B member 10, mitochondrial	0	0	53.942	0	12.052	23.2118	26.0358	14.0899	0	22.5569	10.475	20.1127	21.535	13.8027	15.8133	28.6521	19.2471	18.8211	18.9646	38.1094	42.5956
PL11210	12	NFPQGFNTVVGEKGVLLSGGQK	Q9NRK6	ABCBA_HUMAN	ABCB10	ATP-binding cassette sub-family B member 10, mitochondrial	13.3088	4.72802	15.2647	14.3331	8.35367	0	23.9505	9.4049	0	0	0	0	0	0	0	0	0	7.12511	0	0	0
PL05760	24	KGELRYMHSR	P33897	ABCD1_HUMAN	ABCD1	ATP-binding cassette sub-family D member 1	0	0	0	0	0	0	0	3.16684	26.6587	13.4379	39.9488	21.1711	0	18.6503	0	19.1657	20.1948	7.16877	6.11472	0	14.0897
PL13156	9	EGGWEAMcDWK	P33897	ABCD1_HUMAN	ABCD1	ATP-binding cassette sub-family D member 1	23.7667	55.5553	11.9135	0	9.72829	9.38255	8.28325	0	29.9743	0	20.5367	5.56966	4.44532	3.62811	0	0	0	0	0	0	9.10463
PL00571	59	FAALDNEEEDK	Q8NE71	ABCF1_HUMAN	ABCF1	ATP-binding cassette sub-family F member 1	75.9236	101.349	26.204	52.4035	40.4952	69.3976	61.2565	66.7881	18.9495	48.1018	99.9986	75.1976	44.7021	90.1363	37.4863	81.6376	52.2915	47.0732	36.7555	29.773	42.6422
PL12033	11	DFHPSMScSITWFLSWSPcWEcSQAIREFLSR	P41238	ABEC1_HUMAN	APOBEC1	C->U-editing enzyme APOBEC-1	5.59862	6.79249	0	1.58817	0	7.76366	2.90733	8.4861	0	0	0	0	3.74751	0	0	0	0	0	0	0	8.26018
PL04352	29	QFDERYTSVAFGYQDcVTYYK	Q96SE0	ABHD1_HUMAN	ABHD1	Protein ABHD1	29.2136	88.8713	36.7158	29.486	37.3944	55.2171	31.1948	26.3048	41.4953	0	0	36.3995	35.8957	35.5858	59.4761	45.0543	45.0191	24.6309	41.616	40.7948	50.1303
PL03052	33	VMPHSWK	Q9H3Z7	ABHGB_HUMAN	ABHD16B	Protein ABHD16B	0	0	67.22	68.7287	50.8038	22.0631	86.9789	82.0626	215.084	34.4658	0	79.815	28.7644	69.902	43.4515	46.8606	38.2025	57.0336	33.1046	42.1025	48.4041
PL05995	24	STSQGSINSPVYSRHSYTPTTSRSPQHFHRPGNEPSSGR	O14639	ABLM1_HUMAN	ABLIM1	Actin-binding LIM protein 1	26.637	99.7324	83.0631	185.354	61.6052	310.943	178.442	192.319	0	0	142.421	0	0	40.8006	0	30.1054	0	124.846	51.2472	233.513	0
PL12766	10	AcGcDLAEGGFFVRQGEYIcTLDYQR	Q6H8Q1	ABLM2_HUMAN	ABLIM2	Actin-binding LIM protein 2	0	0	0	7.65197	2.38456	1.04275	6.41735	4.07631	0	0	0	0	0	5.91403	3.60115	0	0	0	3.24551	0	0
PL00681	58	IGLAEEIR	Q13085	ACACA_HUMAN	ACACA	Acetyl-CoA carboxylase 1	0	0	342.513	267.771	305.151	558.112	74.6842	208.829	0	298.787	315.149	86.0515	246.484	201.171	89.8525	223.611	135.313	547.959	151.479	268.774	162.194
PL03475	32	FVVMVTPEDLKANAEYIK	Q13085	ACACA_HUMAN	ACACA	Acetyl-CoA carboxylase 1	32.4488	428.711	71.8221	354.79	189.744	222.611	272.171	143.674	523.98	18.5188	247.902	377.187	47.2388	143.232	47.5897	26.6173	282.691	200.123	267.659	249.392	48.8473
PL01382	52	QLMTNFILGSFDDYSSDEDSVAGSSRESTR	O00763	ACACB_HUMAN	ACACB	Acetyl-CoA carboxylase 2	2181.98	1740.79	1205.84	1935.29	1637.47	2945.04	2076.6	2483.57	4975.37	3972.97	2970.86	3346.11	2402.62	1942.18	1360.55	4588.48	2777.7	1838.99	1066.16	1220.11	1712.45
PL10668	13	ESEGLYGQPGDETYQDIFRDFSQMASNNPEK	Q15057	ACAP2_HUMAN	ACAP2	Arf-GAP with coiled-coil, ANK repeat and PH domain-containing protein 2	0	43.0996	0	38.092	96.7613	30.1832	45.2975	25.4886	0	0	0	0	0	0	120.757	0	0	0	0	0	46.8645
PL03820	31	FADSLQEVVNYHMILFDQAQRSVR	Q96P50	ACAP3_HUMAN	ACAP3	Arf-GAP with coiled-coil, ANK repeat and PH domain-containing protein 3	108.97	168.913	118.974	85.5812	98.0345	78.8051	168.871	0	227.004	326.611	17.8463	238.216	13.3341	137.929	119.052	10.948	159.299	147.592	212.873	21.0722	116.893
PL03985	30	KFDVNQLQNTTIKR	P12821	ACE_HUMAN	ACE	Angiotensin-converting enzyme	0	9.88704	2.30127	6.07938	4.34933	3.77525	4.59528	8.33452	25.6579	10.7634	28.7036	9.54962	10.618	14.1933	9.83491	12.5903	8.94733	17.8005	6.12592	1.0312	4.07761
PL03503	32	QWKAEFHRWSSYMVHWK	P22303	ACES_HUMAN	ACHE	Acetylcholinesterase	0	21.761	0	17.308	0	5.83067	10.3131	0	16.2198	5.49197	16.8033	23.2879	0	12.9081	12.3663	6.38235	9.90786	0	0	11.9629	8.65675
PL02784	36	ERGEPcGQSRPPELSPSPQSPEGGAGPPAGPcHEPR	Q9GZZ6	ACH10_HUMAN	CHRNA10	Neuronal acetylcholine receptor subunit alpha-10	18.1293	27.2648	33.1196	22.6658	38.1131	0	26.6144	21.0159	33.3875	105.578	23.4239	17.4262	33.4787	20.7226	27.9111	26.5343	26.2278	0	37.8754	33.6493	43.5287
PL02506	38	IDLEQMEQTVDLK	Q15822	ACHA2_HUMAN	CHRNA2	Neuronal acetylcholine receptor subunit alpha-2	176.224	148.866	4.76299	160.615	173.788	195.636	115.642	143.977	274.072	154.056	252.26	114.266	4.56354	169.628	146.511	174.175	44.6546	147.278	135.89	20.736	5.44925
PL04111	30	EAPGADScTcFVNRASVQGLAGAFGAEPAPVAGPGR	P17787	ACHB2_HUMAN	CHRNB2	Neuronal acetylcholine receptor subunit beta-2	38.6479	105.939	69.9863	39.3386	39.9818	29.3118	8.14825	36.0525	12.0377	0	0	0	36.7572	29.7264	21.2349	28.5898	7.10282	26.2982	31.8055	33.7427	43.6686
PL07354	20	AGYAGEDcPKADFPTTVGLLAAEEGGGLELEGDKEK	O94805	ACL6B_HUMAN	ACTL6B	Actin-like protein 6B	42.6838	71.7177	73.8842	13.144	13.5326	40.68	96.1638	38.2446	0	0	0	0	39.3417	0	0	0	0	8.23849	64.4846	0	48.684
PL07168	20	KPASFmTSIcDER	P53396	ACLY_HUMAN	ACLY	ATP-citrate synthase	0	0	3.59613	5.3722	16.6375	5.54745	4.3827	13.4649	0	0	7.01143	0	0	0	5.06714	0	0	0	4.21311	0	0
PL10645	13	WGDIEFPPPFGREAYPEEAYIADLDAK	P53396	ACLY_HUMAN	ACLY	ATP-citrate synthase	0	0	0	12.7101	12.7892	10.2888	13.2228	8.61203	24.4294	3.7785	0	0	0	0	14.486	0	0	0	12.3258	0	0
PL10714	13	IYKETEK	P20309	ACM3_HUMAN	CHRM3	Muscarinic acetylcholine receptor M3	0	0	3.8627	0	3.18704	0	1.06347	0	7.43201	0	14.4333	0	2.03577	0	7.34317	0	0	4.98531	4.09187	10.6996	10.1847
PL03976	30	TEEEKMEHSVAAER	Q8WXI4	ACO11_HUMAN	ACOT11	Acyl-coenzyme A thioesterase 11	0	214.937	62.7689	10.1091	0	5.80492	28.2323	0	51.2929	0.778051	35.4461	0	43.3381	26.7577	4.76778	26.1779	22.8012	71.9606	118.173	0	0.366471
PL01503	50	VLPSNAVWMENSK	Q9Y305	ACOT9_HUMAN	ACOT9	Acyl-coenzyme A thioesterase 9, mitochondrial	46.1063	77.1482	83.0631	44.3488	55.9992	88.5295	50.7698	22.7625	91.3711	49.2548	84.7332	0	42.4766	103.144	31.0588	94.4272	92.353	18.8784	73.1751	43.3634	110.338
PL10067	14	DAILLTDAFDFTDQcLNSALGcYDGNVYER	Q99424	ACOX2_HUMAN	ACOX2	Peroxisomal acyl-coenzyme A oxidase 2	144.163	144.599	0	62.2561	0	128.675	62.3654	29.7328	0	0	0	0	22.9924	0	60.8189	0	0	0	68.7178	0	20.9992
PL09880	14	LGQNGLDNGFAMFHKVR	O15254	ACOX3_HUMAN	ACOX3	Peroxisomal acyl-coenzyme A oxidase 3	0	9.57241	13.1548	20.9542	0	0	0	0	0	3.99804	0	4.62448	0	0	8.73872	0	0	13.216	6.164	8.88752	3.59791
PL01252	53	EcTGGMGYMMENR	Q9NUZ1	ACOXL_HUMAN	ACOXL	Acyl-coenzyme A oxidase-like protein	7516.49	5628.8	5899.67	7304.37	6045.53	7005.12	0	8129.31	10931.2	9718.11	9521.94	7258.91	8930.85	11060.5	5351.09	10362.5	7771.73	7616.31	5279.27	5496.91	8360.49
PL04200	29	mGFAVLLVNYR	P13798	ACPH_HUMAN	APEH	Acylamino-acid-releasing enzyme	0	0	0	0	17.3624	4.2819	8.70271	0	0	7.86072	15.5719	16.8085	5.37478	10.1386	0	8.30702	17.0708	0	0	0	0
PL09938	14	GTWEELcNScEMENEVLK	O95573	ACSL3_HUMAN	ACSL3	Long-chain-fatty-acid--CoA ligase 3	0	0	7.88383	3.91708	4.41299	0	11.7089	7.05193	0	0	0	0	0	0	0	0	3.1641	0	5.76755	4.37604	0
PL09029	16	ALVLIGNVEKGFTPSLKVIILmDPFDDDLK	Q9ULC5	ACSL5_HUMAN	ACSL5	Long-chain-fatty-acid--CoA ligase 5	4.54283	0	0	8.92789	7.64778	7.37598	32.5207	8.6849	0	12.2769	39.8926	0	0	0	9.53995	20.289	46.6231	13.3656	0	0	0
PL05236	26	MVSDINNAWGcLEQVEK	P12814	ACTN1_HUMAN	ACTN1	Alpha-actinin-1	0	57.0638	5.36654	10.4495	6.0866	4.23635	8.66414	14.2041	11.0939	0	4.39573	0	2.4792	7.89059	6.63879	4.96428	0	6.27916	4.77979	2.61068	0
PL08743	16	QNGMMEPDDFR	Q08043	ACTN3_HUMAN	ACTN3	Alpha-actinin-3	4.20381	0	6.01032	4.00578	0	0	5.06493	5.27729	0	0	0	0	7.44238	0	2.91878	7.28343	4.7826	2.9199	3.46277	6.14374	6.97485
PL02290	40	KEYEEDGSR	P42025	ACTY_HUMAN	ACTR1B	Beta-centractin	11.2231	0.0592188	3.46903	2.96538	0	2.543	5.4627	3.21687	12.0296	2.3349	6.86243	2.95483	2.35596	2.89452	0	2.81953	0	3.2883	0	2.08691	2.84826
PL09807	14	YGPQGGcADHSVFER	O14672	ADA10_HUMAN	ADAM10	Disintegrin and metalloproteinase domain-containing protein 10	0	0	4.1616	0	2.75581	0	12.1959	12.0867	0	0	0	0	24.4859	4.32225	2.24521	7.17962	0	0	0.632751	3.633	3.41511
PL01616	49	QcQNISVFGVHEcAMQcHGRGVcNNRK	O43184	ADA12_HUMAN	ADAM12	Disintegrin and metalloproteinase domain-containing protein 12	103.449	383.629	186.496	269.209	610.508	323.816	171.885	188.121	0	0	23.0725	60.5059	311.335	283.006	235.527	230.462	239.677	525.582	169.868	352.138	414.992
PL02844	35	EGVQcSDRNSPccK	P78536	ADA17_HUMAN	ADAM17	Disintegrin and metalloproteinase domain-containing protein 17	6.01836	0	0	6.7602	5.25082	0	3.23519	5.32859	17.5704	10.1442	9.99986	12.7278	4.23809	4.84568	4.46841	17.783	9.75293	6.39923	0	3.31356	0
PL02635	37	cGYNHIcFEGQcR	Q9H013	ADA19_HUMAN	ADAM19	Disintegrin and metalloproteinase domain-containing protein 19	120.441	93.9958	49.3651	41.2803	0	31.8865	30.0617	79.7539	0	18.4035	23.4014	4.63239	31.8275	19.8437	37.1341	48.422	35.3318	0	35.2101	28.0216	0
PL00546	59	EPVPPDER	P25100	ADA1D_HUMAN	ADRA1D	Alpha-1D adrenergic receptor	426.838	67.968	388.03	360.568	234.716	690.61	244.688	433.983	93.4051	488.287	372.219	231.829	32.4497	181.855	72.6613	163.498	114.225	214.892	132.262	238.884	175.048
PL04097	30	ALSFYIPTDFSScSRLSYDKFFEDK	Q9UKQ2	ADA28_HUMAN	ADAM28	Disintegrin and metalloproteinase domain-containing protein 28	9.19543	17.8174	11.4146	21.1484	24.3957	15.2362	25.5537	12.3152	16.0489	0	22.246	20.2926	7.47349	0	9.92736	8.36308	41.1916	11.3767	12.1018	14.758	14.1643
PL04606	28	EAKEPEQQEQFETELK	Q9UKQ2	ADA28_HUMAN	ADAM28	Disintegrin and metalloproteinase domain-containing protein 28	0	432.72	19.6706	105.742	0	21.9244	0	34.2336	149.342	44.1413	106.236	943.568	22.978	0	30.7506	0	0	58.3435	29.0729	28.4186	33.4513
PL08097	18	TFDPEDTSQEIGMVANGTKcGDNK	Q9UKQ2	ADA28_HUMAN	ADAM28	Disintegrin and metalloproteinase domain-containing protein 28	25.1938	0	0	51.5165	83.4546	0	0	0	0	75.6995	82.2592	109.978	0	110.292	72.4411	76.8	110.616	59.6533	50.2169	0	0
PL04279	29	FIcYDGDcHDLDAR	Q8TC27	ADA32_HUMAN	ADAM32	Disintegrin and metalloproteinase domain-containing protein 32	1.5146	4.74015	0.603798	2.08919	2.88107	2.46179	4.56109	3.68454	5.62221	3.9078	1.84338	4.87825	1.63517	0.348826	2.23861	0.701975	2.16712	3.11092	0.934679	1.99828	0.191097
PL01243	53	FLPcEEKDVR	Q9H2U9	ADAM7_HUMAN	ADAM7	Disintegrin and metalloproteinase domain-containing protein 7	3.21194	0	21.6648	4.99583	8.34135	10.5443	20.6334	13.2387	0	13.6535	4.73707	9.24729	0	13.3671	0	10.6324	0	13.7235	0	17.8287	12.2445
PL03812	31	DTGHTHDDDILKTYEEELLYEIK	Q9H2U9	ADAM7_HUMAN	ADAM7	Disintegrin and metalloproteinase domain-containing protein 7	24.9516	0	0	0	0	21.5679	0	19.3322	0	0	13.8907	13.6873	14.8871	0	10.8761	0	0	20.5785	15.4302	0	17.1969
PL03991	30	IYcTGGELSSLLGEDK	Q9H2U9	ADAM7_HUMAN	ADAM7	Disintegrin and metalloproteinase domain-containing protein 7	0	0	159.11	0	392.631	476.911	409.1	462.2	0	610.108	628.33	440.452	230.833	492.771	333.7	0	555.722	0	323.879	26.2236	47.1911
PL06544	22	EKFILGVEGQQLVRPKK	Q9H2U9	ADAM7_HUMAN	ADAM7	Disintegrin and metalloproteinase domain-containing protein 7	0	0	3.99347	1.85546	2.74759	0	2.57465	3.32075	0	0	3.89087	4.12567	0	3.16405	2.87255	0	4.13374	3.7795	3.68003	2.50793	0
PL04603	28	ETNISYSQEADDRVFR	O00116	ADAS_HUMAN	AGPS	Alkyldihydroxyacetonephosphate synthase, peroxisomal	27.5249	38.8758	21.4457	6.90882	13.5942	23.5287	42.5975	7.22449	0	9.57774	8.22873	8.04147	4.10647	4.7031	18.862	9.15412	15.0769	5.14667	13.1993	52.3771	7.48572
PL03615	31	MRLEPGTAAR	Q9BUB4	ADAT1_HUMAN	ADAT1	tRNA-specific adenosine deaminase 1	90.6305	0	16.7006	3.73729	5.2652	3.02822	7.23458	2.47424	0	30.2046	2.42982	5.95764	1.81872	74.7067	7.39379	5.49372	5.15442	2.82985	10.0949	17.9432	7.98492
PL03288	33	LMKIPLVVYGcQNERFGGcGSVLNIASADLPNTGRPFQcIPGYR	Q7Z6V5	ADAT2_HUMAN	ADAT2	tRNA-specific adenosine deaminase 2	161.275	286.828	156.998	123.505	144.752	205.381	0	68.3039	72.8202	62.1638	186.053	103.382	210.469	77.3629	245.873	135.786	199.397	163.433	207.229	141.813	228.444
PL04765	27	LcELccANR	Q86TW2	ADCK1_HUMAN	ADCK1	Uncharacterized aarF domain-containing protein kinase 1	0	0	25.9022	9.75194	12.5901	13.8201	21.6242	10.41	1.80545	2.40033	11.4295	4.05072	24.5287	6.10544	13.4273	9.93063	7.84463	0	16.5993	0	23.4672
PL03274	33	VLTADFcAGcKVNDVEAIRSQGLAVHDIAEK	Q3MIX3	ADCK5_HUMAN	ADCK5	Uncharacterized aarF domain-containing protein kinase 5	46.1709	199.465	120.056	81.6018	74.2754	982.737	517.341	296.272	12.7618	5.55715	301.936	90.0392	13.6739	33.5936	34.9769	312.681	108.975	56.2422	251.084	106.996	161.145
PL02061	43	FEEELNERMIQAIDGINAQK	Q08462	ADCY2_HUMAN	ADCY2	Adenylate cyclase type 2	32.3196	0	0	57.5575	240.055	37.6894	75.5521	0	0	0	105.284	92.3479	145.641	95.0972	150.209	88.676	137.117	24.9201	89.257	63.2121	90.9297
PL08583	17	ILGDcYYcVSGLPISLPNHAKNcVKMGLDMcEAIK	Q08462	ADCY2_HUMAN	ADCY2	Adenylate cyclase type 2	44.9891	0	33.0693	41.592	28.6136	45.9482	33.591	37.2418	0	0	0	0	0	0	7.23951	0	18.1316	28.6533	35.2325	7.68004	0
PL03822	31	ILGDcYYcVSGLPLSLPDHAINcVR	Q8NFM4	ADCY4_HUMAN	ADCY4	Adenylate cyclase type 4	258.88	0	124.884	212.539	93.3525	39.967	124.49	211.418	0	33.9896	124.626	178.999	56.6434	201.562	99.5158	104.082	195.751	57.9614	86.8156	114.398	118.106
PL06670	22	cScAEALLSGFEVIDGSQVSSGPRGQGTASSGNVSDLAQTVKTFDNLK	O60503	ADCY9_HUMAN	ADCY9	Adenylate cyclase type 9	0	0	18.9136	0	0	0	0	0	67.4095	153.329	37.5873	75.7973	14.3391	23.9452	0	68.412	32.6252	0	28.9609	0	12.1535
PL01094	55	FLEEDAHRcDHcR	Q96PN6	ADCYA_HUMAN	ADCY10	Adenylate cyclase type 10	113.619	340.505	51.9553	288.147	244.984	200.033	210.697	161.56	0	332.627	79.3354	256.925	403.707	30.0585	218.05	253.716	252.982	41.7246	254.892	252.661	247.736
PL03138	33	GcSFLcVFGFPGEK	Q96PN6	ADCYA_HUMAN	ADCY10	Adenylate cyclase type 10	32.0064	0	136.905	119.142	83.1671	17.3534	29.9894	32.0415	18.8804	42.6374	39.6677	31.4523	27.0654	29.7655	41.7125	21.5721	26.3007	0	39.2641	95.2268	45.6748
PL05485	25	WKVGEIEFEGLMR	Q9UEY8	ADDG_HUMAN	ADD3	Gamma-adducin	0	0	1.35144	0	0	1.48421	0	0	2.24034	0	0	0	3.8217	0	4.49263	1.95747	0.926082	1.81575	0	0	5.47024
PL03363	32	LANIDIHVADR	Q8N7X0	ADGB_HUMAN	ADGB	Androglobin	9.09534	25.864	10.1874	14.1533	8.82598	4.94141	20.9685	4.88318	0	23.7601	34.4949	19.438	8.5695	13.8515	9.42549	13.3813	5.81786	15.5137	12.0979	7.22957	7.48805
PL00216	61	EAQRTQQPGQR	Q5T7M4	ADIPL_HUMAN	FAM132A	Adipolin	0	228.341	82.1578	58.061	71.6674	108.889	68.1753	46.0101	28.1761	103.272	116.304	75.2576	70.5231	76.2496	100.132	90.8976	90.2935	22.9772	45.5357	63.0486	98.3711
PL08905	16	MAAHMRMVHIDEEMGPK	Q9H2P0	ADNP_HUMAN	ADNP	Activity-dependent neuroprotector homeobox protein	27.7639	37.0613	30.4037	20.6138	17.6581	17.0305	12.314	20.0528	0	0	15.0181	0	51.977	0	14.9131	0	16.6808	9.84034	10.2114	29.9598	12.4381
PL01113	55	TSFPGRGSIPEFFHImKR	Q9NRN7	ADPPT_HUMAN	AASDHPPT	L-aminoadipate-semialdehyde dehydrogenase-phosphopantetheinyl transferase	114.136	0	152.546	43.8214	104.524	277.67	364.019	32.1581	0	40.3564	133.959	60.6858	132.12	32.6561	110.346	28.922	12.1187	50.8663	118.442	468.661	88.3404
PL01364	52	TSFPGRGSIPEFFHImK	Q9NRN7	ADPPT_HUMAN	AASDHPPT	L-aminoadipate-semialdehyde dehydrogenase-phosphopantetheinyl transferase	1396.43	0	143.443	774.306	1478.12	1480.84	1494.65	447.508	0	67.1018	428.726	1090.73	1749.56	606.833	1688.31	388.671	140.562	490.653	1496.2	1754.85	1198.32
PL02736	36	GTDImYTGTLDcWR	P05141	ADT2_HUMAN	SLC25A5	ADP/ATP translocase 2	0	9.956	36.1877	0	25.5046	21.3501	21.1758	19.8685	0	24.9056	15.3357	0	33.5505	0	21.0148	0	13.7463	10.6344	16.3037	0	46.8178
PL01621	49	GTLDcFVKIYQHEGISSFFR	Q9H0C2	ADT4_HUMAN	SLC25A31	ADP/ATP translocase 4	0	0	62.0144	27.5442	37.148	32.54	3.57992	37.3584	86.0011	14.1573	41.8324	44.7947	18.1848	28.0467	5.46335	26.4305	21.6529	14.3075	34.3813	23.2883	30.3721
PL04715	28	IPVSGRVGDNVLHLAQR	Q6P4F2	ADXL_HUMAN	FDX1L	Adrenodoxin-like protein, mitochondrial	34.8057	75.9845	76.6756	31.4277	32.2716	13.8676	36.8359	36.6479	0	44.1163	53.9211	53.3699	10.1393	63.0075	90.5569	32.2855	107.39	95.62	12.8252	31.7812	22.8724
PL11355	12	LNmQTGATEDDYYDGAWcAEDDARTQWIEVDTRR	Q8IUX7	AEBP1_HUMAN	AEBP1	Adipocyte enhancer-binding protein 1	71.2581	0	20.8634	7.78621	17.0366	7.69831	10.5662	37.7549	0	0	0	0	0	0	3.60775	0	0	24.4098	0	3.82728	21.1905
PL07251	20	ESKAASGAcMTcNRHGcR	P55198	AF17_HUMAN	MLLT6	Protein AF-17	14.6617	32.3247	0	2.25148	17.2166	8.37367	9.92254	4.83654	0	0	0	0	0	9.78902	16.3702	7.38932	11.0907	0	7.51237	14.3961	9.78112
PL08003	18	TDPEEFTYDYVDADR	Q8N4X5	AF1L2_HUMAN	AFAP1L2	Actin filament-associated protein 1-like 2	0	0	9.49077	10.6365	10.1012	13.9825	5.59047	7.77251	0	0	0	0	0	0	0	0	0	7.3325	0	0	10.2103
PL05228	26	KPTVEGFTHDWMVFVR	P42568	AF9_HUMAN	MLLT3	Protein AF-9	16.3116	30.0145	29.3475	7.52012	18.4153	15.7432	61.9556	5.36823	10.4226	4.04316	10.0786	9.87343	0	14.9003	20.4006	26.0983	24.0953	22.1885	15.5184	36.1712	13.4832
PL00539	59	FLVNLVK	P43652	AFAM_HUMAN	AFM	Afamin	16.5828	36.82	26.6567	22.522	24.3135	23.489	19.9053	14.6822	0	22.0356	20.3005	26.4601	29.2191	26.2108	30.2223	22.1742	26.9386	14.051	12.9641	20.1896	19.9122
PL00982	56	IAPQLSTEELVSLGEK	P43652	AFAM_HUMAN	AFM	Afamin	26.2786	59.9946	35.232	35.7188	32.2195	45.869	39.8975	22.3334	74.7729	34.0898	0	52.3505	26.3475	41.992	64.0986	38.5349	30.7479	31.8188	34.6725	23.2953	0
PL01225	53	FTFEYSR	P43652	AFAM_HUMAN	AFM	Afamin	0	0	21.9691	16.9436	18.7691	16.3611	12.8781	13.4532	0	19.7897	17.8547	19.7679	15.909	23.1054	26.7444	17.3179	20.7963	15.0498	12.1018	14.0482	15.7786
PL01236	53	DADPDTFFAK	P43652	AFAM_HUMAN	AFM	Afamin	0	0	9.4782	73.9546	89.4303	48.0476	5.74716	90.7842	0	21.5693	48.5234	69.9805	87.5137	50.1755	39.3352	57.4287	52.1639	92.7001	103.458	125.303	131.659
PL01320	52	LPNNVLQEK	P43652	AFAM_HUMAN	AFM	Afamin	20.7414	51.4609	35.4332	28.7428	33.1026	24.4991	23.155	23.2149	57.4019	30.4254	38.009	32.6816	29.047	23.7071	51.0016	18.2086	19.7938	12.692	24.5709	25.6865	31.3285
PL01423	51	ESLLNHFLYEVAR	P43652	AFAM_HUMAN	AFM	Afamin	4.09726	4.65906	0	6.18486	6.15642	5.07411	2.75546	0	19.1692	0	0	12.5899	3.03438	15.2597	7.35417	9.59636	19.1559	5.0457	3.577	3.13842	0
PL01457	51	TYVPPPFSQDLFTFHADmcQSQNEELQR	P43652	AFAM_HUMAN	AFM	Afamin	57.8912	75.9414	65.3591	71.5814	122.779	35.5108	47.2984	87.2629	108.091	144.807	122.995	74.8978	81.3636	58.9255	100.66	90.0671	74.9469	18.5919	92.7736	60.9937	88.4337
PL01583	49	FTDSENVcQER	P43652	AFAM_HUMAN	AFM	Afamin	0	30.0619	24.3808	14.3882	20.8636	19.5518	19.3605	18.3574	108.132	66.2997	64.9696	58.9767	25.9167	69.1989	31.0368	56.0168	56.1555	20.4584	15.578	18.116	22.4152
PL01651	48	AESPEVcFNEESPK	P43652	AFAM_HUMAN	AFM	Afamin	0	0	35.0057	24.0682	27.4554	27.6878	24.6376	20.8573	0	39.479	34.523	50.1017	33.3591	54.5505	38.5428	42.9158	57.6865	21.3944	23.1374	24.589	26.6164
PL01764	47	RHPDLSIPELLR	P43652	AFAM_HUMAN	AFM	Afamin	0	29.5103	8.85705	7.93563	13.5798	9.56792	1.83625	1.3936	0	24.1386	6.96083	17.1323	8.63053	9.07222	13.4295	7.02183	5.75953	5.63787	5.07096	4.46945	4.49283
PL01851	45	AIPVTQYLK	P43652	AFAM_HUMAN	AFM	Afamin	4.7598	0	7.60972	5.15645	4.5054	2.91969	0	3.43781	0	26.6452	18.1977	26.64	2.70175	24.6874	15.1679	19.9526	23.0564	18.8041	15.4341	0	16.0743
PL01923	44	LcFFYNK	P43652	AFAM_HUMAN	AFM	Afamin	14.1834	15.2616	16.2455	8.86497	11.5243	10.58	6.51377	7.91709	0	10.2746	8.5436	11.4745	13.0182	10.3691	14.1602	9.04201	10.6351	6.38285	7.54821	7.92778	11.2577
PL01930	44	IcAMEGLPQK	P43652	AFAM_HUMAN	AFM	Afamin	0	0	7.90395	5.22597	0	0	0	5.69938	0	26.2442	0	15.1025	9.9814	22.8905	0	17.8577	9.85865	0	5.68244	5.15831	7.53937
PL03175	33	SDVGFLPPFPTLDPEEK	P43652	AFAM_HUMAN	AFM	Afamin	0	0	5.75633	9.05195	7.92449	4.17891	3.75591	7.3854	47.5162	20.7898	24.6075	34.5405	6.65746	26.035	16.2932	14.8658	15.5052	16.2478	6.8897	5.48756	4.78209
PL03584	32	SccEEQNKVNcLQTR	P43652	AFAM_HUMAN	AFM	Afamin	23.418	65.8992	39.2305	33.0099	38.0515	32.7381	29.0733	23.5997	68.3452	38.7271	64.6322	45.5743	24.0741	47.1677	69.2714	40.5904	58.4702	31.6277	23.7198	29.7263	21.3561
PL05010	27	TYVPPPFSQDLFTFHADMcQSQNEELQR	P43652	AFAM_HUMAN	AFM	Afamin	35.8389	108.18	69.6342	64.4856	42.0324	61.0794	0	50.4875	150.563	0	55.6079	0	55.4469	0	149.065	28.9427	48.2817	42.5978	56.9588	52.774	51.6699
PL06953	21	FTDSENVcQERDADPDTFFAK	P43652	AFAM_HUMAN	AFM	Afamin	20.2312	38.5396	30.6049	25.2908	35.0945	27.6481	19.645	19.7799	0	0	0	0	22.9685	0	54.6775	0	0	16.0049	23.5854	20.7383	22.975
PL07221	20	TLPEcSKLPNNVLQEK	P43652	AFAM_HUMAN	AFM	Afamin	4.83018	0	10.3559	0	5.84223	2.97164	4.92752	0	0	0	4.5206	0	8.42353	13.0292	13.6826	4.22929	11.7651	11.0629	6.83819	4.85941	6.93889
PL07247	20	KSDVGFLPPFPTLDPEEK	P43652	AFAM_HUMAN	AFM	Afamin	0	0	0	0	0	0	6.04851	5.74135	8.4126	9.04634	0	0	4.24527	4.03887	14.4024	0	12.9681	10.1132	0	0	0
PL08882	16	AESPEVcFNEESPKIGN	P43652	AFAM_HUMAN	AFM	Afamin	0	0	70.7659	18.6529	77.2119	117.921	18.8422	5.56878	0	0	0	0	71.4564	0	56.5485	0	0	20.6194	73.2647	62.3481	8.36749
PL09129	15	RLcFFYNK	P43652	AFAM_HUMAN	AFM	Afamin	0	0	8.75897	0	7.03943	8.68461	0	0	0	0	0	0	9.00982	9.16402	8.54722	6.37404	6.53051	0	0	3.54006	5.23231
PL05438	25	KGEAERDcDNK	P51825	AFF1_HUMAN	AFF1	AF4/FMR2 family member 1	0	0	97.9758	102.314	67.314	0	0	0	43.2039	58.7047	0	169.195	0	137.734	58.3755	73.3742	91.788	120.043	0	0	0
PL05969	24	DNVEDRTPEHFALVPLTESQGPPHSGSGSR	P51825	AFF1_HUMAN	AFF1	AF4/FMR2 family member 1	63.7029	3.18161	0	7.76703	6.46855	74.6064	0.560252	67.6276	127.049	76.7773	51.5596	96.4556	0	94.5894	55.7121	11.6228	0	61.0451	53.823	0	0
PL14018	8	TEGKFcATFK	P51816	AFF2_HUMAN	AFF2	AF4/FMR2 family member 2	0	0	3.79229	0	0.516115	0.497772	0	0	0	4.01684	8.97373	4.80479	0	3.12987	0	18.9166	0	0	2.40781	6.1811	0
PL02082	43	ELRSSVTcEK	P51826	AFF3_HUMAN	AFF3	AF4/FMR2 family member 3	0	0	0	9.24133	6.29811	10.7859	13.7604	33.5573	0	18.5013	15.1783	15.5912	8.68437	14.5839	7.54127	10.5826	62.1337	48.9834	6.76427	0	7.684
PL04291	29	EAAANGGSGPRAPVGSINAR	P51826	AFF3_HUMAN	AFF3	AF4/FMR2 family member 3	0	0	5.86195	12.8468	11.8508	6.15944	6.35777	4.40745	0	6.99844	8.12752	0	0	8.63277	9.63681	5.24872	12.5379	6.86586	0	5.00653	4.73777
PL07138	20	RKcDNEDDYR	P51826	AFF3_HUMAN	AFF3	AF4/FMR2 family member 3	0	0	23.6037	40.8249	24.9091	12.7236	0	14.9815	0	0	10.3756	0	0	0	26.7224	5.9235	0	26.5848	24.0781	0	20.535
PL04452	28	SLDLDDWPR	Q99490	AGAP2_HUMAN	AGAP2	Arf-GAP with GTPase, ANK repeat and PH domain-containing protein 2	2.23428	1.94465	0.666668	1.39159	0.839885	0	0.869789	1.28516	1.71839	0.98142	0.427039	1.31986	0.487464	0.568747	1.0361	0.812223	0.661071	2.70841	0.937367	0.550391	0.741107
PL08188	17	LSTDLKR	Q96P47	AGAP3_HUMAN	AGAP3	Arf-GAP with GTPase, ANK repeat and PH domain-containing protein 3	0	0	15.232	0	0	4.80278	13.0806	0	0	0	0	0	6.51627	0	6.43848	5.34008	0	7.17423	7.22792	16.5911	10.2337
PL07325	20	DLNSEDQKAFSVEHTScNEEENFANMK	Q8N302	AGGF1_HUMAN	AGGF1	Angiogenic factor with G patch and FHA domains 1	0	0	0	10.5215	5.07627	10.7978	0	10.6665	0	68.8063	37.8404	40.6871	0	74.4528	0	67.4154	35.4868	11.5404	0	0	0
PL03004	34	YTPVGRSFFTASEGcSNPLGGGR	Q9UKV8	AGO2_HUMAN	AGO2	Protein argonaute-2	86.6592	45.1683	38.5516	32.7941	70.7228	36.4021	70.3931	4.19991	62.1196	42.4118	51.4753	67.5519	25.9406	40.7811	64.8911	52.8194	24.4416	14.0073	7.98722	30.707	8.34416
PL03600	31	LYTYEPR	Q8TD06	AGR3_HUMAN	AGR3	Anterior gradient protein 3	26.6047	0	25.9793	24.765	28.2357	18.1297	37.0769	36.0525	0	5.69752	33.9804	35.7698	28.9248	29.9217	32.1374	38.6595	40.6084	32.984	26.5195	27.8348	28.1957
PL10277	13	SASSFKNSSQGcK	Q8IWK6	AGRA3_HUMAN	ADGRA3	Adhesion G protein-coupled receptor A3	0	0	0	0	5.5034	0	0	0	0	0	0	0	8.11004	0	2.26539	2.43127	0	2.12853	3.37094	10.2419	2.61032
PL10217	13	cPAFHEMcR	O60241	AGRB2_HUMAN	ADGRB2	Adhesion G protein-coupled receptor B2	0	0	0	10.9362	0	0	2.5168	0	0	4.84276	5.17283	4.59941	5.37478	4.5449	0	0	1.79423	0	0	0	4.51149
PL00981	56	TcVSPYGTHcSGPLR	O60242	AGRB3_HUMAN	ADGRB3	Adhesion G protein-coupled receptor B3	22.7722	37.2035	47.9317	35.3592	49.6128	21.2709	38.8609	17.6671	0	176.716	81.5761	112.557	43.6013	56.6736	32.0933	60.2461	160.848	45.354	35.6356	34.4199	32.215
PL05669	25	DSTLcPAYATcTNTVDSYYcAcKQGFLSSNGQNHFK	Q14246	AGRE1_HUMAN	ADGRE1	Adhesion G protein-coupled receptor E1	74.2608	0	14.4122	100.06	74.8709	56.1083	69.0672	90.4344	0	0	0	0	11.3311	8.72066	57.6712	15.9206	0	62.4914	46.1404	19.7599	21.3864
PL17190	6	NcPFDYAcITDmVK	Q8IZF3	AGRF4_HUMAN	ADGRF4	Adhesion G protein-coupled receptor F4	0	0	16.1725	3.08332	2.64122	0	0	2.9994	0	8.4882	9.52006	0	20.3529	6.6139	0	0	24.2775	0	7.5848	20.2036	0
PL04762	27	GGWSDNGcSVK	Q8IZP9	AGRG2_HUMAN	ADGRG2	Adhesion G-protein coupled receptor G2	1.65311	0	2.94229	0	3.90577	1.01403	0	0	0	11.1469	9.39824	0	8.05021	7.22262	10.0726	6.1332	7.43636	0	5.15832	5.59751	0
PL02377	39	DWDTYGcQK	Q96K78	AGRG7_HUMAN	ADGRG7	Adhesion G-protein coupled receptor G7	67.6419	0	47.4036	24.5716	42.4049	37.0358	35.6994	33.2541	0	0	80.713	0	33.9175	27.6822	65.2432	38.6387	25.8328	27.589	34.6949	58.3784	33.0625
PL02653	37	NGGTWENGRcIcTEEWK	Q96K78	AGRG7_HUMAN	ADGRG7	Adhesion G-protein coupled receptor G7	0	148.521	0	18.9573	18.5062	10.778	0	16.711	14.3077	0	0	0	28.0226	9.80855	0	6.97823	8.53906	0	38.7266	8.21734	23.6072
PL04159	29	DQcPEPcR	O00468	AGRIN_HUMAN	AGRN	Agrin	0	0	156.696	0	113.354	0	133.867	0	0	0	247.93	0	114.89	100.761	112.965	100.511	58.6525	78.7555	0	120.189	135.135
PL00606	59	FSMPGFKGEGPDGDVK	Q09666	AHNK_HUMAN	AHNAK	Neuroblast differentiation-associated protein AHNAK	54.4364	55.2536	48.4095	56.335	20.7815	18.5833	45.5868	31.0854	464.585	55.772	45.7402	91.9282	54.8247	91.8746	31.3669	50.1826	54.5333	43.1436	9.37367	20.6566	43.9719
PL03126	33	EGAKDIDISSPEFK	Q09666	AHNK_HUMAN	AHNAK	Neuroblast differentiation-associated protein AHNAK	36.3232	103.913	75.1919	30.1572	22.0341	10.9266	78.5896	14.3814	0	70.8367	23.5167	52.9232	14.7364	26.0546	16.751	51.2623	88.2886	12.3127	73.7351	67.9758	19.6112
PL04476	28	GPDWHLKMPK	Q09666	AHNK_HUMAN	AHNAK	Neuroblast differentiation-associated protein AHNAK	42.5547	0	29.3475	23.9963	36.9837	17.0662	38.2582	25.7708	67.5797	97.7075	149.534	55.1989	10.4624	22.0116	18.4702	32.9706	22.4731	8.83066	22.6446	15.3208	38.7508
PL03817	31	SIEASVDVSEPKVEADVSLPSMQGDLK	Q8IVF2	AHNK2_HUMAN	AHNAK2	Protein AHNAK2	32.4488	52.2367	43.7068	145.536	36.9015	63.5551	12.9287	12.1357	0	0	16.331	10.2122	9.7397	37.1678	9.37046	18.7629	44.6546	19.5715	12.225	34.0463	21.1648
PL09314	15	TMIPPGEcTYAGRKR	A9YTQ3	AHRR_HUMAN	AHRR	Aryl hydrocarbon receptor repressor	6.38966	5.57708	0	2.95818	1.5313	0	2.06961	5.198	0	0	0	0	0	0	2.39709	0	1.35714	3.20916	2.37645	0	0
PL09939	14	YMEFDLNGNGDIDIMSLKR	P55008	AIF1_HUMAN	AIF1	Allograft inflammatory factor 1	21.3613	11.6412	7.73546	0	6.46239	8.49448	0	15.0017	0	0	0	0	7.83962	0	6.33502	0	0	0	5.22999	6.78356	0
PL04954	27	LEKMINTLILNYcQcLLK	Q9NZN9	AIPL1_HUMAN	AIPL1	Aryl-hydrocarbon-interacting protein-like 1	19.9471	21.873	0	23.8573	0	30.9952	22.1497	13.768	21.8054	12.721	18.5069	18.2987	0	9.31033	10.4929	23.2331	13.4638	0	15.0024	9.43394	0
PL06327	23	LLNKPGLKYKPVTNQVEcHPYLTQEKLIQYcHSK	O60218	AK1BA_HUMAN	AKR1B10	Aldo-keto reductase family 1 member B10	10.3126	286.957	221.829	391.228	290.366	174.197	369.082	0	705.014	0	463.024	429.358	0	0	0	141.859	428.502	0	0	241.92	0
PL04237	29	DIVLVAYSALGSQR	P42330	AK1C3_HUMAN	AKR1C3	Aldo-keto reductase family 1 member C3	8.05891	12.1196	8.03975	4.01536	4.68405	6.28421	6.55062	7.89844	4.99571	6.49712	6.25519	6.98881	4.91532	4.37693	7.84944	5.79062	3.08026	3.80679	6.14608	6.83961	5.87381
PL04049	30	EKEDAQEVELQEGKVHSESDK	Q02952	AKA12_HUMAN	AKAP12	A-kinase anchor protein 12	14.0256	10.1456	15.0811	56.7185	25.3814	0	21.5519	39.1541	8.25431	0	52.5998	45.4244	7.06428	45.0779	21.772	8.45651	31.8779	53.0222	29.2745	7.33699	0
PL14899	8	QLQQQQQQPPSQLcTAPASSHERASMIDKAK	Q9Y2D5	AKAP2_HUMAN	AKAP2	A-kinase anchor protein 2	0	0	0	0	0	0	0	3.92473	56.4662	0	12.8943	13.7519	10.9758	8.95807	22.5182	27.2817	0	0	9.02426	0	0
PL02012	43	KEEFADMSK	Q13023	AKAP6_HUMAN	AKAP6	A-kinase anchor protein 6	0	0	187.779	134.365	175.205	181.08	152.936	115.177	164.354	199.125	151.952	142.989	217.791	128.554	168.215	127.252	160.848	130.304	191.505	214.575	334.28
PL03890	30	TSEEVPPcR	Q13023	AKAP6_HUMAN	AKAP6	A-kinase anchor protein 6	32.4165	31.3291	12.755	0	8.14832	9.26688	15.8602	8.30187	46.2958	0	32.78	8.38327	15.6434	9.86519	11.5518	10.8326	5.77594	5.77431	6.13488	16.2665	11.54
PL05120	26	NGSFGGQYSEcR	O43823	AKAP8_HUMAN	AKAP8	A-kinase anchor protein 8	0	0	2.17654	2.52429	1.77772	13.4359	33.9189	19.1783	0	0	0	14.263	8.36131	20.1562	15.2498	12.3619	19.9761	16.8508	17.2623	1.89333	24.3303
PL07174	20	TLQTEQEANTEGQK	Q99996	AKAP9_HUMAN	AKAP9	A-kinase anchor protein 9	205.283	573.224	9.52598	299.414	416.041	0	0	251.855	0	523.379	0	0	456.354	0	0	0	0	104.789	0	0	394.931
PL02879	35	LDMVPHLETDMMQGGVYGSGGER	Q9ULX6	AKP8L_HUMAN	AKAP8L	A-kinase anchor protein 8-like	33.708	0	0	7.31396	7.18523	20.241	18.2805	22.4314	0	0	0	0	11.2665	0	15.4942	0	0	10.3807	7.14056	0	0
PL08919	16	TYQDSIYDEMEEKWSK	Q96Q35	AL2SB_HUMAN	ALS2CR12	Amyotrophic lateral sclerosis 2 chromosomal region candidate gene 12 protein	0	0	23.0429	24.6196	0	0	35.6305	0	0	4.73999	0	19.9058	17.4908	0	20.8739	0	0	23.8122	20.6266	34.4666	24.4703
PL06045	23	EFYGEDAK	P30838	AL3A1_HUMAN	ALDH3A1	Aldehyde dehydrogenase, dimeric NADP-preferring	183.973	0	71.8724	22.7162	57.1286	81.9344	64.3684	52.8895	0	133.677	68.6805	0	59.4672	38.535	55.448	74.9313	36.2158	45.0811	50.3513	82.7104	95.4552
PL01661	48	EREDEIATmEcINNGK	P49189	AL9A1_HUMAN	ALDH9A1	4-trimethylaminobutyraldehyde dehydrogenase	0	0	24.2374	0	0	55.2369	102.166	57.67	72.7388	0	0	23.4378	94.4296	25.4686	72.0889	0	23.0017	52.4491	66.0077	132.402	109.195
PL00008	62	LVAASQAALGL	P02768	ALBU_HUMAN	ALB	Serum albumin	5605.08	5844.3	4448.64	1967.41	2727.06	2386.53	1885.43	1447.23	2847.72	3551.86	1988.17	1689.25	4350.56	1352.14	2153.2	1445.68	3173.21	5826.16	5630.92	3596.11	6118.74
PL00030	62	HPDYSVVLLLR	P02768	ALBU_HUMAN	ALB	Serum albumin	991.543	932.674	571.609	498.145	649.525	800.529	791.923	578.099	1584.14	1315.22	856.328	634.142	611.902	596.482	460.269	765.923	414.65	341.929	392.641	540.817	744.606
PL00041	62	VPQVSTPTLVEVSR	P02768	ALBU_HUMAN	ALB	Serum albumin	4284.53	3698.8	1978.63	4283.85	3037.14	4412.61	2815.73	3579.6	0	3451.6	3497.28	2990.51	2352.6	3132.8	2593	3064.52	3145.87	3209.16	2089.76	1408.32	2089.19
PL00056	62	QNcELFEQLGEYK	P02768	ALBU_HUMAN	ALB	Serum albumin	19094.7	14227.2	9913.26	17046.7	13185.6	20161.8	11511.2	14871.1	25816.6	23562.1	22546.8	24805	14528.2	19316.3	11919.4	26036	18900.8	16144.1	9969.46	9588.06	12949
PL00090	62	RHPYFYAPELLFFAK	P02768	ALBU_HUMAN	ALB	Serum albumin	3790.53	3379.87	3870.24	7146.15	7951.18	11217.7	3136.35	3204.15	3490.49	1538.3	5170.02	9585.59	4951.21	6533.17	3869.69	6974.08	6805.73	3572.11	2748.27	2126.84	3079.2
PL00093	62	RPcFSALEVDETYVPK	P02768	ALBU_HUMAN	ALB	Serum albumin	6492.98	6939.03	5270.98	3049.28	3503.29	5389.01	5809.84	5107.05	14987.1	5850.42	7860.45	6917.1	6561.74	10007.8	4571.87	7779.65	4407.14	5023.87	5037.37	5501.58	4175.58
PL00103	62	VFDEFKPLVEEPQNLIK	P02768	ALBU_HUMAN	ALB	Serum albumin	16437.5	29743	20020.2	36150.3	28.4206	19.1735	1.80973	24392.6	275.374	393.036	158.024	35110.2	21762.4	102.968	23706.8	126.837	39915.8	36403.3	22532.6	17121.2	21533.4
PL00122	62	EFNAETFTFHADIcTLSEK	P02768	ALBU_HUMAN	ALB	Serum albumin	2356.97	2053.69	1177.17	1399.98	1260.44	895.99	1168.96	2099.02	24429.4	16994.8	7135.13	6713.21	1726.58	135.546	1151.88	225.479	9.59436	1730.38	1521.51	1603.07	1564.09
PL00133	62	MPcAEDYLSVVLNQLcVLHEK	P02768	ALBU_HUMAN	ALB	Serum albumin	10225.4	10710.2	6136.06	8946.47	0	7478.47	6234.13	8229.58	21264.3	10016.4	10309.1	11882.3	8603.01	10591.7	7255.12	10098.8	7877.44	7829.16	6233.43	5917.23	4119.59
PL00143	62	RmPcAEDYLSVVLNQLcVLHEK	P02768	ALBU_HUMAN	ALB	Serum albumin	399.071	174.683	259.777	179.193	180.236	408.186	256.983	294.763	150.888	108.386	143.743	293.295	132.383	101.308	165.155	142.928	287.065	181.716	140.683	234.681	263.132
PL00146	62	LVRPEVDVMcTAFHDNEETFLKK	P02768	ALBU_HUMAN	ALB	Serum albumin	16447.2	27885.4	11927.6	16773.4	17091.3	26776.7	12651.5	16219	12090.6	16029.7	21725.9	18379.6	16993	17052.7	12258.4	18476.4	13516.7	17140.1	14088.5	16633.2	21811
PL00150	62	SHcIAEVENDEMPADLPSLAADFVESK	P02768	ALBU_HUMAN	ALB	Serum albumin	13483.2	14447	10861.3	383.078	14947.5	475.524	450.082	15897.2	44953.3	27071.3	23488.6	20958.2	414.236	286.522	15868.4	269.703	23092.8	20313.8	11969.6	10645.9	12935
PL00160	62	KLVAASQAALGL	P02768	ALBU_HUMAN	ALB	Serum albumin	7.21299	1642.52	1263.42	1148.99	932.498	819.542	1218.86	1016.75	0	686.058	608.932	478.83	1141.96	584.958	806.956	539.614	411.005	981.851	736.903	865.868	1109.44
PL00174	62	mPcAEDYLSVVLNQLcVLHEK	P02768	ALBU_HUMAN	ALB	Serum albumin	136.575	54.3054	74.2614	82.0812	61.4615	57.9106	21.7013	79.1709	127.456	164.684	92.4924	17.789	45.085	154.257	63.0421	75.6996	88.7989	103.07	75.9973	66.3879	12.1628
PL00175	62	LVRPEVDVMcTAFHDNEETFLK	P02768	ALBU_HUMAN	ALB	Serum albumin	4397.53	3623.81	2262.8	4528.37	3644.98	4481.93	2294.04	4015.68	14145	8509.93	4633.05	6434.37	2288.95	8060.51	3050.85	8126.39	4055.37	3550.27	3409.01	2342.14	2754.95
PL00184	61	LcTVATLR	P02768	ALBU_HUMAN	ALB	Serum albumin	8330.13	27247.5	7846.11	7383.48	11245.5	6048.53	8994.41	8154.96	12432.3	8130.98	10680.2	7260.59	8892.56	11449.3	7259.52	10806.8	9115.01	8956.19	8124.68	7649.9	9165.28
PL00218	61	EccEKPLLEK	P02768	ALBU_HUMAN	ALB	Serum albumin	25.042	14.7961	8.33398	8.25367	3.0433	9.36591	9.4645	10.5336	16.9073	5.883	10.3934	17.0394	7.7439	8.39059	4.72375	8.41914	12.434	71.6877	41.0112	7.99783	7.50905
PL00331	61	LKEccEKPLLEK	P02768	ALBU_HUMAN	ALB	Serum albumin	0	1716.66	2560.04	5842.06	1596.19	649.415	18073.2	11804.5	3761.43	413.339	289.285	5633.82	1026.86	512.888	6814.88	1244.29	3269.81	15696.5	11037.9	3357.92	658.995
PL00346	60	TYETTLEK	P02768	ALBU_HUMAN	ALB	Serum albumin	0	4.44356	221.803	303.729	184.734	287.77	991.29	644.794	400.552	3.04803	264.067	203.585	212.909	263.475	200.066	236.691	663.076	7256.09	5303.91	203.974	223.359
PL00430	60	ccAAADPHEcYAK	P02768	ALBU_HUMAN	ALB	Serum albumin	251.131	147.056	122.017	114.18	53.7198	128.794	195.558	187.911	189.699	63.6678	158.109	175.761	110.248	135.956	70.6582	162.756	262.095	3116.38	2227.06	94.7597	111.458
PL00446	60	DVFLGmFLYEYAR	P02768	ALBU_HUMAN	ALB	Serum albumin	188.849	320.661	199.673	244.038	84.6045	545.635	133.867	162.633	151.946	98.66	308.121	141.4	58.9647	88.6519	242.351	175.504	106.82	191.049	92.348	117.784	101.427
PL00447	60	KVPQVSTPTLVEVSR	P02768	ALBU_HUMAN	ALB	Serum albumin	6357.37	0	15506.1	7874.91	8873.21	12237.7	13661.6	14857.1	0	6354.25	7166.05	7921.53	13774.4	13271.4	9610.39	11869.8	10146.6	16678.9	14196	14424.1	15491.6
PL00499	60	NYAEAKDVFLGMFLYEYAR	P02768	ALBU_HUMAN	ALB	Serum albumin	296.817	360.485	156.444	259.381	187.588	247.962	0	162.26	53.8625	28.074	141.184	0	107.137	46.9138	204.006	59.1104	79.1207	365.397	165.725	111.269	121.325
PL00547	59	DLGEENFK	P02768	ALBU_HUMAN	ALB	Serum albumin	1498.36	0	1124.11	1336.94	1326.16	1325.17	989.12	1209.37	4267.51	3135.76	2162.75	1721.63	1414.05	2128.9	1128.77	2011.04	1228.64	1178.06	973.428	1063.19	1305.39
PL00608	59	QEPERNEcFLQHK	P02768	ALBU_HUMAN	ALB	Serum albumin	6609.21	11167.1	2086.01	7352.31	3622.39	3204.49	8910.03	13621.1	3681.69	5649.89	2129.29	16790.5	369.247	6736.3	6984.37	11805.5	8141.72	9455.57	9044.42	4168.21	222.192
PL00671	59	ETYGEMADccAK	P02768	ALBU_HUMAN	ALB	Serum albumin	18287.5	13188.5	15737.5	12973.8	19611	19.5834	14081	16890.6	16313.4	23792.7	0	14059.1	41203.5	38769.4	25406.1	18266.7	14750.6	14861.5	15311.4	13139.8	18109
PL00777	58	SLHTLFGDKLcTVATLR	P02768	ALBU_HUMAN	ALB	Serum albumin	4181.21	4456.49	4124.24	2042.2	3111.06	1654.53	2659.03	4043.66	2233.42	1718.03	4796.11	2988.12	4154.33	1662.1	1878.94	1509.63	3472.12	5392.27	3863.7	2923.59	3960.97
PL00860	57	YIcENQDSISSK	P02768	ALBU_HUMAN	ALB	Serum albumin	0	0	19278.3	26345.6	27845.6	29549.5	21115.5	29802.8	22350.5	56900	37615.5	64.1039	25773.1	23164	26612.4	28818.2	20832.7	60.1445	22357.9	27694.7	29765.6
PL00896	57	NEcFLQHKDDNPNLPR	P02768	ALBU_HUMAN	ALB	Serum albumin	1177.2	0	1012.7	1148.27	1029.63	980.757	1140.51	1135.68	0	1782.95	2460.19	1761.21	975.406	1698.62	748.845	1924.26	1335.99	769.544	858.973	854.659	1140.94
PL00967	56	ADDKETcFAEEGK	P02768	ALBU_HUMAN	ALB	Serum albumin	16.8443	21.4205	9.20912	21.3042	7.82387	11.3682	654.511	472.46	31.4429	23.2563	12.0381	25.8964	8.83513	15.3886	19.0425	14.2347	355.597	935.733	1030.99	13.6652	10.0424
PL01016	56	QNcELFEQLGEYKFQNALLVR	P02768	ALBU_HUMAN	ALB	Serum albumin	12450	10262	7184.72	11837.5	8232.51	14487.6	6067.79	9197.36	584.596	367.468	2184.4	331.613	7021.2	416.6	8661.68	832.986	2004.9	10178.7	6706.04	5396.49	6750.91
PL01018	56	LVRPEVDVmcTAFHDNEETFLK	P02768	ALBU_HUMAN	ALB	Serum albumin	30.8053	0	25.95	10.4807	22.0136	33.3125	43.7064	29.4996	36.0969	97.2312	40.4549	34.2407	16.9045	41.992	20.4975	31.9533	17.4791	20.4721	15.1703	18.0786	0
PL01032	56	VHTEccHGDLLEcADDRADLAK	P02768	ALBU_HUMAN	ALB	Serum albumin	11956	0	13524.5	6896.84	12228.6	16394.8	12557.5	13807.7	0	3027.98	6561.62	12464	8552.75	11324.2	7768	11670.5	9902.39	15298.1	7485.5	7617.21	10065.7
PL01133	55	AEFAEVSKLVTDLTK	P02768	ALBU_HUMAN	ALB	Serum albumin	213.645	297.258	152.044	185.546	218.288	316.092	94.2593	186.536	17.485	11.8186	23.2074	23.1649	64.2294	19.7069	123.135	18.6384	33.2631	127.248	153.092	117.457	69.8885
PL01186	54	YKAAFTEccQAADK	P02768	ALBU_HUMAN	ALB	Serum albumin	509.494	680.542	466.994	437.495	508.038	619.707	264.215	395.039	39.1276	86.6032	363.785	99.4839	321.865	142.089	396.214	174.113	238.036	586.982	360.164	334.858	329.848
PL01205	54	EFNAETFTFHADIcTLSEKER	P02768	ALBU_HUMAN	ALB	Serum albumin	3719.5	5857.23	2761.23	3152.36	3051.51	2483.58	3105.01	4162.6	609.005	522.627	5701.36	937.571	3290.44	1208.2	2304.65	1780.37	2221.8	3206.44	2860.26	2500.93	3025.55
PL01231	53	KYLYEIAR	P02768	ALBU_HUMAN	ALB	Serum albumin	0	0	1243.81	1156.9	349.918	1507.97	1166.55	1666.9	2232.61	628.657	1312.89	1171.14	1459.28	1440.81	882.237	1669.71	1239.94	1051.98	869.276	1198.16	1487.58
PL01233	53	LDELRDEGK	P02768	ALBU_HUMAN	ALB	Serum albumin	246.288	124.213	101.874	77.8621	32.7945	71.8337	103.902	119.165	111.427	62.5398	93.0687	90.2491	71.4325	69.9411	39.5774	73.9763	106.478	87.9518	62.6479	82.5003	97.0414
PL01261	53	YIcENQDSISSKLK	P02768	ALBU_HUMAN	ALB	Serum albumin	54.1135	38.5784	28.5679	12.6838	0	54.1476	27.651	49.2749	30.495	31.7336	50.4351	30.193	33.4548	35.078	27.9331	33.0952	30.6203	56.788	27.1691	33.4391	41.1493
PL01287	53	QEPERNEcFLQHKDDNPNLPR	P02768	ALBU_HUMAN	ALB	Serum albumin	13893.2	490.042	21428.4	17761.1	17013.3	16277.9	22624.6	16645.7	0	6614.93	20472	9423.69	23614.6	11566.4	15692.3	13541.2	12501.5	16015.8	18366.6	13648.9	20129.1
PL01509	50	ADDKETcFAEEGKK	P02768	ALBU_HUMAN	ALB	Serum albumin	280.383	204.464	253.49	118.399	69.2238	149.708	279.644	269.111	103.372	65.1216	129.461	153.214	160.621	159.57	79.2868	139.959	272.302	300.996	178.044	199.981	239.804
PL01680	48	DLGEENFKALVLIAFAQYLQQcPFEDHVK	P02768	ALBU_HUMAN	ALB	Serum albumin	0	20.3301	24.1343	16.9628	6.95113	32.9362	9.28129	7.64192	0	0	5.70979	0	16.0478	0	28.7255	0	4.4199	8.08295	12.1511	16.0447	17.1059
PL01690	47	LVTDLTK	P02768	ALBU_HUMAN	ALB	Serum albumin	12931.1	16084.8	6825.11	18106.3	15744.2	15097.6	9510.3	13984.9	27391	9783.28	11.7851	13388.5	10500.7	14142.5	12910	10244.1	8630.19	15516.4	7019.61	8642.33	7604.69
PL01814	46	EQLKAVMDDFAAFVEK	P02768	ALBU_HUMAN	ALB	Serum albumin	66.2859	71.7608	85.1001	67.2903	67.7658	79.7756	34.0876	83.2053	16.7527	12.2723	16.7892	11.0668	29.4345	68.4176	60.8629	62.7231	26.7563	74.8532	81.7088	82.4769	79.9192
PL02013	43	LVNEVTEFAK	P02768	ALBU_HUMAN	ALB	Serum albumin	3509.63	4684.92	0	2605.79	2232.16	0	0	10139.5	0	0	20486.1	0	0	3836.86	2.97161	4078.73	0	16580.7	4400.1	10078.4	4582.6
PL02076	43	RPcFSALEVDETYVPKEFNAETFTFHADIcTLSEK	P02768	ALBU_HUMAN	ALB	Serum albumin	7345.36	6059.8	3777.2	4784.88	4203.53	3345.11	2941.08	6116.8	122.818	54.4184	1908.89	45.9941	4204.58	60.6052	2469.73	187.463	813.99	3945.96	3823.38	3598.44	3417.44
PL02077	43	RPcFSALEVDETYVPKEFNAETFTFHADIcTLSEKER	P02768	ALBU_HUMAN	ALB	Serum albumin	7222.67	15309	7441.23	10480.7	8782.85	10137.3	5146.89	11865.1	153.817	97.3315	548.77	55.019	7274.86	57.1286	6328.42	63.2837	406.813	6508.38	9415.11	6692.96	5425.92
PL02112	42	LAKTYETTLEK	P02768	ALBU_HUMAN	ALB	Serum albumin	0	0	9.95601	12.8923	15.4958	12.3149	8.52914	10.7248	21.4026	0	0	0	10.2135	7.81637	10.7264	9.77284	11.4042	24.0223	0	9.03697	8.17251
PL02239	41	AAFTEccQAADKAAcLLPK	P02768	ALBU_HUMAN	ALB	Serum albumin	6534.95	4947.83	4637.25	4166.39	5238.5	4489.85	3787.25	3917.74	370.569	0	3157.11	579.873	5468.11	602.341	3425.05	1124.07	2384.01	6069.03	3740.51	4140.19	3946.97
PL02362	40	FPKAEFAEVSK	P02768	ALBU_HUMAN	ALB	Serum albumin	25.4004	0	12.9964	0	11.1855	15.1193	12.9769	22.1912	3.65159	0	0	0	8.85667	4.53123	13.4559	5.42105	0	15.9994	11.3559	9.66512	12.0042
PL02448	39	TcVADESAENcDKSLHTLFGDKLcTVATLR	P02768	ALBU_HUMAN	ALB	Serum albumin	21990.9	10701.6	10096.8	20594.6	19549.4	9762.01	17489.8	13164.1	314.144	198.623	865.886	396.077	9694.23	470.506	15342.3	445.145	1187.63	11682.3	9745.48	8952.9	9655.15
PL02480	38	ccTESLVNR	P02768	ALBU_HUMAN	ALB	Serum albumin	1476.18	3349.7	0	0	0	3642.3	16995.6	10701.5	1793.25	189.174	363.785	1542.93	0	2787.61	4574.07	0	21.981	17353	15840	1041	0
PL02500	38	ETYGEmADccAK	P02768	ALBU_HUMAN	ALB	Serum albumin	659.953	135.074	0	131.8	50.9681	134.458	41.6573	78.448	239.534	449.735	205.226	43.2956	220.184	64.0817	174.114	93.2437	121.078	228.107	76.8484	83.7846	144.209
PL02766	36	TcVADESAENcDKSLHTLFGDK	P02768	ALBU_HUMAN	ALB	Serum albumin	6974.06	0	5127.63	6065	4934.58	7323.99	6125.65	6431.62	0	38.7521	271.63	41.0768	5685.88	26.4647	4706.14	37.9121	325.705	3692.18	3776.35	3745.55	5614.87
PL02781	36	SHcIAEVENDEMPADLPSLAADFVESKDVcK	P02768	ALBU_HUMAN	ALB	Serum albumin	3545.15	5335.73	3332.08	5611.92	5100.91	5901.97	3505.19	5713.37	84.7399	59.2311	247.368	51.481	4944.04	62.1481	4331.94	97.8737	187.732	4281.61	3729.31	3227.16	3475.76
PL02877	35	YKAAFTEccQAADKAAcLLPK	P02768	ALBU_HUMAN	ALB	Serum albumin	244.157	139.987	165.9	96.4407	179.004	266.183	112.46	184.414	0	43.7152	61.7647	94.0892	80.1192	49.2966	148.624	45.7187	11.9365	106.59	107.064	106.365	116.496
PL02894	35	RMPcAEDYLSVVLNQLcVLHEKTPVSDR	P02768	ALBU_HUMAN	ALB	Serum albumin	84.7865	37.5526	67.1697	38.068	55.4447	85.4201	69.4771	115.037	0	0	18.833	15.4353	34.9385	35.9373	63.0421	24.292	42.7226	54.1137	54.0918	56.3468	60.4409
PL02953	34	LDELRDEGKASSAK	P02768	ALBU_HUMAN	ALB	Serum albumin	3.96488	5.53829	6.47304	2.49312	2.42314	3.57089	8.90762	6.96564	0	4.53377	5.08491	0	4.13279	3.84178	4.36276	5.4688	6.42115	4.05512	6.30735	4.18923	4.58847
PL03027	34	MPcAEDYLSVVLNQLcVLHEKTPVSDR	P02768	ALBU_HUMAN	ALB	Serum albumin	49.5287	17.8217	42.1225	51.7562	47.128	29.0543	29.4831	43.6081	0	11.7735	18.8668	4.95021	29.0995	13.6367	49.0645	7.88139	32.0055	56.7334	38.8386	34.56	25.59
PL03035	34	ALVLIAFAQYLQQcPFEDHVKLVNEVTEFAK	P02768	ALBU_HUMAN	ALB	Serum albumin	1095.83	1807.16	882.436	786.292	1144.42	1229.91	284.948	786.113	0	1.49845	26.3336	17.729	565.716	4.2617	870.13	0	0	385.318	624.463	350.971	475.41
PL03282	33	VFDEFKPLVEEPQNLIKQNcELFEQLGEYK	P02768	ALBU_HUMAN	ALB	Serum albumin	9195.43	8727.66	5861.95	6779.37	6371.26	60.8616	3444.92	5797.32	0	31.2072	0	0	4001.18	26.2889	6110.5	29.6902	83.2399	2035.47	4699.15	3958.05	9393.89
PL03638	31	FKDLGEENFK	P02768	ALBU_HUMAN	ALB	Serum albumin	4245.78	0	3306.93	3152.36	5400.73	2604.39	3170.1	3066.56	0	1324.15	1485.12	1.39871	6312.86	1031.76	1162.81	4.26874	962.834	2.17465	1183.22	1233.57	1232.3
PL04359	29	DVcKNYAEAKDVFLGMFLYEYAR	P02768	ALBU_HUMAN	ALB	Serum albumin	104.191	110.723	27.6123	79.9237	39.7148	89.0643	29.1698	66.0652	0	0	4.1467	34.3636	38.8631	0.886519	72.9254	0	6.07485	60.7176	59.9601	35.9844	43.0855
PL04392	29	VFDEFKPLVEEPQNLIKQNcELFEQLGEYKFQNALLVR	P02768	ALBU_HUMAN	ALB	Serum albumin	8775.69	9356.91	5258.4	5916.37	7328.15	7070.48	2336.47	11515.3	0	49.33	207.166	75.8272	3764.26	0	5643.85	104.518	173.661	2155.82	3995.85	3411.63	3342.8
PL04416	28	FQNALLVR	P02768	ALBU_HUMAN	ALB	Serum albumin	7313.08	0	0	10133.1	0	4608.68	0	0	0	0	5850.36	7064.02	4759.12	7173.79	0	5659.82	11883.6	6254.6	4454.4	5202.68	0
PL05289	26	LVNEVTEFAKTcVADESAENcDK	P02768	ALBU_HUMAN	ALB	Serum albumin	11.8301	0	12.2771	0	0	14.234	12.9408	15.7316	0	0	0	15.4983	9.53629	14.3769	9.23399	14.0686	13.1704	10.8609	8.84507	10.2396	11.645
PL05665	25	VHTEccHGDLLEcADDRADLAKYIcENQDSISSK	P02768	ALBU_HUMAN	ALB	Serum albumin	1045.14	1653.3	572.112	747.936	839.68	1293.68	662.708	959.379	0	0	0	0	357.043	0	910.412	21.2191	0	167.471	546.741	453.717	517.632
PL05713	24	DDNPNLPR	P02768	ALBU_HUMAN	ALB	Serum albumin	0	0	37.093	0	0	0	5236.09	5156.02	0	0	0	0	147.914	931.441	772.617	2003.98	8471.62	4704.59	0	99.2432	89.0402
PL06633	22	LVTDLTKVHTEccHGDLLEcADDRADLAK	P02768	ALBU_HUMAN	ALB	Serum albumin	57.1808	70.5971	51.1254	33.6092	41.7684	93.8571	34.4733	67.2545	0	0	0	0	17.8569	0	53.643	0	0	23.2064	36.0388	33.4858	30.1855
PL06640	22	MPcAEDYLSVVLNQLcVLHEKTPVSDRVTK	P02768	ALBU_HUMAN	ALB	Serum albumin	30.5051	10.2577	10.2251	11.4084	14.4957	0	20.872	39.9236	0	0	0	0	9.41903	0	17.9925	0	0	15.9776	11.5889	9.3312	12.8183
PL06661	22	SHcIAEVENDEMPADLPSLAADFVESKDVcKNYAEAK	P02768	ALBU_HUMAN	ALB	Serum albumin	1640.84	1710.19	1059.48	1361.15	1435.2	1833.57	818.2	1356.28	0	0	0	0	880.641	0	578.472	0	0	318.188	1360.92	871.472	915.595
PL06903	21	YTKKVPQVSTPTLVEVSR	P02768	ALBU_HUMAN	ALB	Serum albumin	0	0	0	4.19755	7.82181	9.77588	6.1563	17.2101	0	0	0	0	0	6.74216	0	0	0	9.94404	1.32448	0	0
PL06991	21	ETYGEMADccAKQEPERNEcFLQHK	P02768	ALBU_HUMAN	ALB	Serum albumin	276.831	0	182.749	184.012	215.208	276.68	104.167	176.228	0	0	0	0	156.625	0	207.066	0	0	103.234	123.75	126.681	131.449
PL07002	21	ccAAADPHEcYAKVFDEFKPLVEEPQNLIK	P02768	ALBU_HUMAN	ALB	Serum albumin	182.617	275.104	147.24	182.429	229.377	432.349	90.3539	186.256	0	0	0	0	112.617	0	213.251	0	0	49.2836	139.631	114.118	93.8922
PL07258	20	ATKEQLKAVMDDFAAFVEK	P02768	ALBU_HUMAN	ALB	Serum albumin	24.3123	19.1319	9.74728	0	13.7051	17.0305	16.716	29.5929	0	0	0	0	4.91771	4.38475	13.5153	0	0	6.98866	10.787	7.20622	7.76331
PL07720	19	SLHTLFGDKLcTVATLRETYGEMADccAK	P02768	ALBU_HUMAN	ALB	Serum albumin	24.0831	33.8116	24.6197	0	0	28.4998	0	22.0303	0	0	0	0	9.79474	0	0	0	0	50.2933	20.136	15.7108	13.7771
PL08073	18	LcTVATLRETYGEMADccAK	P02768	ALBU_HUMAN	ALB	Serum albumin	62.8957	79.7514	42.0722	44.6125	22.8966	93.0451	0	3.69387	0	0	23.6994	0	0	0	0	0	0	73.8162	14.8523	0	37.207
PL08088	18	TYETTLEKccAAADPHEcYAK	P02768	ALBU_HUMAN	ALB	Serum albumin	112.618	0	65.6609	87.9784	75.3726	133.963	83.7003	132.643	0	0	0	0	74.0409	0	94.6952	0	0	39.9235	66.254	53.4746	64.1033
PL08564	17	SHcIAEVENDEmPADLPSLAADFVESKDVcK	P02768	ALBU_HUMAN	ALB	Serum albumin	69.5607	0	31.485	45.4276	59.8187	54.4645	84.3271	64.666	0	0	0	0	0	0	58.8598	0	0	36.7034	46.0956	36.7784	46.3979
PL11294	12	YIcENQDSISSKLKEccEKPLLEK	P02768	ALBU_HUMAN	ALB	Serum albumin	25.9041	0	0	9.21256	0	5.95148	11.111	88.9653	0	0	0	0	0	0	19.0227	0	0	7.93559	7.10473	0	0
PL11754	11	AAcLLPKLDELRDEGK	P02768	ALBU_HUMAN	ALB	Serum albumin	18.9656	0	8.75143	10.1139	11.8734	17.5712	0	15.9158	0	0	0	0	0	0	10.6846	0	0	0	0	0	0
PL12213	10	DAHKSEVAHR	P02768	ALBU_HUMAN	ALB	Serum albumin	0	0	9.73974	7.30437	11.7666	0	9.80442	7.35206	0	0	0	7.4418	0	3.78514	3.62096	2.64097	15.1716	3.59121	4.05857	27.3678	0
PL03845	31	VLAAVYKALNDHHVYLEGTLLKPNMVTAGHAcTK	P05062	ALDOB_HUMAN	ALDOB	Fructose-bisphosphate aldolase B	28.4096	104.904	0	74.8176	24.0055	2.78066	74.2744	0	38.8591	0	23.4127	4.04772	6.35115	13.0624	45.2344	9.87665	17.7889	36.6216	27.953	0	15.8415
PL08006	18	MAAGERSWcLcKLLR	Q2TAA5	ALG11_HUMAN	ALG11	GDP-Man:Man(3)GlcNAc(2)-PP-Dol alpha-1,2-mannosyltransferase	21.0158	30.7602	12.4887	0	1.59065	20.6173	11.9719	11.5809	0	0	0	0	3.3633	0	3.09365	0	4.04808	3.83529	3.39782	3.2819	20.7869
PL01251	53	LGDPKESAGQLEIR	Q9NP73	ALG13_HUMAN	ALG13	Putative bifunctional UDP-N-acetylglucosamine transferase and deubiquitinase ALG13	210.985	0	284.924	3.62701	212.538	203.994	207.708	116.483	203.693	0	81.7532	207.001	173.137	162.812	237.949	115.792	212.337	90.2987	163.91	210.793	272.229
PL08192	17	EPLSYSR	Q9UM73	ALK_HUMAN	ALK	ALK tyrosine kinase receptor	75.4555	0	0	21.1963	0	17.6306	43.7787	0	174.24	0	238.625	92.4679	0	0	38.895	21.1361	30.4927	0	45.6252	0	0
PL08467	17	DISTEGFcHLDDQNSEVK	Q13686	ALKB1_HUMAN	ALKBH1	DNA oxidative demethylase ALKBH1	0	0	0	0	2.54019	2.14491	0	0	73.4711	62.5398	21.8974	53.9996	0	48.8084	1.64473	36.1057	27.7223	0	0	0	0
PL01871	45	YDDLcSYMSWK	Q8TCU4	ALMS1_HUMAN	ALMS1	Alstrom syndrome protein 1	297.237	0	301.522	241.864	0.199622	386.599	243.225	461.967	193.035	634.171	129.04	356.499	410.155	334.753	370.46	505.979	440.349	635.011	427.807	400.229	399.816
PL03339	32	VSAVSVLAAQK	Q8TCU4	ALMS1_HUMAN	ALMS1	Alstrom syndrome protein 1	18.4264	7.82688	169.823	57.126	56.8411	43.2349	23.7119	18.1289	0	13.1923	47.0896	45.0346	5.09001	8.52926	12.8109	37.6006	31.7503	8.23031	37.4499	24.0285	14.4536
PL02217	41	FYPcEEcAEDLR	P55789	ALR_HUMAN	GFER	FAD-linked sulfhydryl oxidase ALR	27.5508	0	0	30.349	33.349	0	42.4528	0	21.9566	26.57	0	17.747	0	0	34.0304	28.4237	0	0	30.6856	0	12.5901
PL01862	45	DFALQNPSAVPR	P35858	ALS_HUMAN	IGFALS	Insulin-like growth factor-binding protein complex acid labile subunit	8.31398	0	10.5596	9.9581	9.59604	8.50042	7.96985	8.26456	0	0	8.13034	0	9.20366	10.2519	8.22584	0	142.567	5.87255	8.82043	8.88518	10.6209
PL10232	13	TFTPQPPGLER	P35858	ALS_HUMAN	IGFALS	Insulin-like growth factor-binding protein complex acid labile subunit	0	0	0	0	0	0	0	0	0	0	0	6.27546	0.715521	0	0.658156	0	0.544969	0	0.669708	0.698205	0.697485
PL00034	62	AFIQLWAFDAVK	P02760	AMBP_HUMAN	AMBP	Protein AMBP	73.1308	121.886	121.841	115.211	96.8024	54.1278	72.3217	86.9598	91.0456	41.4091	73.5722	50.4016	51.4744	51.9724	74.3782	52.3834	17.4189	34.1656	71.0473	84.8821	97.228
PL00718	58	TVAAcNLPIVR	P02760	AMBP_HUMAN	AMBP	Protein AMBP	152.654	0	474.036	524.514	408.443	286.978	235.938	252.787	240.266	190.477	237.95	313.068	255.577	307.225	251.376	255.585	285.972	151.808	215.628	203.834	316.784
PL00880	57	EYcGVPGDGDEELLR	P02760	AMBP_HUMAN	AMBP	Protein AMBP	184.07	0	351.063	427.906	337.391	269.55	175.597	203.629	0	137.287	143.265	145.418	177.923	188.964	218.952	188.148	253.164	130.441	209.804	205.328	282.493
PL00936	56	ETLLQDFR	P02760	AMBP_HUMAN	AMBP	Protein AMBP	24.7256	45.3838	52.1565	37.253	37.7229	32.5797	25.2885	19.0477	0	34.6664	37.0813	26.1992	0	75.0387	39.0931	53.733	71.2834	0	37.7859	36.5347	32.5415
PL01006	56	EDScQLGYSAGPcMGMTSR	P02760	AMBP_HUMAN	AMBP	Protein AMBP	0	0	28.8697	46.0988	37.5176	32.2034	16.687	20.5705	0	61.9382	43.716	39.3678	32.4737	67.6755	20.5943	69.9069	66.7814	18.8156	20.4272	24.5423	33.148
PL01446	51	KEDScQLGYSAGPcMGMTSR	P02760	AMBP_HUMAN	AMBP	Protein AMBP	0	0	38.3504	55.3042	47.3744	35.4316	18.9242	21.6781	0	103.598	78.0141	67.0122	41.0408	110.292	26.8545	114.795	101.776	40.5512	28.7818	30.4735	39.633
PL01513	50	WYNLAIGSTcPWLK	P02760	AMBP_HUMAN	AMBP	Protein AMBP	0	0	7.72288	7.63279	8.39063	0	4.42368	0	21.3945	0	8.19218	6.82115	0	22.1483	7.80322	19.1969	9.02206	0	7.56389	2.6317	7.60002
PL01805	46	cVLFPYGGcQGNGNK	P02760	AMBP_HUMAN	AMBP	Protein AMBP	32.7393	61.9341	153.98	163.156	130.973	117.921	85.1709	98.3865	91.0456	66.5003	67.7528	53.0296	89.141	95.6246	79.1548	84.9388	91.7516	50.457	78.4835	87.4975	119.902
PL02743	36	GVcEETSGAYEKTDTDGK	P02760	AMBP_HUMAN	AMBP	Protein AMBP	0	12.5678	24.5015	12.9259	14.8756	11.8713	8.66896	6.55755	8.88081	3.29619	13.1373	5.12411	10.795	19.0409	16.7951	20.3097	28.579	0	18.5794	10.2092	23.6072
PL03195	33	KGVcEETSGAYEKTDTDGK	P02760	AMBP_HUMAN	AMBP	Protein AMBP	0	0	23.3724	14.882	17.4076	14.1152	17.403	15.2209	5.27235	0	0	2.79352	10.0053	19.2089	23.0685	27.1779	41.4468	5.01568	21.2022	14.0318	14.2763
PL04795	27	GVcEETSGAYEK	P02760	AMBP_HUMAN	AMBP	Protein AMBP	0	2.23557	0	2.83593	2.09458	0	0	0	60.4123	4.62719	1.35899	10.5121	0	27.1874	0	39.3239	23.4391	0	0	0	0.845147
PL05661	25	VVAQGVGIPEDSIFTMADRGEcVPGEQEPEPILIPR	P02760	AMBP_HUMAN	AMBP	Protein AMBP	17.6321	58.6585	46.1462	37.205	50.3315	43.3141	36.426	31.6917	0	0	58.363	0	22.7435	0	61.8094	36.7494	72.4863	0	63.2079	26.8307	41.3592
PL06259	23	ERAEQGASLATSYSSTAMNGNLAK	Q5JTC6	AMER1_HUMAN	AMER1	APC membrane recruitment protein 1	125.016	138.35	190.57	87.7387	98.3836	135.25	184.661	98.0367	0	0	0	0	98.7611	0	129.87	0	0	53.5406	96.8949	217.868	37.277
PL04079	30	SFDSLTGcGDIIADQEEEAGPScDK	Q8N7J2	AMER2_HUMAN	AMER2	APC membrane recruitment protein 2	5.90858	0	8.64581	103.728	41.4603	24.7962	31.026	27.3309	0	6.28155	43.9409	28.5139	26.6585	54.0232	28.8576	47.1513	25.845	15.0689	29.2073	21.5089	14.8105
PL06107	23	LYcNTSVPAMR	Q86WK7	AMGO3_HUMAN	AMIGO3	Amphoterin-induced protein 3	0	0	0	0	29.283	14.7173	9.68629	8.56472	0	35.5681	0	60.8657	33.9567	27.7142	14.2725	133.959	17.049	35.0934	31.7826	0	33.1008
PL05943	24	GFcFVSYLAHLVGDQDQFDSFLK	Q9H4A4	AMPB_HUMAN	RNPEP	Aminopeptidase B	60.4741	0	16.5799	413.043	0	52.8206	2096.61	661.585	196.737	81.0135	58.0256	97.565	0	68.9255	37.7504	62.0172	70.609	55.8056	46.1628	0	0
PL06128	23	NDHQEDFWKVK	Q9H4A4	AMPB_HUMAN	RNPEP	Aminopeptidase B	15.9532	0	0	16.8741	31.9937	13.222	12.179	14.962	82.0956	49.33	29.5543	31.52	18.168	29.5702	11.0852	25.5585	22.2909	28.6876	0	15.7014	14.5422
PL03621	31	GLYRALcIR	P23109	AMPD1_HUMAN	AMPD1	AMP deaminase 1	15.6335	12.598	19.5826	32.7462	12.8928	6.21489	12.9769	14.4956	0	12.0593	17.2756	20.6254	5.90843	20.1757	8.41735	8.19698	11.4844	16.1959	10.4757	12.918	9.01832
PL05948	24	LSTcDMcEVARNSVLQcGISHEEK	P23109	AMPD1_HUMAN	AMPD1	AMP deaminase 1	0	0	56.7837	6.82492	41.3782	18.2585	0	4.97879	0	66.5755	74.9217	8.90498	143.966	15.7988	0	28.8329	9.82037	37.8962	31.1047	8.49755	12.6317
PL00909	57	YVTGFDSVDDESKHSDHMFSDK	Q01432	AMPD3_HUMAN	AMPD3	AMP deaminase 3	135.531	180.917	21.524	67.6259	239.85	98.0163	49.8055	65.6221	79.9802	86.6534	85.436	206.284	72.1504	141.347	42.2408	146.209	85.7186	64.6472	32.9254	69.5403	81.3422
PL01039	55	LVDYDSAR	P49418	AMPH_HUMAN	AMPH	Amphiphysin	0	0	388.03	423.591	234.716	690.61	244.688	433.983	0	24.9457	372.219	231.829	343.163	181.855	72.6613	227.14	0	236.43	123.123	238.884	175.048
PL03581	32	EDDVPQFTSAGENFDK	P28838	AMPL_HUMAN	LAP3	Cytosol aminopeptidase	46.9458	46.9785	34.6285	46.0269	38.8113	41.6505	52.8913	49.1816	0	0	16.4322	42.4261	21.7959	37.8709	41.3383	21.5721	24.314	44.1806	37.6291	31.8746	32.2616
PL04508	28	VNYDEENWRK	P15144	AMPN_HUMAN	ANPEP	Aminopeptidase N	0	0	0	0	16.0379	47.4336	10.3854	12.5111	0	15.8543	0	0	29.8413	0	0	6.7706	13.0136	4.30345	35.7028	8.76609	22.3102
PL06056	23	MAKGFYISK	P15144	AMPN_HUMAN	ANPEP	Aminopeptidase N	10.4768	0	0	9.82865	11.4134	11.0731	7.98432	9.68474	0	10.9764	0	10.4131	5.20423	4.24749	0	10.4642	7.5439	8.19483	0	9.079	0
PL00240	61	VFNVLYPMPADQR	Q9C0C7	AMRA1_HUMAN	AMBRA1	Activating molecule in BECN1-regulated autophagy protein 1	817.515	707.695	407.897	620.883	482.574	714.97	595.931	750.2	0	10.8912	588.128	600.861	511.873	533.201	443.98	518.851	488.831	471.005	360.388	283.485	386.3
PL04609	28	QVTSNSLSGTQEDGLDDPR	P30533	AMRP_HUMAN	LRPAP1	Alpha-2-macroglobulin receptor-associated protein	0	0	18.2321	21.0741	26.7777	0	6.58369	7.57896	0	28.4249	79.7852	18.1158	3.5106	15.5351	26.9866	42.6874	16.0173	0	19.6701	21.9526	29.0424
PL06548	22	RVSHQGYSTEAEFEEPR	P30533	AMRP_HUMAN	LRPAP1	Alpha-2-macroglobulin receptor-associated protein	26.3755	0	12.9025	12.2994	32.9177	0	15.8746	0	25.2862	41.6097	23.8316	53.7897	0	13.8925	0	0	0	1.17997	22.1765	22.0507	10.9195
PL06196	23	LDTTLIDFTDMKcQR	Q8N6S4	AN13C_HUMAN	ANKRD13C	Ankyrin repeat domain-containing protein 13C	80.234	24.2435	55.652	7.65916	10.5057	19.7657	14.6644	6.67181	0	0	0	16.0649	38.0255	8.50973	13.9121	10.3459	9.80761	12.3755	20.2771	39.9775	21.3818
PL03024	34	EFDTLSGKLEESPDKDGLLKPTcGMK	Q9BXX2	AN30B_HUMAN	ANKRD30B	Ankyrin repeat domain-containing protein 30B	55.179	0	16.9094	52.5713	56.4509	69.2788	48.4073	0	0	0	0	35.9197	0	34.5116	0	42.023	38.4941	38.1498	0	0	0
PL10048	14	KAEHMYQNEQDNVDKHTEQQESLEQK	Q9BXX2	AN30B_HUMAN	ANKRD30B	Ankyrin repeat domain-containing protein 30B	24.2058	27.7216	52.2571	19.4104	25.443	25.727	27.0469	24.1361	0	0	0	0	37.9537	5.28142	0	5.61435	10.6387	14.5831	0	0	6.30793
PL02124	42	GMLSPRAQEEEEKR	Q69YU3	AN34A_HUMAN	ANKRD34A	Ankyrin repeat domain-containing protein 34A	333.205	0	351.817	101.571	136.866	229.939	275.064	184.483	0	130.419	161.173	460.24	164.235	155.195	136.386	235.445	205.958	280.256	181.314	366.616	293.69
PL03386	32	AAYEKGQAPHPR	P0C6C1	AN34C_HUMAN	ANKRD34C	Ankyrin repeat domain-containing protein 34C	0	0	0	3.67496	1.28462	5.63658	0	0	0	13.4003	6.53913	16.3708	4.23091	11.7246	5.22782	9.70017	13.7901	7.38162	7.61074	0	5.95778
PL04149	29	DRDHISTR	A6QL64	AN36A_HUMAN	ANKRD36	Ankyrin repeat domain-containing protein 36A	11.4103	0	0	5.98109	3.70336	4.26011	4.62618	5.88827	34.8032	26.194	23.5898	13.4218	10.7124	13.2285	0	12.9619	7.35799	3.85045	3.20295	0	4.55115
PL04739	27	AVLHGNLEK	A6QL64	AN36A_HUMAN	ANKRD36	Ankyrin repeat domain-containing protein 36A	381.959	0	181.517	0	99.4309	97.8776	388.126	185.113	0	33.3379	25.7095	165.177	50.3976	97.7925	137.2	164.957	181.662	146.595	140.056	219.106	118.456
PL05462	25	DLEELKFVLLTR	Q5JPF3	AN36C_HUMAN	ANKRD36C	Ankyrin repeat domain-containing protein 36C	4.9109	16.0848	5.90926	1.92905	3.2466	6.47236	8.21575	4.97646	0	10.4952	13.7832	11.4655	0	13.4296	0	33.116	32.9715	10.8173	4.46397	5.37314	3.84433
PL06805	21	MEDRcRGEYER	Q9UJX6	ANC2_HUMAN	ANAPC2	Anaphase-promoting complex subunit 2	0	0	0	3.05887	6.0558	4.63839	0	1.33903	0	3.55798	11.6192	0	7.59793	0	6.73344	4.71928	0	2.49993	0	5.94058	2.1769
PL02891	35	GLEGESLGcSGSAAAGSSGTLELPSTLSLYK	P10275	ANDR_HUMAN	AR	Androgen receptor	2.18973	6.78387	7.47895	6.35746	7.2304	13.6953	10.6	5.54313	11.6106	3.32376	5.96843	8.56617	6.87762	10.625	7.86045	0	12.7949	0	4.78651	8.13794	0
PL08045	18	SEMGPWMDSYSGPYGDMR	P10275	ANDR_HUMAN	AR	Androgen receptor	7.35828	0	2.28971	7.78381	10.6741	6.11389	13.8592	8.57471	0	0	0	0	10.2757	0	0	0	0	0	7.73636	4.42975	0
PL02100	42	LEPESEFYR	O95841	ANGL1_HUMAN	ANGPTL1	Angiopoietin-related protein 1	0	1.18696	1.38715	1.32639	1.0822	0	0	0.690035	9.3039	10.1066	5.72385	0	0	3.75389	2.62162	3.48392	1.37354	3.48751	2.38765	2.12777	3.33479
PL00906	57	VFAEYASFRLEPESEYYKLR	Q9UKU9	ANGL2_HUMAN	ANGPTL2	Angiopoietin-related protein 2	54.0813	36.9234	27.4614	20.6833	19.843	17.0464	18.7096	41.556	18.9373	9.80083	17.5314	18.9613	21.4537	8.26168	8.8818	0.812639	10.1211	88.9342	13.3583	23.8184	9.50819
PL11286	12	LGRYHGNAGDSFTWHNGKQFTTLDR	Q9UKU9	ANGL2_HUMAN	ANGPTL2	Angiopoietin-related protein 2	29.4493	0	0	18.6001	15.044	7.22496	10.5411	6.42229	0	0	0	0	0	10.0351	3.3238	0	15.3557	12.4355	0	0	0
PL00029	62	ALQDQLVLVAAK	P01019	ANGT_HUMAN	AGT	Angiotensinogen	25.281	36.0571	28.7691	18.9142	12.5059	25.1923	26.2528	10.8251	95.846	44.5424	55.1581	34.6904	14.6119	35.742	13.9159	38.8879	45.1285	30.1268	10.9102	13.4387	16.8703
PL00697	58	FMQAVTGWK	P01019	ANGT_HUMAN	AGT	Angiotensinogen	12.1691	0	11.3718	7.17731	7.56923	12.8081	6.41011	5.04875	0	26.3194	24.4135	10.2752	5.12112	27.7733	8.96104	34.3617	27.6859	10.0914	4.46845	4.0608	7.78897
PL01026	56	TIHLTMPQLVLQGSYDLQDLLAQAELPAILHTELNLQK	P01019	ANGT_HUMAN	AGT	Angiotensinogen	28.9036	43.4875	32.4909	29.9175	47.4155	73.9331	18.3119	15.06	26.256	0	17.8153	19.9897	26.9696	9.76167	11.9965	16.1718	52.0545	13.95	19.8673	21.245	38.2101
PL01794	46	SLDFTELDVAAEK	P01019	ANGT_HUMAN	AGT	Angiotensinogen	0	0	9.22924	0	0	4.76713	4.14162	0	48.4112	34.0397	15.555	27.8603	1.61459	37.2655	0	44.037	21.7258	7.10601	0	0	0
PL02129	42	VLSALQAVQGLLVAQGR	P01019	ANGT_HUMAN	AGT	Angiotensinogen	0	0	0	0	0	0	0	0	24.4904	3.04051	10.1657	12.9347	0	10.6074	0	10.1175	21.1061	2.61618	0	0	0
PL02140	42	QPFVQGLALYTPVVLPR	P01019	ANGT_HUMAN	AGT	Angiotensinogen	0	0	0	0	0	0	0	0	64.4805	21.7849	26.5473	15.1714	0	36.3475	0	35.3791	24.0041	14.3948	0	0	0
PL04887	27	SLDFTELDVAAEKIDR	P01019	ANGT_HUMAN	AGT	Angiotensinogen	14.6552	21.8515	11.0977	7.11738	3.50329	7.26853	7.48771	5.49183	0	0	9.12835	0	2.85969	0	6.6564	4.27912	19.1924	12.9485	7.04425	3.72921	6.1444
PL06614	22	SLDFTELDVAAEKIDRFMQAVTGWK	P01019	ANGT_HUMAN	AGT	Angiotensinogen	11.5395	8.58974	8.48738	3.47838	3.11517	6.04457	3.04957	2.02533	0	0	0	0	1.69141	0	3.8785	0	0	4.45899	2.163	2.26625	3.5854
PL05225	26	cPVKTRSYTETETESR	Q01484	ANK2_HUMAN	ANK2	Ankyrin-2	0	0	11.9251	0	6.04416	6.2545	23.5287	6.86381	0	0	68.8211	64.9734	0	62.031	0	35.3583	0	14.575	0	20.2536	8.86436
PL08669	16	cFcMTDDK	Q01484	ANK2_HUMAN	ANK2	Ankyrin-2	49.561	41.048	27.9392	29.1983	0	0	22.2413	0	29.4495	38.9777	0	32.0819	0	0	17.9573	0	0	13.4316	16.0954	22.6882	0
PL10616	13	EPKQEESSSSSDPDADcSVDVDEPK	Q01484	ANK2_HUMAN	ANK2	Ankyrin-2	0	18.7871	19.1551	10.9266	0	5.54944	0	13.2877	13.6772	0	8.68698	0	14.8154	0	0	0	0	0	0	19.3489	9.6015
PL01983	44	EYSSQSPTSSSPEKVLLTELLASNDEWVK	Q12955	ANK3_HUMAN	ANK3	Ankyrin-3	0	19.8861	0	0	59.1821	36.0456	13.2807	0	0	117.334	94.1511	39.6077	120.562	167.773	0	85.9146	82.529	0	0	0	62.1905
PL10199	13	MGISASTMTMK	Q12955	ANK3_HUMAN	ANK3	Ankyrin-3	0	0	0	0	0	0	0	0	0	0	0	12.0652	0	9.23238	2.57539	4.86877	10.0391	0	0	3.75665	3.5714
PL00219	61	QADPNLHEAEGK	Q8NFD2	ANKK1_HUMAN	ANKK1	Ankyrin repeat and protein kinase domain-containing protein 1	2268.51	4328.92	3565.96	1585.05	2320.46	2778.68	2432.42	1648.71	1864.85	1307.2	1639.56	924.379	3075.07	1170.89	2302.44	1815.05	1401.61	1449.31	2139.93	3995.41	2894.91
PL06868	21	TEcLNRLQQHSDTEK	Q9Y2G4	ANKR6_HUMAN	ANKRD6	Ankyrin repeat domain-containing protein 6	0	0	43.908	16.4214	15.0194	15.2976	20.7395	15.9745	0	10.6266	11.9184	12.7111	10.1452	0	16.5661	0	7.72694	11.5689	23.6526	0	27.0363
PL03234	33	GLGSALcVAcDLTYEHQRNMDSK	Q9P2S6	ANKY1_HUMAN	ANKMY1	Ankyrin repeat and MYND domain-containing protein 1	0	0	9.38264	14.4769	12.0685	0	2.0373	23.5997	19.5394	1.83759	11.5939	2.62202	0	14.9726	0.787365	12.8021	9.94796	2.24996	0	1.58626	11.7103
PL03672	31	LcTQIPSGFSLLR	Q9P2S6	ANKY1_HUMAN	ANKMY1	Ankyrin repeat and MYND domain-containing protein 1	49.3544	44.5994	30.3282	20.3549	4.41504	5.5732	16.7907	9.72905	0	13.2607	35.9568	13.9751	12.6599	9.5898	6.6608	10.9839	5.8452	15.2845	6.57165	23.7483	13.0726
PL00760	58	VMDLIcEKcMKQR	Q8IV38	ANKY2_HUMAN	ANKMY2	Ankyrin repeat and MYND domain-containing protein 2	5.03359	0	9.70453	11.3006	3.90783	0	7.13092	0	14.3891	14.225	12.6622	79.815	15.3251	48.281	18.0387	57.8024	9.41575	14.9488	5.29047	11.4678	10.6022
PL00060	62	FSAALQKLSSHLQPR	Q9NQ90	ANO2_HUMAN	ANO2	Anoctamin-2	366.784	254.115	122.218	236.247	175.103	22.2611	266.144	285.902	341.848	151.048	287.879	319.62	127.023	255.858	16.685	184.401	278.499	383.135	241.005	111.433	168.679
PL02088	42	RYFGEK	Q32M45	ANO4_HUMAN	ANO4	Anoctamin-4	0	0	8.72377	11.9366	20.5187	24.4001	12.0038	9.54949	22.1105	11.2794	12.6506	9.30076	8.73462	8.78878	10.6119	12.9349	8.20164	9.17177	5.82131	10.5078	15.8649
PL03407	32	cRIDYILVYRK	Q32M45	ANO4_HUMAN	ANO4	Anoctamin-4	111.456	34.8848	116.711	67.3383	55.0135	51.8898	113.979	57.4368	0	12.8639	40.3705	40.6271	54.37	46.5037	78.5164	57.491	37.7104	44.4535	52.3895	84.4384	88.9702
PL08075	18	KERmNPISGKPEPYQAFTDK	Q32M45	ANO4_HUMAN	ANO4	Anoctamin-4	0	0	3.89791	4.19755	3.03098	0	5.04806	0	0	0	12.8983	12.5419	0	5.80857	3.09047	0	5.69574	0	3.87266	0	2.07683
PL06058	23	WTRAHDLR	Q6IWH7	ANO7_HUMAN	ANO7	Anoctamin-7	1.1194	0	23.9533	6.85557	9.79113	5.66388	6.07261	0	94.1374	68.5055	114.983	13.3455	27.2797	14.037	3.67819	11.058	21.3613	0	3.98241	26.6195	4.41352
PL09137	15	VLFELKHMR	P16066	ANPRA_HUMAN	NPR1	Atrial natriuretic peptide receptor 1	0	5.40468	0	0	0	0	0	0	8.65706	0	0	2.31799	3.42206	4.92381	0	6.8059	0	0	0	4.07481	5.53089
PL10045	14	YGDFSVIAMTDVEAGTQEVIGDYFGKEGR	P17342	ANPRC_HUMAN	NPR3	Atrial natriuretic peptide receptor 3	0	0	0	0	0	0	8.76057	0	34.3923	43.4144	45.8807	20.4245	0	59.9802	0	51.5322	0	14.766	0	0	0
PL04033	30	TDGLQEKEEGREAYASDR	Q6UB99	ANR11_HUMAN	ANKRD11	Ankyrin repeat domain-containing protein 11	0	0	10.2603	12.7221	16.3377	10.2294	22.345	14.1109	0	101.242	63.7045	43.1157	0	54.0818	5.23223	26.5758	27.1573	10.9919	14.0549	12.6214	29.335
PL13163	9	EDSAFDEYcNK	Q6UB99	ANR11_HUMAN	ANKRD11	Ankyrin repeat domain-containing protein 11	0	0	22.4255	21.3773	31.5214	40.2443	21.4976	20.7955	0	0	0	5.51989	5.56836	0	0	0	4.24107	6.3498	5.21183	20.2713	24.307
PL06935	21	GADVNAPPVPSSRDTALTIAADK	O75179	ANR17_HUMAN	ANKRD17	Ankyrin repeat domain-containing protein 17	99.2835	77.7947	38.0989	86.8997	2.25681	15.4798	114.509	61.8676	0	0	0	16.038	0	0	86.5287	0	0	96.9571	102.718	34.4899	0
PL03153	33	ELEAASAcLDEARASR	Q8TF21	ANR24_HUMAN	ANKRD24	Ankyrin repeat domain-containing protein 24	132.959	142.272	107.356	50.246	31.3571	26.6579	93.1745	58.1831	171.555	45.52	102.36	99.1541	92.0845	12.3769	86.0225	34.7147	19.7392	59.9808	83.2767	60.55	107.399
PL08569	17	NQIQSMDDVDDLTQSSETASEDcELPHSSYK	Q9UPS8	ANR26_HUMAN	ANKRD26	Ankyrin repeat domain-containing protein 26	137.512	130.807	0	69.7075	59.7126	99.2838	0	119.864	0	0	0	0	99.814	0	89.8966	0	0	0	79.693	80.9591	74.8572
PL10806	12	KDYREVEK	Q96NW4	ANR27_HUMAN	ANKRD27	Ankyrin repeat domain-containing protein 27	0	51.9781	0	0	7.43986	14.3865	8.70512	28.9866	0	0	0	0	0	0	0	0	0	3.86137	0	7.99083	0
PL02943	34	KEDVNFQDNEK	O15084	ANR28_HUMAN	ANKRD28	Serine/threonine-protein phosphatase 6 regulatory ankyrin repeat subunit A	0	0	155.564	54.2254	26.7572	7.01701	18.9338	10.1441	73.2677	14.3002	0	12.419	10.539	5.08005	21.1226	0	71.7208	6.83585	24.6157	0	15.7762
PL03228	33	cLTSAQRSSIDPLDIEDVYQHK	Q8N7Z5	ANR31_HUMAN	ANKRD31	Putative ankyrin repeat domain-containing protein 31	1881.38	56.7621	725.765	1318	47.4566	47.9089	1330.24	81.2231	59.0291	962.035	747.093	39.1579	443.671	2812.49	666.3	103.397	1313.03	56.3241	20.0823	64.8467	51.0634
PL03389	32	QKSALDEADDEK	Q8N7Z5	ANR31_HUMAN	ANKRD31	Putative ankyrin repeat domain-containing protein 31	44.3628	26.8467	12.9109	27.736	19.5165	24.717	28.4465	34.2802	45.9703	0	30.559	26.3851	14.2195	30.3124	21.8688	27.3648	29.0164	38.9957	30.0137	11.8975	19.7115
PL03778	31	LVQHPDLASQASPSEPQAGSPPK	Q8N283	ANR35_HUMAN	ANKRD35	Ankyrin repeat domain-containing protein 35	25.4747	40.7679	15.6017	35.2393	25.3403	17.7277	44.1403	18.9124	15.1092	17.4241	19.5422	22.3494	5.51837	33.7498	21.0896	12.582	14.2056	19.2277	21.3926	13.2589	0
PL04413	28	ETANPcSR	Q8N9B4	ANR42_HUMAN	ANKRD42	Ankyrin repeat domain-containing protein 42	0	0	17.3218	8.02114	6.99254	10.0551	12.3429	7.9408	0	29.0516	25.8827	18.9463	22.0318	31.4452	33.5681	31.7456	11.8964	12.0808	20.6212	20.799	17.8594
PL08287	17	HSAPVNAVDNSGK	Q8N8A2	ANR44_HUMAN	ANKRD44	Serine/threonine-protein phosphatase 6 regulatory ankyrin repeat subunit B	0	0	4.34051	0	0	0	4.72261	4.19058	17.4402	0	0	0	5.54708	10.0332	4.38477	9.86627	7.30695	6.09382	6.12144	3.66383	0
PL03737	31	AEcVQSLLELGMDSNLR	Q3KP44	ANR55_HUMAN	ANKRD55	Ankyrin repeat domain-containing protein 55	4.31036	0	0	8.34956	11.0869	7.38934	18.3866	6.22174	22.2088	0	0	23.8366	16.3852	20.2733	12.0339	12.5384	28.3785	16.3187	7.62437	0	9.03465
PL00425	60	WMELDSEEALGTR	E5RJM6	ANR65_HUMAN	ANKRD65	Ankyrin repeat domain-containing protein 65	764.564	0	1599.65	8.16737	637.352	1171.09	1112.79	567.606	0	688.565	1048.34	713.598	1253.24	658.005	1390.93	1409.14	904.393	608.54	1149.48	1689.24	1486.18
PL00152	62	VAEGTQVLELPFKGDDITMVLILPKPEK	P01008	ANT3_HUMAN	SERPINC1	Antithrombin-III	41.2955	57.7534	37.2942	17.3608	21.0279	18.9239	28.6153	22.0816	46.7433	16.4408	23.7697	10.9078	19.702	6.082	22.298	22.2365	13.1248	21.4272	32.791	28.4886	37.347
PL00226	61	EVPLNTIIFMGR	P01008	ANT3_HUMAN	SERPINC1	Antithrombin-III	104.353	180.76	115.931	111.783	122.656	184.981	69.7422	67.8841	148.936	104.45	117.176	98.9442	91.199	119.863	117.918	155.905	77.8813	52.1489	75.6389	80.6088	86.9174
PL00261	61	ADGEScSASMMYQEGK	P01008	ANT3_HUMAN	SERPINC1	Antithrombin-III	0	0	70.6401	64.7492	61.2767	102.334	47.6359	36.5189	122.33	98.1587	106.746	67.5519	74.4477	84.9801	74.004	121.065	76.97	23.4411	43.923	50.0653	76.3968
PL00328	61	TSDQIHFFFAK	P01008	ANT3_HUMAN	SERPINC1	Antithrombin-III	72.5173	128.954	83.717	64.2938	52.5903	83.6772	73.8646	43.6781	90.9642	101.868	129.686	62.6946	56.6195	60.6833	53.8631	88.0532	55.0619	31.3548	30.7528	50.0419	70.635
PL00375	60	FRIEDGFSLK	P01008	ANT3_HUMAN	SERPINC1	Antithrombin-III	49.1736	42.772	42.3992	36.342	33.2258	48.3645	42.0671	25.0222	0	38.1004	57.2385	29.7402	24.3373	42.4998	38.2567	18.2003	19.885	12.4928	14.8971	19.879	35.4108
PL00409	60	DIPMNPMcIYR	P01008	ANT3_HUMAN	SERPINC1	Antithrombin-III	70.7092	0	98.4787	102.146	89.9437	168.84	45.418	48.8318	101.419	79.1586	86.1107	64.7935	78.1809	74.2379	103.83	91.1883	76.7148	35.4482	59.7361	67.2752	106.909
PL00474	60	EQLQDMGLVDLFSPEK	P01008	ANT3_HUMAN	SERPINC1	Antithrombin-III	0	50.6543	36.6152	46.6262	31.7267	0	50.7457	27.4242	110.207	62.7153	89.8779	42.3361	31.5882	66.6013	41.9767	63.865	3.69084	25.2531	26.094	31.3141	44.1818
PL00541	59	LQPLDFK	P01008	ANT3_HUMAN	SERPINC1	Antithrombin-III	57.5683	0	84.6474	94.9783	60.4347	77.4188	63.2092	39.294	0	82.9185	109.585	66.0228	63.4875	78.7106	51.5078	91.4582	72.6868	33.4015	36.218	53.0309	81.5288
PL00747	58	FATTFYQHLADSK	P01008	ANT3_HUMAN	SERPINC1	Antithrombin-III	16.4278	0	32.2898	30.4449	24.6626	15.3134	20.7202	11.2169	0	95.9278	49.9853	51.361	26.491	69.9801	24.4112	37.2269	38.9315	44.9263	8.66588	38.4439	15.7856
PL00852	57	DDLYVSDAFHK	P01008	ANT3_HUMAN	SERPINC1	Antithrombin-III	3.90677	0	23.4528	26.1538	14.506	22.5384	35.1966	16.1537	0	55.2205	42.5915	35.0203	34.8188	72.8903	11.2393	60.8129	24.7879	5.77704	9.98514	21.6093	24.7502
PL01463	51	SKLPGIVAEGRDDLYVSDAFHK	P01008	ANT3_HUMAN	SERPINC1	Antithrombin-III	96.2808	233.944	175.205	100.324	98.9996	129.091	178.297	106.618	59.5987	52.7891	133.369	58.1672	141.979	69.3942	96.6982	119.425	135.805	72.2881	76.2437	101.648	117.966
PL01486	50	ANRPFLVFIR	P01008	ANT3_HUMAN	SERPINC1	Antithrombin-III	0	0	9.10098	18.4731	12.3457	25.4696	13.1577	3.60758	13.8521	0	12.322	18.6855	13.5518	7.97457	7.93529	0	17.8637	4.12061	4.14816	3.47935	6.26337
PL01627	48	SKLPGIVAEGR	P01008	ANT3_HUMAN	SERPINC1	Antithrombin-III	0	53.5297	20.3119	19.3864	13.8653	17.6168	20.819	13.4532	65.0907	49.8815	43.5473	27.9802	19.2066	39.2576	17.319	23.5891	22.0904	6.24095	9.37815	26.5305	22.5481
PL01757	47	FATTFYQHLADSKNDNDNIFLSPLSISTAFAMTK	P01008	ANT3_HUMAN	SERPINC1	Antithrombin-III	76.4241	90.2074	62.4671	90.6633	112.738	48.2258	0	39.294	61.3073	22.2963	72.3915	0	58.7254	42.0701	46.1369	30.6245	24.7879	71.524	84.4638	33.6726	129.023
PL02002	43	IEDGFSLK	P01008	ANT3_HUMAN	SERPINC1	Antithrombin-III	7.71805	0	8.80424	0	6.72113	11.5663	9.92977	0	0	40.3564	33.4828	27.0358	0	41.5232	8.62426	38.4311	0	4.38531	5.78771	8.22434	11.6636
PL02139	42	ATEDEGSEQKIPEATNR	P01008	ANT3_HUMAN	SERPINC1	Antithrombin-III	114.168	257.649	205.005	160.351	157.935	224.196	147.85	66.0419	207.924	195.24	246.159	142.63	167.322	151.347	177.284	240.22	204.5	79.3831	124.534	158.322	192.846
PL02364	39	VWELSK	P01008	ANT3_HUMAN	SERPINC1	Antithrombin-III	0	0	18.7879	0	0	22.0235	12.5936	8.85455	13.4941	15.2715	18.6643	7.097	19.5488	14.7363	15.8177	22.631	10.4966	6.10178	9.73652	13.6605	20.5163
PL02651	37	KATEDEGSEQKIPEATNR	P01008	ANT3_HUMAN	SERPINC1	Antithrombin-III	22.0684	46.0303	24.2173	51.5165	29.0366	32.2628	73.961	45.9635	14.682	0	0	21.1381	19.3693	22.3827	56.3064	56.0168	65.1228	24.6882	38.6594	29.9364	14.148
PL02751	36	ATEDEGSEQKIPEATNRR	P01008	ANT3_HUMAN	SERPINC1	Antithrombin-III	75.4555	143.866	123.551	81.7696	61.2767	115.187	102.625	67.3478	7.25354	7.90082	47.2864	15.2974	88.9017	24.3944	87.035	32.2855	42.996	27.005	50.9336	93.5922	114.234
PL03933	30	ENAEQSRAAINK	P01008	ANT3_HUMAN	SERPINC1	Antithrombin-III	20.5121	0	26.107	30.349	23.8823	12.2139	56.3627	29.1032	0	0	66.7126	101.373	16.9906	94.2574	21.1336	51.2415	68.2395	50.2442	41.2397	19.5381	22.2635
PL04568	28	LQPLDFKENAEQSR	P01008	ANT3_HUMAN	SERPINC1	Antithrombin-III	22.0264	0	82.8871	78.6292	60.9276	85.7964	26.1805	16.5804	0	0	11.1834	0	44.8936	0	66.0137	0	10.4091	24.0082	11.7479	48.5241	49.2439
PL05857	24	ADGEScSASmmYQEGK	P01008	ANT3_HUMAN	SERPINC1	Antithrombin-III	0	0	46.6994	17.3272	11.9432	0	10.9109	9.19969	0	45.8709	48.5234	0	58.2468	14.9902	10.2575	13.1094	10.2286	0	24.7053	37.8992	26.9896
PL07661	19	ELFYKADGEScSASMMYQEGK	P01008	ANT3_HUMAN	SERPINC1	Antithrombin-III	18.9204	34.7684	0	30.7805	26.6135	35.9664	11.6679	11.021	0	0	0	0	23.5787	0	29.8041	0	0	8.50865	16.7315	15.7785	0
PL10010	14	IEDGFSLKEQLQDMGLVDLFSPEK	P01008	ANT3_HUMAN	SERPINC1	Antithrombin-III	15.1072	0	10.7582	16.8046	12.1465	21.8056	10.3975	0	0	0	0	0	11.1636	0	0	0	0	0	0	8.5209	11.526
PL10921	12	AGENRWGTDEDK	P12429	ANXA3_HUMAN	ANXA3	Annexin A3	18.3457	14.6625	12.4607	0	4.57932	11.794	0	0	0	4.50186	0	0	0	0	0	3.55659	3.20602	0	0	0	0
PL01529	50	NFATSLYSMIKGDTSGDYK	P08758	ANXA5_HUMAN	ANXA5	Annexin A5	0	0	0	9.79749	51.8716	14.3351	0	16.3775	41.9835	28.45	0	17.3242	23.6122	44.16	0	28.6313	16.2543	0	0	16.2829	41.4759
PL03714	31	GAGTDEKTLTRIMVSR	P08133	ANXA6_HUMAN	ANXA6	Annexin A6	171.353	0	8.21075	224.669	108.982	105.109	277.956	123.761	0	76.5433	341.575	11.9722	89.4521	59.6416	67.2169	63.4012	55.6572	18.0133	14.9307	136.092	23.031
PL04155	29	SMKGAGTDEK	P08133	ANXA6_HUMAN	ANXA6	Annexin A6	95.8933	99.3445	203.295	102.721	139.864	126.12	91.728	101.861	96.2935	83.3697	79.7852	77.2065	161.794	131.62	136.76	123.287	108.082	157.948	149.016	179.175	173.998
PL07914	18	TFcKTSGccQSK	Q06278	AOXA_HUMAN	AOX1	Aldehyde oxidase	0	0	13.5565	12.9229	14.0316	29.1732	12.9956	12.5712	0	0	0	0	8.03765	6.56003	7.39324	13.6429	4.24492	0	40.2497	7.84313	7.83504
PL01070	55	TIRTARTQAEER	O43747	AP1G1_HUMAN	AP1G1	AP-1 complex subunit gamma-1	0	0	21.4209	13.5516	0	19.015	14.2426	10.5942	0	28.5753	40.8204	26.1992	25.1749	63.4372	36.8919	64.7163	34.4478	35.3936	15.8736	23.7717	24.3537
PL01828	46	AFYGSEEDEAKGAGSEETAAAAAPSR	Q13367	AP3B2_HUMAN	AP3B2	AP-3 complex subunit beta-2	12.873	0	6.16372	1.54574	5.72723	8.746	4.16332	2.07337	14.7024	2.30157	12.4626	1.13186	5.78878	2.28905	7.16267	4.21713	2.54987	5.54275	4.54941	4.74299	1.61798
PL01720	47	SVcDYFFEAQER	P53677	AP3M2_HUMAN	AP3M2	AP-3 complex subunit mu-2	8.21389	0	51.4775	0	30.9053	8.44893	14.578	0	0	0	0	8.13141	50.924	107.207	121.55	21.0738	26.5558	0	33.6422	0	76.7934
PL02352	40	TGVKYTNNEAYFDVIEEIDAIIDK	P53677	AP3M2_HUMAN	AP3M2	AP-3 complex subunit mu-2	29.8561	19.0629	11.2838	21.9658	23.2046	37.63	26.4456	11.5946	0	0	16.7751	0	23.0498	35.7225	20.6229	39.2201	6.81302	29.1717	13.3874	14.8608	0
PL02632	37	LTGMPDLTLSFMNPR	P53677	AP3M2_HUMAN	AP3M2	AP-3 complex subunit mu-2	68.1262	0	197.108	0	39.445	69.2788	0	0	0	67.5342	0	52.2605	64.4747	52.6218	161.986	55.939	0	0	60.3465	138.544	152.07
PL03698	31	LWLSFANDVKQNVK	Q9UPM8	AP4E1_HUMAN	AP4E1	AP-4 complex subunit epsilon-1	142.921	32.5919	144.072	106.114	84.9947	115.643	181.214	60.1419	168.171	113.274	116.215	44.8247	98.9247	80.7386	120.097	15.2333	41.9753	112.808	157.348	93.6856	175.584
PL09897	14	LHHYDERSDGESDSPEK	Q02410	APBA1_HUMAN	APBA1	Amyloid beta A4 precursor protein-binding family A member 1	0	14.2961	0	6.24034	22.5927	0	5.45306	3.82679	14.979	0	20.3771	106.02	17.3454	16.5409	15.9548	9.63996	7.42725	19.7796	0	4.10283	16.9082
PL05842	24	DHPKTGAKTDcALHR	Q92870	APBB2_HUMAN	APBB2	Amyloid beta A4 precursor protein-binding family B member 2	1.30441	28.5147	28.5679	12.7005	96.6381	46.1067	99.6834	21.895	0	0	0	0	65.5695	0	0	0	1.60738	23.8095	41.056	198.673	121.488
PL06330	23	GAATDEKLQNFAIENTPVcFSHNSSLSSLSDIDQENNNK	P25054	APC_HUMAN	APC	Adenomatous polyposis coli protein	0	146.538	0	39.2187	0	148.46	51.1314	60.9814	0	0	0	42.2462	0	69.3551	13.4889	0	36.8355	55.6965	115.127	0	0
PL06498	22	SSGSTTELHcVTDER	P25054	APC_HUMAN	APC	Adenomatous polyposis coli protein	13.2572	0	0	14.7406	12.0993	13.8875	16.2145	29.0099	20.4385	33.4131	0	0	13.3567	16.9355	25.0936	0	0	11.857	12.5015	26.2002	17.2762
PL01842	45	ESPGLRR	O95996	APC2_HUMAN	APC2	Adenomatous polyposis coli protein 2	0	0	1.98818	1.89525	0	1.5658	9.52959	0	0	0	0	12.5599	8.40199	8.84762	7.04601	0	3.19508	4.35529	8.97946	0	0
PL03819	31	SVPVDEDPETEVPTHPEDGTPQPGNSK	O95996	APC2_HUMAN	APC2	Adenomatous polyposis coli protein 2	0	0	31.2838	8.09066	66.8212	31.6884	24.8794	18.3924	0	0	25.1838	0	72.1504	114.472	13.3678	6.60866	27.1026	57.7158	8.7062	8.6073	83.8149
PL10396	13	TLLAMSSSPEScVAMR	O95996	APC2_HUMAN	APC2	Adenomatous polyposis coli protein 2	8.23262	10.9895	6.41218	0	8.8999	4.55323	14.744	0	0	0	0	12.2571	17.4764	0	12.4851	0	11.7104	0	21.8316	144.358	18.4781
PL01468	50	LNQTRAGR	Q8NCL9	APCDL_HUMAN	APCDD1L	Protein APCDD1-like	8.38502	24.1961	14.0601	6.93519	7.58977	13.7765	17.2873	17.1214	8.2299	11.6482	5.01539	3.97876	7.98081	1.79609	7.61565	22.7763	6.30594	10.468	12.1175	8.07907	0.807823
PL00186	61	FQGLLLDR	Q96LR9	APLD1_HUMAN	APOLD1	Apolipoprotein L domain-containing protein 1	243.479	0	200.227	239.196	212.127	196.27	140.184	179.167	709.082	515.609	495.073	433.855	202.26	471.287	164.187	505.979	306.021	213.535	135.084	39.6973	181.719
PL02118	42	NPDAVAAPYcYTR	P08519	APOA_HUMAN	LPA	Apolipoprotein(a)	0	0	5.63059	0	8.23457	33.253	13.7917	8.84523	0	0	271.742	64.6735	148.058	35.2537	0	26.5966	265.741	24.7018	26.6315	0	61.3041
PL02233	41	TPEYYPNAGLIMNYcR	P08519	APOA_HUMAN	LPA	Apolipoprotein(a)	0	47.8836	0	0	9.30239	35.3722	8.66173	9.45387	42.1869	0	195.471	51.8108	95.8176	25.2929	0	22.6933	177.999	20.1637	23.3166	0	47.5643
PL07572	19	TcQAWSSMTPHSHSR	P08519	APOA_HUMAN	LPA	Apolipoprotein(a)	0	0	0	0	0	7.48639	0	3.25312	0	0	43.716	0	49.9668	4.98435	0	6.66887	59.2722	5.91349	7.32199	0	17.9527
PL00036	62	VKDLATVYVDVLK	P02647	APOA1_HUMAN	APOA1	Apolipoprotein A-I	25.4682	74.8639	88.6208	49.5987	64.9114	42.1456	107.133	67.2079	226.8	320.846	283.381	67.462	186.993	133.359	60.0484	91.209	104.783	55.8329	101.531	166.378	141.853
PL00209	61	QGLLPVLESFK	P02647	APOA1_HUMAN	APOA1	Apolipoprotein A-I	219.295	784.843	639.005	769.272	1290.22	729.032	760.824	655.288	1303.44	1257.81	898.779	940.869	1252.28	1676.75	870.57	1158.54	925.535	373.584	863.453	1176.21	913.496
PL00210	61	DLATVYVDVLK	P02647	APOA1_HUMAN	APOA1	Apolipoprotein A-I	59.4087	265.493	183.679	154.334	161.632	94.3523	190.351	202.813	654.568	515.609	516.721	130.966	324.019	243.358	133.92	147.6	139.286	115.705	272.363	333.224	291.124
PL00385	60	VQPYLDDFQK	P02647	APOA1_HUMAN	APOA1	Apolipoprotein A-I	210.836	0	811.519	763.039	1089.18	599.901	721.53	611.214	0	2739.72	1906.36	1205.32	1709.83	2033.19	852.961	1666.8	1429.68	302.36	852.03	1382.87	1191.32
PL00410	60	KWQEEMELYR	P02647	APOA1_HUMAN	APOA1	Apolipoprotein A-I	14.7876	0	54.7467	33.3455	17.7382	37.1349	35.7751	22.1002	0	184.737	62.8892	35.5599	103.93	104.316	59.256	34.0087	28.4331	13.9664	56.4884	98.7762	61.6073
PL00417	60	VEPLRAELQEGAR	P02647	APOA1_HUMAN	APOA1	Apolipoprotein A-I	25.2681	0	125.94	145.944	219.52	101.007	128.805	89.968	0	251.663	339.607	134.204	246.005	300.585	166.938	193.235	268.474	64.7018	155.265	223.963	189.791
PL00528	60	VQPYLDDFQKK	P02647	APOA1_HUMAN	APOA1	Apolipoprotein A-I	101.156	0	328.682	444.687	585.044	312.725	308.814	259.317	0	280.74	746.405	226.822	597.783	510.544	494.827	344.863	556.998	232.446	444.381	584.718	472.377
PL00615	59	DSGRDYVSQFEGSALGK	P02647	APOA1_HUMAN	APOA1	Apolipoprotein A-I	81.2026	262.045	219.188	290.545	424.049	263.806	109.977	164.032	28.7253	38.5265	273.148	65.5131	426.202	143.242	337.002	141.558	271.938	197.516	288.714	413.786	322.15
PL00627	59	EQLGPVTQEFWDNLEK	P02647	APOA1_HUMAN	APOA1	Apolipoprotein A-I	0	20.4033	21.2775	0	32.507	12.8556	35.2689	17.0025	1251.37	1074.58	303.904	292.545	36.6615	817.574	25.4457	511.169	251.888	9.10082	26.2284	41.7755	0
PL00736	58	DYVSQFEGSALGK	P02647	APOA1_HUMAN	APOA1	Apolipoprotein A-I	153.978	694.334	493.4	0	931.266	0	489.136	528.195	1896.17	1828.82	1623.26	1122.27	1158.71	1405.07	750.165	1189.06	1202.58	328.011	789.315	1045.91	754.404
PL00840	57	ATEHLSTLSEK	P02647	APOA1_HUMAN	APOA1	Apolipoprotein A-I	0	2.58209	2.80146	2.08823	3.64292	1.7898	3.76314	2.34598	4.87773	3.56941	3.67158	3.30414	5.06369	6.90036	2.51376	5.12	8.78694	2.36021	5.3487	5.91256	3.81401
PL00864	57	VSFLSALEEYTKK	P02647	APOA1_HUMAN	APOA1	Apolipoprotein A-I	0	29.2129	22.8619	42.5988	46.8405	31.6488	36.8841	21.8391	14.442	10.9363	40.7079	13.5344	50.9958	37.949	46.4231	26.3059	57.486	26.492	52.7479	48.3606	38.0701
PL00882	57	QKVEPLRAELQEGAR	P02647	APOA1_HUMAN	APOA1	Apolipoprotein A-I	0	0	699.863	740.265	1010.33	509.788	629.44	532.159	512.996	607.852	1146.46	453.045	1202.27	798.629	832.27	682.251	940.663	318.46	748.998	1190.92	954.552
PL00918	57	LREQLGPVTQEFWDNLEKETEGLR	P02647	APOA1_HUMAN	APOA1	Apolipoprotein A-I	0	35.5916	34.7039	57.3178	59.7571	28.6186	54.2895	39.3406	136.609	134.504	175.173	111.987	74.9742	327.733	78.2743	162.964	30.8755	136.646	46.8795	78.8108	68.0923
PL01010	56	LREQLGPVTQEFWDNLEK	P02647	APOA1_HUMAN	APOA1	Apolipoprotein A-I	0	53.659	0	68.465	84.4813	0	83.6039	44.2378	750.17	663.499	390.492	497.12	90.0264	663.278	70.5041	390.125	364.163	0	84.3294	86.7969	101.147
PL01045	55	AKPALEDLR	P02647	APOA1_HUMAN	APOA1	Apolipoprotein A-I	0	312.73	93.7761	326.503	122.184	25.8063	713.574	468.729	365.81	0	0	365.494	114.627	39.16	321.814	69.9069	149.481	237.767	659.181	278.348	55.7288
PL01123	55	EQLGPVTQEFWDNLEKETEGLR	P02647	APOA1_HUMAN	APOA1	Apolipoprotein A-I	0	37.7854	0	0	64.7676	0	77.3119	33.977	628.939	495.055	469.209	189.493	79.1141	242.968	63.8785	316.418	258.997	0	69.7482	99.3833	84.0015
PL01128	55	EQLGPVTQEFWDNLEKETEGLRQEMSK	P02647	APOA1_HUMAN	APOA1	Apolipoprotein A-I	12.5598	52.5815	117.264	93.2044	134.505	118.317	0	85.1875	112.037	138.264	339.326	200.497	167.729	312.694	136.716	247.903	238.948	56.8699	172.265	223.496	167.326
PL01497	50	VSFLSALEEYTK	P02647	APOA1_HUMAN	APOA1	Apolipoprotein A-I	238.345	1011.55	0	982.626	1004.58	0	621.243	0	1965.74	1553.85	1430.96	0	1178.1	1420.11	6.99098	916.866	1319.41	417.246	0	0	814.355
PL01588	49	DLATVYVDVLKDSGR	P02647	APOA1_HUMAN	APOA1	Apolipoprotein A-I	22.6657	77.1051	51.9553	79.0128	108.281	41.1751	55.3984	62.7304	0	0	25.1444	0	79.4492	0	101.409	0	22.2544	37.7677	73.2199	103.89	80.6424
PL01700	47	LSPLGEEmR	P02647	APOA1_HUMAN	APOA1	Apolipoprotein A-I	0	18.4035	0	0	2.16205	0	7.47324	0	0	33.0872	35.029	5.98463	9.28502	10.4902	0	7.47652	8.44975	0	6.6142	10.0845	8.69174
PL01796	46	AKVQPYLDDFQK	P02647	APOA1_HUMAN	APOA1	Apolipoprotein A-I	0	0	5.31121	8.35915	14.2288	7.39925	7.62753	5.27029	0	0	0	3.85283	17.0529	7.58786	9.94717	4.09641	8.03419	3.29922	9.87091	13.873	11.6263
PL01801	46	THLAPYSDELRQR	P02647	APOA1_HUMAN	APOA1	Apolipoprotein A-I	0	12.542	4.80323	0	13.9597	7.62899	6.45833	7.94508	0	0	0	0	13.4178	6.77731	11.1776	5.21966	10.4273	5.78523	12.2474	11.6313	8.3255
PL01865	45	QEMSKDLEEVK	P02647	APOA1_HUMAN	APOA1	Apolipoprotein A-I	0	0	0	0	13.0685	0	0	0	21.4596	55.1453	77.002	25.4347	27.6636	68.2809	12.3267	68.7026	49.594	0	10.8004	25.2895	18.2326
PL01885	45	VKDLATVYVDVLKDSGR	P02647	APOA1_HUMAN	APOA1	Apolipoprotein A-I	0	36.4881	27.4722	31.2359	40.3309	23.2118	36.3296	19.9245	5.71984	0	0	0	36.9965	0	39.8195	0	12.2408	24.4972	25.1308	39.6506	29.3457
PL02147	42	ETEGLRQEMSKDLEEVK	P02647	APOA1_HUMAN	APOA1	Apolipoprotein A-I	0	0	17.6613	11.116	25.1144	10.8038	17.5597	18.0053	0	22.5394	126.706	33.9109	38.3845	60.7028	42.3487	69.0141	84.698	5.07845	20.4608	36.5215	28.0627
PL02256	41	QGLLPVLESFKVSFLSALEEYTK	P02647	APOA1_HUMAN	APOA1	Apolipoprotein A-I	0	0	22.2885	23.7062	20.6994	33.4115	15.6143	18.9474	8.33161	2.28703	23.9806	4.73433	32.9762	11.9472	35.0649	10.4165	18.919	11.1584	17.4953	25.6865	20.5933
PL02596	37	LSPLGEEMRDR	P02647	APOA1_HUMAN	APOA1	Apolipoprotein A-I	7.04832	0	65.8369	57.6774	87.4384	27.7076	16.3905	12.9052	29.1566	23.8403	79.7009	0	73.8494	26.3671	96.0819	27.5101	51.1068	22.3113	55.4805	0	50.8301
PL03092	33	WQEEmELYR	P02647	APOA1_HUMAN	APOA1	Apolipoprotein A-I	0	0	0	0	0	0	0	0	0	14.8491	6.27674	0	8.71069	20.5663	0	4.63554	4.06934	0	0	5.21358	0
PL03681	31	QEMSKDLEEVKAK	P02647	APOA1_HUMAN	APOA1	Apolipoprotein A-I	0	0	7.30795	7.6256	12.9576	6.91204	0	6.71612	0	0	0	0	16.6293	0	11.5672	0	10.5968	3.73857	7.03977	14.9682	9.90709
PL03829	31	DLATVYVDVLKDSGRDYVSQFEGSALGK	P02647	APOA1_HUMAN	APOA1	Apolipoprotein A-I	94.0529	556.846	268.578	59.787	632.891	328.569	444.778	249.056	0	0	0	0	490.335	0	506.934	0	16.874	136.471	432.062	489.911	448.117
PL00650	59	KAGTELVNFLSYFVELGTQPATQ	P02652	APOA2_HUMAN	APOA2	Apolipoprotein A-II	10.5547	11.1886	35.6596	47.633	75.3021	19.4844	34.9314	22.8138	119.604	34.6914	75.2871	45.8142	41.5912	83.691	56.1964	51.9682	54.752	17.0091	29.6777	36.5215	62.1438
PL00932	56	EQLTPLIK	P02652	APOA2_HUMAN	APOA2	Apolipoprotein A-II	0	0	41.1166	61.1534	82.0171	36.2832	72.9726	27.6807	0	54.2179	58.9815	44.375	76.2664	81.1129	39.8415	48.8123	59.4544	0	39.8913	73.5334	63.1702
PL01290	53	EPcVESLVSQYFQTVTDYGKDLMEK	P02652	APOA2_HUMAN	APOA2	Apolipoprotein A-II	63.9935	262.088	311.833	501.261	18.9046	373.527	356.305	265.846	331.84	181.579	489.451	283.79	649.473	311.913	243.231	346.108	687.134	194.678	387.938	510.927	502.236
PL00244	61	SELTQQLNALFQDK	P06727	APOA4_HUMAN	APOA4	Apolipoprotein A-IV	0	22.1187	27.3105	64.965	40.3925	4.43638	13.9243	70.1228	99.3853	47.1493	75.5402	33.3712	22.0304	81.7379	16.5485	70.1768	78.9749	6.784	6.7262	27.0642	23.9104
PL00464	60	LGPHAGDVEGHLSFLEK	P06727	APOA4_HUMAN	APOA4	Apolipoprotein A-IV	3.00175	9.2621	35.6344	50.246	45.0129	9.58971	15.8602	77.2354	0	53.491	40.3424	18.0708	34.8188	65.4099	30.4865	44.037	68.2213	6.44289	10.4488	40.7481	41.9657
PL00578	59	SLAPYAQDTQEK	P06727	APOA4_HUMAN	APOA4	Apolipoprotein A-IV	0	30.4498	56.4065	77.8621	66.5953	10.8711	16.581	116.716	75.0577	133.301	108.18	18.0918	44.0081	155.234	44.2439	83.4647	94.1028	10.3179	11.936	57.8179	59.6245
PL00689	58	LAPLAEDVR	P06727	APOA4_HUMAN	APOA4	Apolipoprotein A-IV	89.6144	0	61.4863	118.423	95.5703	12.8556	21.6869	136.211	0	108.611	106.746	19.9687	48.0285	126.074	55.492	72.1699	89.0541	13.669	18.7025	64.87	65.0831
PL00712	58	VEPYGENFNK	P06727	APOA4_HUMAN	APOA4	Apolipoprotein A-IV	0	11.2145	13.7005	24.3319	18.2783	2.36079	3.82341	23.9262	29.6325	18.2531	15.7237	0	9.24434	27.3436	10.6494	16.1697	17.1055	2.34738	3.23431	13.9968	12.893
PL00726	58	TQVNTQAEQLR	P06727	APOA4_HUMAN	APOA4	Apolipoprotein A-IV	0	52.0212	64.2023	95.7934	33.9034	11.4059	20.0645	123.315	179.284	121.595	89.1751	11.4625	51.4027	78.0074	45.0363	44.2031	87.195	10.2606	7.85059	0	76.2568
PL00831	57	LEPYADQLR	P06727	APOA4_HUMAN	APOA4	Apolipoprotein A-IV	0	0	75.217	103.489	81.5243	11.5881	18.0708	136.888	0	92.2431	82.3435	0	36.2307	111.757	48.118	70.0107	78.5921	13.8081	14.6014	59.2423	59.6478
PL00858	57	LGEVNTYAGDLQK	P06727	APOA4_HUMAN	APOA4	Apolipoprotein A-IV	3.81313	0	46.0707	77.958	58.2991	8.03302	12.8853	97.8968	0	123.927	105.143	28.451	34.7949	155.37	31.8732	90.6692	105.986	9.86763	11.0804	42.406	50.8534
PL00868	57	LNHQLEGLTFQMK	P06727	APOA4_HUMAN	APOA4	Apolipoprotein A-IV	0	0	20.8375	37.5167	32.6302	5.66233	6.03645	43.9113	0	46.2218	26.8453	8.43724	21.2885	60.4489	17.8891	40.3205	43.2147	4.38804	5.20311	18.5153	28.0394
PL00897	57	SLAELGGHLDQQVEEFRR	P06727	APOA4_HUMAN	APOA4	Apolipoprotein A-IV	0	120.205	126.493	139.831	157.217	20.5975	68.3681	276.574	109.312	141.673	123.895	29.3984	105.198	173.612	95.7077	119.674	137.554	17.7268	29.6777	129.46	128.953
PL00924	57	DKVNSFFSTFK	P06727	APOA4_HUMAN	APOA4	Apolipoprotein A-IV	0	40.0309	5.35648	77.3587	67.6015	12.2654	17.7092	100.112	84.1704	56.0978	66.3471	12.9677	34.3881	90.7418	30.8607	60.9583	49.5757	1.43703	11.1454	45.0681	50.9467
PL00956	56	RVEPYGENFNK	P06727	APOA4_HUMAN	APOA4	Apolipoprotein A-IV	0	34.7426	41.7453	59.2836	52.385	0	10.4866	66.1585	58.0121	79.9357	88.6971	0	28.9559	62.988	30.0682	37.6006	43.3605	7.86464	9.44534	39.9541	44.8117
PL01061	55	IDQTVEELRR	P06727	APOA4_HUMAN	APOA4	Apolipoprotein A-IV	0	46.2889	45.266	81.8895	75.7745	8.94802	14.0497	90.9941	104.226	62.3894	88.922	12.2841	40.0118	80.8785	48.052	52.5703	65.1593	10.3097	13.5084	54.5254	51.8798
PL01132	55	QSMAFSILNTPK	P06727	APOA4_HUMAN	APOA4	Apolipoprotein A-IV	2.90844	0	0	5.12768	13.0788	0	0	0	30.4665	25.3919	19.2182	22.1845	0	23.6327	7.5963	14.0457	15.9116	8.03383	5.96018	5.29141	0
PL01150	54	LTPYADEFK	P06727	APOA4_HUMAN	APOA4	Apolipoprotein A-IV	6.77065	0	58.4686	122.379	84.2554	0	17.4681	113.988	103.901	97.2312	78.2091	83.4111	51.4505	121.601	47.5677	69.1802	77.0793	11.213	14.299	57.0707	60.1144
PL01387	52	LLPHANEVSQK	P06727	APOA4_HUMAN	APOA4	Apolipoprotein A-IV	0	6.78387	3.64894	18.5714	4.3637	0	8.12173	89.7815	3.42702	0	0	0	1.63134	1.71171	11.6289	2.82783	50.0314	7.36798	12.6998	5.69072	1.11434
PL01417	51	VKIDQTVEELRR	P06727	APOA4_HUMAN	APOA4	Apolipoprotein A-IV	0	0	34.2261	38.4037	42.6514	5.34346	14.4113	79.8939	0	37.2482	44.3626	6.49434	28.7884	64.5309	32.2914	42.6251	49.0472	5.78796	10.2942	39.7206	35.784
PL01501	50	KLVPFATELHER	P06727	APOA4_HUMAN	APOA4	Apolipoprotein A-IV	0	0	26.8866	54.1535	39.4684	0	11.2099	66.1818	0	29.3273	50.6881	8.59615	26.9457	61.4841	25.2697	46.1547	52.1639	0	8.75996	34.4899	32.215
PL01551	50	LVPFATELHER	P06727	APOA4_HUMAN	APOA4	Apolipoprotein A-IV	0	0	13.0416	26.7291	17.8203	3.14706	0	29.5929	0	18.2882	14.1013	2.78783	8.99307	23.6522	12.0581	16.6846	19.9943	0	3.52549	11.7128	11.7173
PL01788	46	mTDSEHAGHDR	P06727	APOA4_HUMAN	APOA4	Apolipoprotein A-IV	73.7119	0	89.4758	87.3551	81.5037	71.4178	83.6039	64.2929	0	39.5292	46.443	43.1457	98.1389	45.8592	88.3117	56.2314	52.4555	63.5011	79.1106	105.782	95.7351
PL01913	45	IDQNVEELKGR	P06727	APOA4_HUMAN	APOA4	Apolipoprotein A-IV	0	0	46.5737	84.2627	54.3564	8.59747	16.6967	92.1601	0	30.6307	88.0786	0	36.494	59.0232	42.4609	43.9954	58.853	8.70513	12.552	54.7355	41.5925
PL02005	43	ISASAEELR	P06727	APOA4_HUMAN	APOA4	Apolipoprotein A-IV	70.4371	76.2862	77.1031	126.862	105.612	0	0	0	148.122	124.378	130.53	18.3856	0	0	0	0	0	0	0	67.1818	0
PL02051	43	SLAELGGHLDQQVEEFR	P06727	APOA4_HUMAN	APOA4	Apolipoprotein A-IV	0	0	21.7906	30.2291	0	0	0	34.9798	56.0187	34.9922	27.416	5.11212	0	43.1639	15.2608	50.7432	27.4671	0	0	15.0896	0
PL02499	38	TQVNTQAEQLRR	P06727	APOA4_HUMAN	APOA4	Apolipoprotein A-IV	0	3.55873	2.08098	12.4105	1.19514	0	16.4484	110.699	0	0	0	0	0.87777	0	8.44596	0	35.9789	13.2678	0	0	0.87314
PL02694	36	IDQNVEELK	P06727	APOA4_HUMAN	APOA4	Apolipoprotein A-IV	0	0	2.26366	0	12.9392	0	0	0	63.7482	63.1665	0	0	9.51476	43.8475	8.54061	0	12.4995	0	0	13.1561	12.795
PL02748	36	ENADSLQASLRPHADELK	P06727	APOA4_HUMAN	APOA4	Apolipoprotein A-IV	0	0	46.8755	25.2908	72.3656	0	0	130.591	0	60.6348	52.7122	12.353	47.1191	122.206	52.4984	0	104.073	0	0	47.5667	60.4876
PL02937	34	AKIDQNVEELK	P06727	APOA4_HUMAN	APOA4	Apolipoprotein A-IV	11.1617	0	4.30782	6.36945	5.15636	0	1.5161	12.7373	6.68807	8.49739	0	0	4.08792	7.89645	3.13669	4.72344	4.52561	0	0	5.76545	6.46165
PL03675	31	AKIDQNVEELKGR	P06727	APOA4_HUMAN	APOA4	Apolipoprotein A-IV	0	0	15.8758	18.5066	18.9395	0	2.75305	25.4187	0	0	0	0	10.3834	9.1816	9.31323	6.85781	8.84708	0	3.24103	14.0668	14.7032
PL05352	26	SELTQQLNALFQDKLGEVNTYAGDLQK	P06727	APOA4_HUMAN	APOA4	Apolipoprotein A-IV	0	45.2114	62.7186	138.944	90.724	12.9586	29.0251	192.179	0	0	17.6691	0	47.9088	3.24608	73.8719	0	35.5779	19.3177	24.4813	64.7766	73.201
PL00212	61	TEVIPPLIENR	P04114	APOB_HUMAN	APOB	Apolipoprotein B-100	96.2162	82.2771	108.764	20.8248	79.2038	130.933	51.2279	49.7879	0	160.122	98.1713	111.897	58.845	88.7105	153.577	149.385	152.464	71.9606	57.4515	47.2631	64.4299
PL00239	61	LLSGGNTLHLVSTTK	P04114	APOB_HUMAN	APOB	Apolipoprotein B-100	38.6802	0	43.6063	9.82626	45.1566	54.9992	37.9448	24.9523	0	127.336	74.8935	70.94	36.5418	58.1247	74.3342	87.2434	111.327	42.6524	30.2152	25.2661	21.4494
PL00586	59	EQHLFLPFSYK	P04114	APOB_HUMAN	APOB	Apolipoprotein B-100	25.4392	32.2686	21.9616	7.87731	28.1331	44.7401	13.3458	14.2741	46.6212	41.8603	27.3794	40.2973	10.3523	40.1756	48.3601	57.055	50.159	22.8871	21.2403	12.1731	13.5438
PL00979	56	SVSDGIAALDLNAVANK	P04114	APOB_HUMAN	APOB	Apolipoprotein B-100	25.5457	29.131	45.945	5.74137	32.3838	40.4027	15.1128	19.6027	93.4051	68.3551	40.9328	65.7829	17.3472	34.1209	66.2338	91.8527	45.1467	38.0952	20.1741	19.2392	23.7472
PL00987	56	NLQNNAEWVYQGAIR	P04114	APOB_HUMAN	APOB	Apolipoprotein B-100	52.9189	48.9611	48.1077	8.08586	29.0161	61.8915	27.1689	26.2348	172.979	119.916	94.7415	90.0992	23.8539	62.4411	68.3029	106.802	84.1694	30.236	28.513	23.725	28.8325
PL01053	55	EVYGFNPEGK	P04114	APOB_HUMAN	APOB	Apolipoprotein B-100	6.82554	0	54.5204	10.543	37.5792	56.2866	25.1197	25.3021	0	56.6798	61.4836	66.1127	24.1937	63.5153	76.5574	104.642	96.5087	33.3196	27.9306	23.342	27.9694
PL01100	55	VIGNMGQTMEQLTPELK	P04114	APOB_HUMAN	APOB	Apolipoprotein B-100	29.0102	22.7695	17.0351	5.5448	17.652	42.918	0	10.5616	103.576	62.5398	41.6638	38.3184	8.52164	37.4998	59.6742	73.561	84.862	28.1621	19.0833	5.69072	0
PL01114	55	VPSYTLILPSLELPVLHVPR	P04114	APOB_HUMAN	APOB	Apolipoprotein B-100	0	4.65475	32.8682	0	9.28596	21.9244	0	7.98705	102.436	23.4844	43.6879	49.712	16.7992	28.4374	28.7916	50.4525	37.1089	18.0379	7.25255	9.40125	16.3151
PL01156	54	SPAFTDLHLR	P04114	APOB_HUMAN	APOB	Apolipoprotein B-100	44.9439	0	25.4999	20.6022	13.1075	31.1141	14.7801	18.3644	47.5569	30.2547	21.0202	24.2443	7.93534	22.1679	22.4301	37.3515	27.8134	20.7586	12.4512	9.45729	12.767
PL01213	54	LTISEQNIQR	P04114	APOB_HUMAN	APOB	Apolipoprotein B-100	0	0	23.9407	0	11.6947	16.5829	7.67574	7.9031	0	67.8288	46.1338	42.6659	33.7972	40.1951	25.7539	59.4011	56.3742	15.1589	12.664	9.19809	11.2181
PL01215	54	YHWEHTGLTLR	P04114	APOB_HUMAN	APOB	Apolipoprotein B-100	0	0	19.2858	0	8.64938	14.547	5.52056	6.9913	0	34.2904	31.543	7.94552	8.54557	26.9335	19.5708	44.7844	37.1818	5.09482	8.34559	9.43628	11.9879
PL01230	53	FPEVDVLTK	P04114	APOB_HUMAN	APOB	Apolipoprotein B-100	14.3517	14.9038	22.6079	0	11.8405	20.241	8.9245	7.33643	0	121.997	54.7926	67.372	45.5134	49.2185	31.2569	84.8557	47.7531	12.2609	9.64469	7.72929	44.3661
PL01285	53	IADFELPTIIVPEQTIEIPSIK	P04114	APOB_HUMAN	APOB	Apolipoprotein B-100	24.2026	6.3658	19.5901	0	4.41504	19.1695	1.60602	13.4929	186.485	95.7022	82.3717	0	13.7983	52.324	40.5679	43.248	146.394	23.7931	0	13.2309	17.9853
PL01352	52	TSSFALNLPTLPEVK	P04114	APOB_HUMAN	APOB	Apolipoprotein B-100	11.5621	10.2103	13.2001	0	8.9266	16.8424	6.52342	6.84438	130.792	94.6745	33.3985	52.7702	7.76305	47.2654	19.8877	74.6407	0	8.48409	7.17192	0	7.3201
PL01358	52	VELEVPQLcSFILK	P04114	APOB_HUMAN	APOB	Apolipoprotein B-100	46.4614	39.5999	34.2764	0	23.5332	80.5282	18.2444	23.4131	131.89	62.7403	55.7766	86.4712	16.0454	39.6092	54.8536	62.4324	114.717	28.4349	27.2363	18.3075	26.1499
PL01492	50	KGNVATEISTER	P04114	APOB_HUMAN	APOB	Apolipoprotein B-100	7.07738	11.361	7.94418	0	6.61024	10.1759	7.9578	6.39198	19.2831	10.5478	8.80224	6.84514	3.74991	7.89254	11.1424	12.3827	15.3904	14.3103	12.4937	3.53306	3.86533
PL01549	50	YSQPEDSLIPFFEITVPESQLTVSQFTLPK	P04114	APOB_HUMAN	APOB	Apolipoprotein B-100	42.6838	78.9153	84.9995	13.156	48.9967	86.8263	33.726	41.1129	221.552	120.919	104.834	98.3146	52.3838	62.9294	108.563	106.615	110.816	82.1666	56.6676	50.0653	56.5453
PL01575	49	ATGVLYDYVNK	P04114	APOB_HUMAN	APOB	Apolipoprotein B-100	37.6147	0	38.7779	6.94718	29.7553	40.9177	16.2001	20.1344	0	95.9278	53.3026	69.5008	18.9146	51.3865	46.5551	86.1845	89.9836	20.3684	20.2951	18.5223	25.6367
PL01579	49	KLTISEQNIQR	P04114	APOB_HUMAN	APOB	Apolipoprotein B-100	14.3969	20.0456	26.38	0	14.1117	14.4717	8.36039	6.88636	78.3122	68.9567	30.3622	28.433	10.4624	31.3866	25.5998	54.4804	51.9816	16.2314	10.9707	10.8187	12.7227
PL01781	46	NSEEFAAAMSR	P04114	APOB_HUMAN	APOB	Apolipoprotein B-100	41.6183	0	63.5987	7.48656	36.6962	53.5138	21.4386	21.0882	0	103.899	60.3028	46.7137	31.4925	44.0232	70.8783	83.2363	65.9977	30.6453	34.6053	28.8156	34.1045
PL01784	46	IDDIWNLEVK	P04114	APOB_HUMAN	APOB	Apolipoprotein B-100	4.52022	0	0	1.5968	3.73533	7.87853	0	3.65422	55.8559	19.9827	13.0811	24.1934	0	9.34566	9.90535	23.3369	19.7938	0	5.60404	0	0
PL01839	45	ALVDTLK	P04114	APOB_HUMAN	APOB	Apolipoprotein B-100	42.1995	47.6681	44.0841	6.55164	32.3017	41.6901	18.0105	14.6239	95.2358	70.185	48.7764	33.7909	22.7818	29.9413	57.9353	46.3623	49.594	21.389	22.4878	21.9479	25.73
PL01848	45	MGLAFESTK	P04114	APOB_HUMAN	APOB	Apolipoprotein B-100	26.7468	0	32.5412	7.40505	29.6116	0	15.783	14.8571	0	0	0	0	20.3529	36.8358	69.2054	44.6598	49.9038	19.4924	24.7277	20.0705	21.7597
PL01857	45	ENFAGEATLQR	P04114	APOB_HUMAN	APOB	Apolipoprotein B-100	0	0	9.39018	0	7.10308	10.8909	0	7.40639	0	46.673	27.9389	34.3306	0	14.4687	16.3768	0	36.5986	12.0344	0	0	4.52782
PL01860	45	DLKVEDIPLAR	P04114	APOB_HUMAN	APOB	Apolipoprotein B-100	52.596	32.7039	45.8444	8.36394	28.7491	21.3897	23.3575	6.03518	0	92.7444	59.2626	74.1782	31.5643	13.6288	19.3771	70.7581	59.3633	13.4725	19.4574	20.5118	15.319
PL01926	44	NNALDFVTK	P04114	APOB_HUMAN	APOB	Apolipoprotein B-100	10.1253	0	2.63046	2.50751	0	6.21885	0	0	0	87.9317	55.9734	61.1355	0	47.6365	7.90887	80.9109	83.1305	24.7073	5.9557	0	0
PL01953	44	ATLYALSHAVNNYHK	P04114	APOB_HUMAN	APOB	Apolipoprotein B-100	0	0	65.4597	12.5471	27.8456	66.1892	38.6439	20.3862	0	121.971	101.32	89.5295	31.995	137.343	118.27	201.748	245.874	73.8981	32.4551	21.2007	24.447
PL02009	43	LAPGELTIIL	P04114	APOB_HUMAN	APOB	Apolipoprotein B-100	2.03119	2.62994	3.3698	0	0	4.02047	0	0	13.9253	7.52232	5.25998	0	0	0	3.95774	4.94559	6.55785	4.54359	2.41901	0	2.0332
PL02015	43	VLVDHFGYTK	P04114	APOB_HUMAN	APOB	Apolipoprotein B-100	0	0	0	0	0	0	0	0	0	71.5887	18.0683	24.1274	0	23.1835	1.56945	42.1061	25.3893	2.02101	0	0	0
PL02021	43	SVSLPSLDPASAK	P04114	APOB_HUMAN	APOB	Apolipoprotein B-100	69.7729	56.8052	41.9381	0	34.2457	76.9831	30.7608	31.8083	0	87.4805	70.9858	0	25.3424	61.738	90.3588	108.982	111.454	43.935	33.3734	58.1273	24.8902
PL02130	42	IVQILPWEQNEQVK	P04114	APOB_HUMAN	APOB	Apolipoprotein B-100	0	0	5.77896	0	2.45189	9.06883	0	3.04791	107.888	28.9764	20.9247	33.3712	0	61.1911	7.12305	68.4743	70.8277	0	0	0	0
PL02175	42	GFEPTLEALFGK	P04114	APOB_HUMAN	APOB	Apolipoprotein B-100	0	0	0	0	0	5.98911	0	0	101.338	61.8881	33.286	57.9273	0	42.4998	0	53.4008	39.0227	11.1639	0	0	0
PL02179	41	FIIPSPK	P04114	APOB_HUMAN	APOB	Apolipoprotein B-100	11.8301	0	24.3682	0	0	0	0	4.59401	0	44.5925	19.7148	0	7.72476	23.6327	18.5362	35.0053	32.1331	11.9907	8.35231	0	0
PL02186	41	LDVTTSIGR	P04114	APOB_HUMAN	APOB	Apolipoprotein B-100	0	0	2.18434	0	0	0	0	0	0	29.5278	11.7794	10.9708	0	7.05465	4.76998	14.0374	13.7755	6.70213	0	0	0.703084
PL02237	41	ILGEELGFASLHDLQLLGK	P04114	APOB_HUMAN	APOB	Apolipoprotein B-100	0	0	0	0	0	0	0	0	131.158	50.7588	28.2819	90.0392	0	44.0428	0	40.798	115.61	14.4303	0	0	0
PL02278	40	FIIPGLK	P04114	APOB_HUMAN	APOB	Apolipoprotein B-100	0	0	0	0	0	0	0	0	43.448	29.202	8.59701	16.8265	0	12.1816	1.74466	17.6584	12.4012	1.47441	0	0	0
PL02415	39	IEGNLIFDPNNYLPK	P04114	APOB_HUMAN	APOB	Apolipoprotein B-100	0	0	16.0091	0	8.32903	2.94872	0	0	127.903	62.3644	45.9932	53.6997	0	52.4412	29.4519	68.2251	74.1813	28.8443	0	0	0
PL02460	38	AQIPILR	P04114	APOB_HUMAN	APOB	Apolipoprotein B-100	4.2926	0	4.96166	0	4.41094	7.63691	0	3.10038	0	2.93524	0	3.55572	0	2.31622	8.20383	5.03695	6.60888	5.71701	0	0	0
PL02474	38	QTEATMTFK	P04114	APOB_HUMAN	APOB	Apolipoprotein B-100	0	0	0	0	0	0	0	0	35.3727	16.7015	0	13.6963	0	7.37106	5.44354	13.8879	11.0014	2.60772	0	0	0
PL02539	38	KYTYNYEAESSSGVPGTADSR	P04114	APOB_HUMAN	APOB	Apolipoprotein B-100	0	0	140.777	0	49.7462	133.666	58.3998	51.0239	0	139.894	122.855	142.899	36.6854	65.1169	193.749	183.103	115.282	10.2415	83.8815	60.8769	97.6971
PL02584	37	NIILPVYDK	P04114	APOB_HUMAN	APOB	Apolipoprotein B-100	0	0	0	0	0	4.4344	0	0	0	31.4078	11.7935	22.6492	0	6.94919	9.23399	15.3185	19.9214	11.4477	0	0	0
PL02724	36	cVQSTKPSLMIQK	P04114	APOB_HUMAN	APOB	Apolipoprotein B-100	20.2893	24.1961	6.63901	0	21.2538	36.6199	8.04458	9.27897	40.6776	25.2917	18.3382	13.5883	5.97065	14.1074	47.0174	27.5309	30.8208	15.0498	14.3931	9.40358	9.67148
PL02754	36	NHLQLEGLFFTNGEHTSK	P04114	APOB_HUMAN	APOB	Apolipoprotein B-100	0	0	0	0	0	15.2699	7.59619	11.9631	0	26.2191	14.0341	22.4064	0	8.71871	0	66.7925	25.4622	13.8463	6.44398	16.1414	3.42678
PL02896	35	NKADYVETVLDSTcSSTVQFLEYELNVLGTHK	P04114	APOB_HUMAN	APOB	Apolipoprotein B-100	18.788	19.1405	21.5139	0	14.5779	14.8777	8.44718	14.7265	144.542	62.7153	67.7247	68.1216	11.8767	38.7108	42.1748	71.2149	88.1063	19.637	17.4303	12.2828	14.5026
PL02976	34	EYSGTIASEANTYLNSK	P04114	APOB_HUMAN	APOB	Apolipoprotein B-100	24.858	6.00808	0	0	0	24.6774	0	14.0176	50.3639	17.3457	0	0	0	8.75972	27.757	23.503	27.6676	19.2877	15.8244	0	0
PL03295	33	IAELSATAQEIIK	P04114	APOB_HUMAN	APOB	Apolipoprotein B-100	0	0	0	0	0	0	0	0	113.543	56.3485	23.4661	27.8723	0	28.3788	0	38.5349	30.1829	0	0	0	0
PL03332	32	TGISPLALIK	P04114	APOB_HUMAN	APOB	Apolipoprotein B-100	65.6724	67.106	62.5425	12.2187	44.9102	98.8085	30.9055	35.796	133.192	84.4476	60.359	84.2525	28.7644	53.3591	109.443	96.8772	102.906	50.457	46.5436	25.8266	33.7779
PL03575	32	EIFNMAR	P04114	APOB_HUMAN	APOB	Apolipoprotein B-100	0	0	0	0	0	0	0	0	0	36.8471	20.9612	22.9581	0	18.078	3.53731	29.9808	26.4647	6.09086	0	0	0
PL03841	31	ADYVETVLDSTcSSTVQFLEYELNVLGTHK	P04114	APOB_HUMAN	APOB	Apolipoprotein B-100	6.00867	7.97773	7.21238	0	4.73744	9.0213	4.25252	5.09772	161.75	61.9633	40.2581	42.8758	4.24766	32.2264	11.9767	53.4215	32.8075	5.17396	0	0	0
PL03877	30	VSTAFVYTK	P04114	APOB_HUMAN	APOB	Apolipoprotein B-100	170.057	0	0	0	0	0	0	0	0	37.9249	18.6728	20.7123	0	11.6132	0	23.5653	21.5436	8.99439	0	0	0
PL04029	30	IHSGSFQSQVELSNDQEK	P04114	APOB_HUMAN	APOB	Apolipoprotein B-100	0	0	0	0	0	5.32762	0	0	0	63.8934	0	50.7314	0	26.9335	8.58904	59.6502	52.7289	15.8166	3.19175	0	0
PL04372	29	LNDLNSVLVMPTFHVPFTDLQVPScK	P04114	APOB_HUMAN	APOB	Apolipoprotein B-100	0	0	73.9848	0	0	25.7072	0	0	216.182	171.327	134.044	13.7562	16.244	93.066	88.0035	180.736	154.705	53.104	10.4577	31.0806	26.8264
PL04419	28	QIDDIDVR	P04114	APOB_HUMAN	APOB	Apolipoprotein B-100	0	0	29.7498	0	0	0	0	13.9896	83.072	71.8644	47.8768	39.7276	0	35.1951	46.5992	47.1098	56.3924	0	0	0	0
PL04560	28	ALYWVNGQVPDGVSK	P04114	APOB_HUMAN	APOB	Apolipoprotein B-100	0	0	0	0	0	8.82325	0	0	92.2661	66.5504	40.5111	42.4261	33.0165	36.0155	6.21176	67.4361	62.0244	0	0	0	0
PL04672	28	LELELRPTGEIEQYSVSATYELQR	P04114	APOB_HUMAN	APOB	Apolipoprotein B-100	150.104	137.401	169.748	0	0	58.8414	0	60.9115	413.733	206.369	157.771	80.9544	88.806	34.4334	84.0854	84.0875	67.8203	61.1815	112.148	0	63.1236
PL04763	27	GNVATEISTER	P04114	APOB_HUMAN	APOB	Apolipoprotein B-100	19.2658	17.2183	0	8.8701	13.2472	18.7912	0	0	54.31	46.1466	25.538	20.1816	0	0	0	0	0	0	0	0	0
PL04781	27	IYSLWEHSTK	P04114	APOB_HUMAN	APOB	Apolipoprotein B-100	0	0	0	0	5.57117	12.0832	0	0	0	19.1379	15.3217	13.8852	0	4.44529	10.722	13.4146	16.2379	6.02537	0	0	0
PL04858	27	GIISALLVPPETEEAK	P04114	APOB_HUMAN	APOB	Apolipoprotein B-100	0	0	10.3282	0	6.77247	0	0	0	126.479	95.9529	48.3547	82.5734	0	55.488	20.3412	109.002	62.0426	0	0	0	0
PL04938	27	YTYNYEAESSSGVPGTADSR	P04114	APOB_HUMAN	APOB	Apolipoprotein B-100	18.9914	0	18.8055	0	15.3685	28.7572	10.6747	10.7575	0	29.5028	0	22.3884	9.73013	19.2655	31.2789	29.4203	34.302	0	13.6025	8.60263	12.0532
PL05078	26	QGFFPDSVNK	P04114	APOB_HUMAN	APOB	Apolipoprotein B-100	0	0	0	0	0	0	0	0	124.405	61.5622	41.3264	44.7348	0	39.2967	13.982	24.5068	55.4264	0	0	0	0
PL05607	25	NFVASHIANILNSEELDIQDLKK	P04114	APOB_HUMAN	APOB	Apolipoprotein B-100	0	0	0	0	0	0	0	0	0	55.6968	16.4153	60.8357	0	131.718	5.14418	85.9562	131.959	0	0	0	0
PL05698	24	LSLPDFK	P04114	APOB_HUMAN	APOB	Apolipoprotein B-100	1.84296	0	0	0	0	0	0	0	0	42.9883	8.01507	19.3211	0	9.58785	0	16.5704	8.65206	2.2647	0	0	0
PL06110	23	NPNGYSFSIPVK	P04114	APOB_HUMAN	APOB	Apolipoprotein B-100	0	0	0	0	0	3.47582	0	0	0	40.582	22.3922	25.1048	0	10.8317	5.80233	30.1054	24.314	9.67661	0	0	0
PL06603	22	TSSFALNLPTLPEVKFPEVDVLTK	P04114	APOB_HUMAN	APOB	Apolipoprotein B-100	15.8886	43.4013	64.9819	0	38.3185	36.5605	0	0	16.6754	0	56.8449	0	28.0704	15.2831	80.6296	44.0785	66.3805	37.3038	0	0	0
PL07054	20	SVGFHLPSR	P04114	APOB_HUMAN	APOB	Apolipoprotein B-100	0.464015	0	2.52987	0	0	0	0	0	0	49.5807	28.1413	24.763	0	19.1191	14.3257	34.8392	24.5692	0	0	0	0
PL07167	20	TLQGIPQMIGEVIR	P04114	APOB_HUMAN	APOB	Apolipoprotein B-100	0	0	0	0	0	0	0	0	93.4458	53.516	20.1178	32.7116	0	24.8046	0	40.5074	36.0153	0	0	0	0
PL09564	15	GLSDEAVTSLLPQLIEVSSPITLQALVQcGQPQcSTHILQWLK	P04114	APOB_HUMAN	APOB	Apolipoprotein B-100	0	0	0	0	0	2.65589	0	0	24.6897	5.90556	13.3566	11.8463	0	8.69332	0	14.8928	20.3589	0	0	0	0
PL10566	13	DKDQEVLLQTFLDDASPGDKR	P04114	APOB_HUMAN	APOB	Apolipoprotein B-100	0	0	0	0	0	0	0	0	180.586	78.933	47.0615	68.1216	0	86.2105	0	134.291	159.736	0	0	0	0
PL00861	57	MREWFSETFQK	P02654	APOC1_HUMAN	APOC1	Apolipoprotein C-I	0	0	16.9672	9.40914	34.6427	12.5447	11.9283	9.88296	0	52.5886	12.0043	11.3396	26.5628	15.955	10.394	14.8991	8.62472	2.15663	16.5926	23.5849	24.8669
PL01161	54	EWFSETFQK	P02654	APOC1_HUMAN	APOC1	Apolipoprotein C-I	0	0	11.808	8.93928	27.3733	8.92425	15.5226	11.3428	31.6015	48.4527	9.33358	11.9693	22.5066	0	7.97491	14.6852	6.21337	0	12.431	22.9824	23.7472
PL01561	49	EFGNTLEDK	P02654	APOC1_HUMAN	APOC1	Apolipoprotein C-I	0	0	23.1234	0	29.858	6.94769	17.4802	13.2457	0	107.734	24.9448	19.8788	29.6738	31.328	10.667	19.7782	11.335	0	18.109	37.1753	39.1431
PL02382	39	LKEFGNTLEDK	P02654	APOC1_HUMAN	APOC1	Apolipoprotein C-I	0	0	0	0	0	0	4.94439	0	14.7959	26.0938	0	5.41794	3.49146	4.28691	0	0	0	0	5.24567	10.4824	5.12012
PL00301	61	STAAMSTYTGIFTDQVLSVLK	P02655	APOC2_HUMAN	APOC2	Apolipoprotein C-II	0	32.0919	19.0117	19.4416	52.2207	31.1141	25.7224	6.14245	37.7038	13.5332	43.716	43.4455	31.66	32.8123	24.6093	27.261	27.5947	28.4077	31.0664	13.2472	23.5139
PL00938	56	TYLPAVDEK	P02655	APOC2_HUMAN	APOC2	Apolipoprotein C-II	0	0	58.8961	8.98243	29.4678	21.7066	12.2995	19.2319	0	21.9905	19.3644	14.7247	33.383	14.8476	14.7942	12.6297	43.1236	10.6263	33.6422	22.9357	33.5213
PL01452	51	STAAMSTYTGIFTDQVLSVLKGEE	P02655	APOC2_HUMAN	APOC2	Apolipoprotein C-II	0	78.2257	57.1106	9.87899	27.5992	24.3011	11.1737	21.6642	33.8309	41.5094	33.3704	13.1776	31.8754	9.42378	17.5017	0	32.771	0	31.9399	19.6852	32.4249
PL00373	60	GWVTDGFSSLK	P02656	APOC3_HUMAN	APOC3	Apolipoprotein C-III	21.4678	0	54.2186	12.1803	76.8628	72.1308	45.2252	0	202.351	61.2113	47.7081	38.2884	48.0285	74.9801	37.9265	76.3224	154.505	17.1783	57.1156	50.5323	77.2599
PL01556	49	DYWSTVK	P02656	APOC3_HUMAN	APOC3	Apolipoprotein C-III	2.39314	0	20.6011	0	20.2681	22.2413	10.559	0	0	14.3904	17.2109	9.47466	25.1031	26.4843	12.8704	23.3784	50.159	4.38258	17.5602	19.5894	25.1001
PL01185	54	cPNPPVQENFDVNK	P05090	APOD_HUMAN	APOD	Apolipoprotein D	26.411	0	64.6298	78.6052	125.613	97.5211	82.5432	81.6195	0	137.813	70.6485	133.635	118.552	255.077	110.841	164.417	125.252	28.2166	91.4745	103.727	130.469
PL01318	52	IPTTFENGR	P05090	APOD_HUMAN	APOD	Apolipoprotein D	23.2792	49.0042	31.9628	39.2667	49.6128	47.5722	46.985	43.9813	0	97.883	49.17	54.0895	53.4367	79.0621	42.9012	72.3568	42.1394	18.0925	59.4002	47.4499	65.4563
PL01414	51	KMTVTDQVNcPK	P05090	APOD_HUMAN	APOD	Apolipoprotein D	0	28.3293	13.439	20.2374	39.6122	25.3111	27.2412	23.7163	65.4568	35.7191	10.385	23.6357	26.0124	41.035	24.6973	40.0921	22.6372	7.41437	35.0757	29.4927	22.8444
PL01485	50	NILTSNNIDVK	P05090	APOD_HUMAN	APOD	Apolipoprotein D	0	0	0	13.88	13.4074	11.1207	0	0	0	177.969	73.0943	97.7449	11.9198	162.655	0	111.992	84.4246	20.8978	0	8.99494	12.7647
PL03313	32	WYEIEK	P05090	APOD_HUMAN	APOD	Apolipoprotein D	7.53586	0	14.0501	13.7817	24.4367	21.5679	14.9802	14.0689	0	40.3814	0	0	23.5069	43.574	16.707	31.6834	19.5387	6.47018	23.3166	21.6514	24.0038
PL06915	21	cPNPPVQENFDVNKYLGR	P05090	APOD_HUMAN	APOD	Apolipoprotein D	0	0	5.37157	12.1947	17.5493	15.46	11.6462	10.8391	0	0	0	0	8.24883	0	13.9864	0	3.28622	5.07026	12.6864	7.72462	9.32157
PL00602	59	VQAAVGTSAAPVPSDNH	P02649	APOE_HUMAN	APOE	Apolipoprotein E	0	0	45.4169	25.2908	39.7354	28.5592	17.2343	23.7163	137.097	69.4831	46.19	48.1229	28.9319	42.9685	23.2886	47.089	61.6963	15.0389	19.1236	24.2153	34.5477
PL00677	58	WELALGR	P02649	APOE_HUMAN	APOE	Apolipoprotein E	6.91594	13.3953	17.0955	8.72593	14.4238	13.9251	0	6.41296	0	18.0701	13.8204	15.0395	11.1205	8.47962	6.75325	10.5784	17.9548	3.32378	7.84163	9.04631	8.64042
PL00730	58	AKLEEQAQQIR	P02649	APOE_HUMAN	APOE	Apolipoprotein E	11.5201	35.2037	17.269	18.1518	16.8408	6.6209	21.6965	31.0621	74.895	5.64488	0	31.2724	8.76813	8.93941	21.3295	18.4474	42.9049	12.5911	17.8492	14.1766	7.47406
PL00934	56	LGPLVEQGR	P02649	APOE_HUMAN	APOE	Apolipoprotein E	75.4555	94.0432	0	46.9618	94.3382	56.346	0	43.5382	312.883	127.762	122.911	83.7728	58.4143	66.0739	0	64.6747	111.126	0	47.1259	0	65.3863
PL01137	55	WVQTLSEQVQEELLSSQVTQELR	P02649	APOE_HUMAN	APOE	Apolipoprotein E	16.1211	24.6271	26.7572	11.0824	26.7983	40.3235	8.74128	14.6472	91.6965	29.6782	19.3475	34.7204	10.6658	11.248	12.3465	16.2362	63.6465	6.92863	17.941	12.5747	18.8648
PL01140	54	LAVYQAGAR	P02649	APOE_HUMAN	APOE	Apolipoprotein E	20.6348	46.763	27.2351	24.6196	10.6084	14.545	20.4309	27.4708	191.245	11.969	0	57.4176	37.3523	18.4101	23.8389	32.3893	90.5122	29.854	14.756	19.9771	11.1271
PL01253	53	SWFEPLVEDMQR	P02649	APOE_HUMAN	APOE	Apolipoprotein E	5.90858	9.02936	11.1027	0	8.28796	7.68642	0	6.926	53.0896	24.3542	12.4429	17.5851	8.44985	14.9433	4.80079	17.4134	14.6212	3.50388	5.40246	7.43507	6.7859
PL01317	52	LQAEAFQAR	P02649	APOE_HUMAN	APOE	Apolipoprotein E	36.6461	41.0653	62.9952	27.3524	45.054	0	17.1451	26.3281	169.602	85.3249	60.5277	40.8969	0	44.5115	0	39.3654	50.2683	0	0	27.6947	39.2598
PL01344	52	AATVGSLAGQPLQER	P02649	APOE_HUMAN	APOE	Apolipoprotein E	18.2359	0	37.3193	32.027	41.9942	27.252	0	25.3254	0	88.0069	68.7086	84.9121	0	46.5623	18.4196	61.5189	108.975	24.8929	19.762	0	0
PL01515	50	SELEEQLTPVAEETR	P02649	APOE_HUMAN	APOE	Apolipoprotein E	0	0	0	0	0	0	0	4.90883	0	44.793	18.5463	29.4734	12.1782	27.5585	4.17345	23.3784	28.743	0	4.78427	0	6.05109
PL02104	42	LGADMEDVcGR	P02649	APOE_HUMAN	APOE	Apolipoprotein E	0	0	22.4067	21.9491	37.456	28.7176	0	17.5785	0	0	0	0	21.4824	34.2186	0	0	56.3924	0	25.2876	16.7429	22.3802
PL02318	40	GEVQAMLGQSTEELR	P02649	APOE_HUMAN	APOE	Apolipoprotein E	0	0	0	13.995	0	17.5336	0	0	181.237	90.4133	46.5836	45.3644	0	36.367	0	38.3065	48.1541	0	0	0	0
PL02423	39	AYKSELEEQLTPVAEETR	P02649	APOE_HUMAN	APOE	Apolipoprotein E	22.3008	0	56.4568	30.6127	46.5736	44.6609	18.9169	29.4297	0	22.8552	42.0292	38.3484	32.0668	29.746	31.9172	30.7906	77.5715	0	37.2035	30.1933	41.5225
PL05371	25	ALMDETMK	P02649	APOE_HUMAN	APOE	Apolipoprotein E	5.74714	10.0896	0	0	1.41042	1.36029	0	0	61.0225	36.6466	12.4539	13.2822	0	8.65211	0	12.7169	15.5908	0	0	0	0
PL00169	62	TcPKPDDLPFSTVVPLK	P02749	APOH_HUMAN	APOH	Beta-2-glycoprotein 1	186.911	402.162	469.509	322.907	274.759	196.607	115.305	147.032	0	157.991	266.738	240.165	124.702	391.795	100.77	330.537	316.774	121.381	205.571	153.185	217.667
PL00304	61	ATFGcHDGYSLDGPEEIEcTK	P02749	APOH_HUMAN	APOH	Beta-2-glycoprotein 1	168.895	397.162	423.992	292.223	330.204	214.293	129.576	261.183	0	266.452	330.892	264.931	215.973	507.42	129.76	419.192	515.077	156.31	275.051	235.148	323.549
PL00420	60	VcPFAGILENGAVR	P02749	APOH_HUMAN	APOH	Beta-2-glycoprotein 1	136.285	379.966	24.8787	154.55	140.665	103.284	50.0948	112.262	178.064	96.4793	127.493	105.99	67.6275	207.226	69.9758	154.742	157.057	62.9553	114.522	109.284	134.295
PL00786	58	KcSYTEDAQcIDGTIEVPK	P02749	APOH_HUMAN	APOH	Beta-2-glycoprotein 1	117.138	0	355.841	174.207	177.957	124.357	74.5637	127.35	0	104.726	123.782	108.839	127.167	205.077	86.8589	162.548	193.2	83.7494	140.683	133.873	205.513
PL00804	58	WSPELPVcAPIIcPPPSIPTFATLR	P02749	APOH_HUMAN	APOH	Beta-2-glycoprotein 1	29.9303	63.9166	69.1816	30.4449	43.4728	32.4212	0	34.6533	135.226	128.338	73.3192	87.1009	36.3504	165.878	0	146.209	107.809	12.4628	28.8266	31.0339	0
PL01049	55	EHSSLAFWK	P02749	APOH_HUMAN	APOH	Beta-2-glycoprotein 1	0	0	202.012	77.5265	105.304	61.02	45.2011	81.5029	0	101.016	82.962	52.2006	90.1222	149.296	46.335	128.249	129.425	29.2809	68.0907	69.8672	120.999
PL01302	52	VSFFcK	P02749	APOH_HUMAN	APOH	Beta-2-glycoprotein 1	161.842	0	294.481	126.909	141.98	82.8454	58.0984	106.735	0	125.13	130.361	84.3724	106.467	171.288	61.7654	129.038	137.409	56.9517	103.726	116.967	157.389
PL01477	50	ATVVYQGER	P02749	APOH_HUMAN	APOH	Beta-2-glycoprotein 1	1.82004	12.8178	11.9226	4.14481	10.9616	4.48985	0	0	6.67586	0	6.02747	3.79286	3.79537	10.9824	2.7735	6.66264	0	0	0	3.2832	5.66386
PL01750	47	DKATFGcHDGYSLDGPEEIEcTK	P02749	APOH_HUMAN	APOH	Beta-2-glycoprotein 1	71.9361	0	124.959	78.0299	89.5535	50.1667	42.6457	68.607	0	98.259	129.489	97.8348	57.0742	192.167	35.4832	148.036	137.463	39.2686	55.3237	56.3234	88.0604
PL01891	45	cSYTEDAQcIDGTIEVPK	P02749	APOH_HUMAN	APOH	Beta-2-glycoprotein 1	103.029	212.783	183.051	108.115	117.625	75.7749	51.3484	95.4482	128.839	81.9159	109.529	89.3196	46.5926	136.132	51.7059	119.861	129.152	113.66	80.7233	97.2605	111.434
PL01976	44	cPFPSRPDNGFVNYPAKPTLYYK	P02749	APOH_HUMAN	APOH	Beta-2-glycoprotein 1	94.9247	233.384	212.977	73.9786	99.8416	80.6866	54.6752	82.2958	104.308	71.6639	65.8973	57.4776	67.5318	113.046	42.8792	86.2884	109.395	35.148	61.8864	56.23	121.652
PL02355	40	cTEEGKWSPELPVcAPIIcPPPSIPTFATLR	P02749	APOH_HUMAN	APOH	Beta-2-glycoprotein 1	368.398	848.199	673.961	369.174	464.709	0	239.795	366.355	238.883	143.077	447.843	272.486	306.071	265.624	223.861	343.617	195.514	296.902	314.472	321.314	7.83096
PL02526	38	KFIcPLTGLWPINTLK	P02749	APOH_HUMAN	APOH	Beta-2-glycoprotein 1	4.98839	27.5295	22.9373	18.4731	29.6321	23.5881	0	0	16.171	0	16.5053	22.1275	5.48726	8.92027	10.0533	18.8792	24.8972	0	7.61541	0	10.654
PL05315	26	YTTFEYPNTISFScNTGFYLNGADSAK	P02749	APOH_HUMAN	APOH	Beta-2-glycoprotein 1	30.4243	83.3545	60.8325	39.9379	34.8891	0	9.49102	34.7699	51.0962	24.3692	27.9445	0	18.85	18.6405	0	32.1401	25.1706	7.34888	30.372	24.9859	31.0019
PL07183	20	NGMLHGDKVSFFcK	P02749	APOH_HUMAN	APOH	Beta-2-glycoprotein 1	0	0	23.1712	9.09989	0	0	5.46167	6.64383	0	11.4151	0	0	0	4.38719	0	13.2838	12.2117	3.99781	5.50325	5.08125	7.47639
PL07743	19	TcPKPDDLPFSTVVPLKTFYEPGEEITYScKPGYVSR	P02749	APOH_HUMAN	APOH	Beta-2-glycoprotein 1	109.486	311.653	218.836	131.56	156.272	77.0623	0	72.3849	0	0	0	0	0	0	0	0	0	0	0	0	96.8781
PL01259	53	VTEPISAESGEQVER	O14791	APOL1_HUMAN	APOL1	Apolipoprotein L1	0	0	7.56697	11.6218	10.8487	11.8376	11.4558	8.32286	0	31.483	52.3749	36.9392	15.9233	31.6991	12.1175	35.732	52.9658	9.07353	13.4927	6.20445	9.62483
PL03043	34	ANLQSVPHASASRPR	O14791	APOL1_HUMAN	APOL1	Apolipoprotein L1	15.6658	27.226	26.3549	35.6468	24.8064	21.6472	21.9231	0	62.5684	27.6604	15.0602	33.0863	40.5143	31.1522	27.8891	40.9641	20.45	0	14.5096	19.7856	21.4541
PL04197	29	VNEPSILEMSR	O14791	APOL1_HUMAN	APOL1	Apolipoprotein L1	0	0	0	0	0	0	0	0	0	14.9544	0	20.2626	0	14.5546	6.07088	17.2203	25.8268	4.39896	0	9.4931	4.13826
PL04449	28	LNILNNNYK	O14791	APOL1_HUMAN	APOL1	Apolipoprotein L1	2.18069	0	5.24849	10.6653	5.61634	4.56511	5.3494	5.191	40.0674	16.0849	0	14.0792	6.21474	15.1249	6.13471	17.6771	20.0308	0	3.00585	10.9652	3.29614
PL05309	26	VSTQNLLLLLTDNEAWNGFVAAAELPR	O14791	APOL1_HUMAN	APOL1	Apolipoprotein L1	0	0	0	0.904955	0	0	0	0	32.7406	6.29659	18.4619	13.9751	0	8.51363	0	11.7536	13.01	0	0	0	0
PL08037	18	VAQELEEKLNILNNNYK	O14791	APOL1_HUMAN	APOL1	Apolipoprotein L1	0	0	3.75205	8.9177	5.55474	5.31969	5.88458	5.64574	0	0	0	0	6.66224	0	6.27559	0	2.71573	7.49896	3.13352	0	0
PL13679	9	VTEPISAESGEQVERVNEPSILEMSR	O14791	APOL1_HUMAN	APOL1	Apolipoprotein L1	0	21.2955	10.9443	32.3147	43.1237	35.0553	24.1995	20.5098	0	0	0	0	0	0	0	0	0	0	24.7949	0	0
PL01991	44	AFLLTPR	O95445	APOM_HUMAN	APOM	Apolipoprotein M	0	0	11.0711	17.7875	30.9669	0	12.9817	6.83738	0	0	0	20.7003	14.6424	22.1288	17.5787	19.1325	23.6761	16.6973	14.0347	14.8701	14.5725
PL02624	37	WIYHLTEGSTDLR	O95445	APOM_HUMAN	APOM	Apolipoprotein M	0	0	0	0	0	0	0	0	0	0	0	7.24092	2.28536	7.49606	3.1389	9.75208	10.8957	0	1.69286	0	1.19995
PL03591	31	FLLYNR	O95445	APOM_HUMAN	APOM	Apolipoprotein M	0	0	10.9141	17.133	0	13.2398	11.7788	6.94232	0	28.1492	23.8316	16.3798	16.2532	18.5409	14.9502	16.4106	12.3791	18.5342	15.2126	15.8599	11.6076
PL03608	31	SLTScLDSK	O95445	APOM_HUMAN	APOM	Apolipoprotein M	0	0	27.0339	0	53.3296	27.0144	0	17.8094	56.0187	67.177	0	28.7358	52.2881	37.1678	39.9076	36.1473	39.1503	9.10628	33.7318	0	36.3206
PL01933	44	REGTDSIPAAGR	Q8IVJ8	APRG1_HUMAN	APRG1	AP20 region protein 1	0	0	14.1198	14.9923	27.5786	11.0494	16.687	16.5991	0	22.1509	17.3402	25.5816	31.3011	36.3084	23.0685	20.0242	18.518	24.5763	21.6019	28.4419	21.1252
PL04475	28	GSYMEVEDNR	P55087	AQP4_HUMAN	AQP4	Aquaporin-4	14.8619	0	19.4744	14.4481	0	0	13.1867	9.60079	96.9444	9.54766	0	14.7637	8.60779	17.9003	19.8085	14.6831	55.1166	8.96437	13.9407	15.1877	14.5399
PL01904	45	cQTcGYKFHQHcSSKVPTVcVDMSTNR	P10398	ARAF_HUMAN	ARAF	Serine/threonine-protein kinase A-Raf	0	0	39.7586	34.64	79.3065	59.495	0	23.4831	0	17.3282	46.19	38.6482	64.5405	114.062	80.8497	51.3868	100.555	98.7855	16.8592	68.0225	65.0131
PL03301	33	SSLHFcLQMQEVQGDR	Q8WZ64	ARAP2_HUMAN	ARAP2	Arf-GAP with Rho-GAP domain, ANK repeat and PH domain-containing protein 2	16.4439	45.8827	0	25.5203	21.8611	21.0842	64.5833	24.9523	64.1469	39.5242	44.3289	47.2773	0	87.441	74.9945	32.7381	28.7393	43.029	0	0	36.7824
PL01192	54	VVELmTGGAQTPVTNANK	O15033	AREL1_HUMAN	AREL1	Apoptosis-resistant E3 ubiquitin protein ligase 1	12.253	143.306	105.772	96.3208	199.149	94.9068	62.486	70.4726	214.148	123.751	192.688	230.54	0	136.581	92.8682	140.146	127.785	53.9773	86.5693	117.714	7.02617
PL00321	61	NWYIQATcATSGDGLYEGLDWLSNQLR	P84077	ARF1_HUMAN	ARF1	ADP-ribosylation factor 1	146.229	203.171	137.936	171.234	234.305	264.4	73.8646	0	196.777	122.874	191.057	157.171	248.638	308.983	290.117	425.005	304.198	101.705	219.637	203.39	230.427
PL06345	22	LGMGLVSR	Q8N6H7	ARFG2_HUMAN	ARFGAP2	ADP-ribosylation factor GTPase-activating protein 2	9.79274	0	4.67372	10.1451	7.97993	0	4.48033	0	0	0	17.9559	16.2988	1.58109	11.2792	8.96447	5.18021	23.8583	29.2263	0	6.13673	3.93997
PL01590	49	HPSHSTTPSGPGDEVAR	P53365	ARFP2_HUMAN	ARFIP2	Arfaptin-2	0	0	22.8989	39.3146	63.5971	32.4212	0	0	0	0	22.8835	24.4056	32.9523	75.3121	17.9172	13.6637	11.4006	0	0	18.8959	18.9879
PL01282	53	TLLGKESLQcSNcNANVHK	Q8N1W1	ARG28_HUMAN	ARHGEF28	Rho guanine nucleotide exchange factor 28	55.5988	0	48.768	22.4333	52.5082	123.743	50.9145	0	12.7496	25.5172	0	47.4033	0	38.9061	58.1334	87.8455	56.4835	73.0249	67.7547	119.932	102.92
PL02200	41	SSLNKLLTSGQR	Q9HCE6	ARGAL_HUMAN	ARHGEF10L	Rho guanine nucleotide exchange factor 10-like protein	17.0864	0	0	10.392	11.1998	12.5645	14.3004	10.6642	0	17.2755	0	14.8536	17.632	18.3808	0	0	0	9.02441	0	0	0
PL03537	32	KMAQAVTLTVAQAFKVAFEFWQVSK	Q5SW96	ARH_HUMAN	LDLRAP1	Low density lipoprotein receptor adapter protein 1	27.7574	16.6709	55.0234	25.0511	24.7037	28.7176	24.9269	23.8329	0	0	20.323	11.6574	22.1022	8.02731	7.68875	9.23717	18.7549	19.0585	26.0044	25.3129	30.932
PL02053	43	DSLIDSSRVLccHGELK	Q9NR81	ARHG3_HUMAN	ARHGEF3	Rho guanine nucleotide exchange factor 3	57.6974	0	97.85	50.7974	46.3682	43.3735	78.3726	76.7224	241.039	75.6494	22.1785	54.7491	53.3889	16.2421	88.2016	47.006	34.7577	43.4984	61.4832	117.574	67.8823
PL01940	44	SDDMIETVYNDR	O15013	ARHGA_HUMAN	ARHGEF10	Rho guanine nucleotide exchange factor 10	42.7484	181.191	145.757	100.78	139.988	24.6576	140.738	98.0367	131.565	143.893	102.922	213.51	141.022	112.12	139.776	97.2301	98.0761	197.08	127.267	194.073	130.819
PL00928	57	LSLDSQEGDSGLDSGTERFPSLSESLMNRNSVLSDPGLDSPR	O15085	ARHGB_HUMAN	ARHGEF11	Rho guanine nucleotide exchange factor 11	0	669.767	323.149	121.731	534.323	402.839	173.283	259.55	366.42	227.926	326.394	0	235.907	228.71	181.07	179.532	64.576	113.194	231.15	408.415	65.153
PL02442	39	LSSGGGSSSETVGRDDSTNHLLLWRV	Q96PE2	ARHGH_HUMAN	ARHGEF17	Rho guanine nucleotide exchange factor 17	109.745	0	286.433	166.08	262.028	260.637	191.194	14.2951	0	171.354	106.999	58.2871	197.809	133.517	139.665	267.004	227.647	186.549	118.352	159.632	245.636
PL04101	30	GGPQPTPSPAGPGTQLGPITGEMDEADSAFLK	Q6ZSZ5	ARHGI_HUMAN	ARHGEF18	Rho guanine nucleotide exchange factor 18	4.32327	4.54269	3.42764	0	0	6.76944	3.04474	4.17426	4.76382	3.48418	5.92907	4.08969	4.62815	3.47459	2.12855	5.49995	6.15869	0	4.05408	3.70224	1.10431
PL05495	25	WISALcPSSPQEDK	Q8IW93	ARHGJ_HUMAN	ARHGEF19	Rho guanine nucleotide exchange factor 19	3.77116	0	14.6436	15.8913	11.8118	4.71959	0	8.33219	11.3095	9.5226	11.3127	11.8433	6.58327	0	16.1567	0	7.41996	0	0	10.2933	9.52452
PL01655	48	ENSTVGMKIQEELQR	Q8NDY3	ARHL1_HUMAN	ADPRHL1	[Protein ADP-ribosylarginine] hydrolase-like protein 1	0	0	36.6152	32.3387	47.395	19.0586	35.5341	29.2664	0	25.2165	72.6445	24.2863	72.964	43.906	45.5206	28.7143	60.7485	16.2532	46.5436	77.83	47.401
PL04330	29	cGRQFcFNcGENWHDPVK	Q9Y4X5	ARI1_HUMAN	ARIH1	E3 ubiquitin-protein ligase ARIH1	37.7116	0	12.4456	0	0	64.2087	10.2215	0	0	0	0	0	32.4019	0	61.171	30.1677	25.8085	0	49.8809	49.248	46.6312
PL04379	29	RNSMTPNPGYQPSMNTSDMMGRMSYEPNK	O14497	ARI1A_HUMAN	ARID1A	AT-rich interactive domain-containing protein 1A	30.2855	52.0212	26.2543	0	23.2046	0	0	17.3686	38.9527	0	0	35.3801	12.9966	24.9022	0	51.0754	23.0199	0	42.3103	29.0257	25.9632
PL08541	17	HDFcWMcLGDWKTHGSEYYEcSR	O95376	ARI2_HUMAN	ARIH2	E3 ubiquitin-protein ligase ARIH2	0	0	0	13.3718	5.47817	2.22809	11.9548	16.3519	0	0	0	0	7.93469	7.66207	13.4052	19.855	16.8448	6.59025	11.7367	0	7.73468
PL07033	20	AAPDEDR	Q99856	ARI3A_HUMAN	ARID3A	AT-rich interactive domain-containing protein 3A	13.4471	0	10.4736	8.29442	10.9	11.9545	13.259	10.9254	0	0	0	8.75506	9.47647	4.59002	8.87079	5.34631	4.28338	6.41314	8.9369	6.07135	7.99192
PL02403	39	EEESSEEEDEDKR	P29374	ARI4A_HUMAN	ARID4A	AT-rich interactive domain-containing protein 4A	0	0	11.1782	84.1668	31.4187	64.8467	261.805	153.305	119.157	0	0	110.668	22.9756	23.3593	115.034	105.535	161.559	88.7148	149.889	4.24994	15.6363
PL02850	35	SDScSSDSETEDALEK	P29374	ARI4A_HUMAN	ARID4A	AT-rich interactive domain-containing protein 4A	13.3863	0	28.4421	36.5818	31.0696	26.5391	27.0242	22.0279	0	31.8088	33.8483	35.7998	49.1771	39.3748	26.4143	30.8113	36.9084	0	34.9637	27.6246	30.4654
PL03164	33	KQEDSDKDSDEEEEK	P29374	ARI4A_HUMAN	ARID4A	AT-rich interactive domain-containing protein 4A	40.3269	75.5535	72.3175	88.0264	54.0483	55.9499	36.3296	65.3889	128.513	27.8484	43.8004	43.5055	102.207	157.284	88.9941	33.635	17.696	32.4191	31.4472	83.8336	36.9504
PL08833	16	QEDSDKDSDEEEEK	P29374	ARI4A_HUMAN	ARID4A	AT-rich interactive domain-containing protein 4A	12.6534	19.7568	0	5.84206	0	0	11.1207	6.17976	20.5402	0	0	6.53032	0	0	0	0	0	0	0	6.41461	0
PL00497	60	ALWFPALVVcPDcSDEIAVK	Q4LE39	ARI4B_HUMAN	ARID4B	AT-rich interactive domain-containing protein 4B	71.0967	47.7974	17.0074	24.0442	97.7881	79.8944	76.2753	15.7666	210.446	96.4542	117.71	0.31872	50.924	149.218	64.2087	76.6546	194.475	63.7467	55.0773	65.734	59.9744
PL01890	45	NVYDELGGSPGSTSAATcTR	Q03989	ARI5A_HUMAN	ARID5A	AT-rich interactive domain-containing protein 5A	0	29.7301	44.7379	27.1846	0	30.6784	28.7358	0	0	0	0	15.969	38.0495	21.9921	4.79859	40.2167	28.2691	0	35.2101	63.5156	41.4525
PL00336	61	SAAAEAPTDDQPTDLSLPK	Q14865	ARI5B_HUMAN	ARID5B	AT-rich interactive domain-containing protein 5B	91.3085	56.0725	9.51341	32.2428	12.5777	17.5059	10.8675	24.9756	181.4	114.351	121.027	37.299	22.3941	116.874	10.6978	144.34	102.779	17.2329	24.2349	11.5262	28.1793
PL01306	52	YPESLSR	Q14865	ARI5B_HUMAN	ARID5B	AT-rich interactive domain-containing protein 5B	27.7897	38.8887	105.847	72.78	180.503	90.2526	82.2022	35.3063	90.3947	308.062	238.625	92.4679	208.482	133.007	70.1739	131.197	108.028	29.7721	73.4663	135.648	170.382
PL03181	33	QPVGRFFGNSWAETYR	O43488	ARK72_HUMAN	AKR7A2	Aflatoxin B1 aldehyde reductase member 2	118.107	202.137	22.7914	59.0801	83.8447	13.1764	57.8574	19.7986	23.0991	73.243	64.5479	39.3978	51.0437	14.9491	116.663	59.7541	9.69461	70.5143	11.5127	29.1892	44.8196
PL03425	32	LNSNDEDIHTANER	P04424	ARLY_HUMAN	ASL	Argininosuccinate lyase	255.114	24.0927	198.702	189.414	162.255	156.489	279.644	269.23	1.20703	65.1216	129.461	9.12386	10.7304	8.13277	79.2868	139.959	302.722	300.996	178.044	0.611805	105.671
PL10015	14	TSHENMLIPVVGTLQEcASEENYR	Q5T2S8	ARMC4_HUMAN	ARMC4	Armadillo repeat-containing protein 4	5.9388	0	5.78651	1.56252	12.8221	0	4.43419	4.28936	7.2271	4.45299	4.99431	5.3265	4.25125	4.91599	3.91041	4.2812	3.23792	4.84786	1.68099	4.14837	4.14409
PL04664	28	DAGcVAAGIVIGAGAWYcVYKYTR	Q7L311	ARMX2_HUMAN	ARMCX2	Armadillo repeat-containing X-linked protein 2	506.588	414.488	249.541	341.845	244.367	325.202	155.058	250.922	24.9297	0	0	10.0203	187.423	14.0546	248.074	29.6694	55.0801	97.7467	208.393	193.046	4.49283
PL08822	16	MRcGSSSVDPVSVNR	P27540	ARNT_HUMAN	ARNT	Aryl hydrocarbon receptor nuclear translocator	79.1685	0	0	0	53.1243	40.581	67.886	25.1621	0	0	0	0	54.9204	0	0	0	0	25.354	0	0	68.9787
PL07595	19	DILEFcHPEDQSHLR	Q9HBZ2	ARNT2_HUMAN	ARNT2	Aryl hydrocarbon receptor nuclear translocator 2	0	0	0	0	0	0	0	4.48441	0	0	6.98613	5.79273	0	0	0	9.20603	18.5362	1.78005	6.70828	6.31187	4.79842
PL06293	23	WSDHQRAWSSTDSDSSNRNLKPAMTK	Q9UBL0	ARP21_HUMAN	ARPP21	cAMP-regulated phosphoprotein 21	0	3.19497	3.21892	8.86736	4.55879	1.7389	3.48591	2.23171	0	0	5.06881	0	0	2.67772	2.28704	0	5.53353	0	3.16039	4.70763	3.13752
PL05124	26	RVDIDEFDENK	Q9BPX5	ARP5L_HUMAN	ARPC5L	Actin-related protein 2/3 complex subunit 5-like protein	0	0	14.6788	9.08072	9.30855	13.7904	11.3183	7.39939	0	10.039	17.4639	0	10.685	7.87203	14.8118	14.4921	17.4244	9.61112	2.58924	10.3236	3.06987
PL05709	24	EKGGEKEK	Q9H981	ARP8_HUMAN	ACTR8	Actin-related protein 8	10.5095	0	7.95173	5.26672	5.75804	0	5.63386	4.58235	0	0	0	0	5.51597	0	14.136	0	6.51046	6.75125	7.67812	8.67969	7.71199
PL07734	19	YIYKGFESPSDNSSAMLLQWHEKALAAGGVGSIVR	O15511	ARPC5_HUMAN	ARPC5	Actin-related protein 2/3 complex subunit 5	0	10.467	0	0	0	15.3194	12.7503	9.27198	23.933	44.8181	2.99687	33.5511	0	16.3886	6.76866	35.5659	14.973	0	0	0	0
PL01166	54	VTcIGScGVSNK	Q8N5I2	ARRD1_HUMAN	ARRDC1	Arrestin domain-containing protein 1	35.2577	0	64.6801	76.208	54.9519	43.5716	50.7939	48.412	0	59.2562	60.5277	81.1343	65.1387	65.1559	43.8697	50.4733	62.6258	23.9841	59.1538	59.9662	57.8283
PL00126	62	GYcNGEAIPIYAEIENcSSR	Q8NCT1	ARRD4_HUMAN	ARRDC4	Arrestin domain-containing protein 4	65.3172	465.475	405.382	256.024	288.723	127.486	209.685	263.281	41.9835	17.4485	179.165	153.244	435.295	117.597	300.682	69.2217	111.272	204.148	331.27	209.018	389.565
PL01322	52	MDIEAYFER	P11245	ARY2_HUMAN	NAT2	Arylamine N-acetyltransferase 2	0	0	54.4952	19.5207	23.5127	29.2722	41.1752	20.5308	0	0	7.68615	8.85101	50.2779	13.3437	26.5463	21.4475	0	25.7088	38.2786	67.1585	46.1413
PL11927	11	LAEESDSMKSRcVPDAAGGccGTK	Q9HBK9	AS3MT_HUMAN	AS3MT	Arsenite methyltransferase	0	0	0	5.66534	8.3393	9.08071	8.93896	9.76869	0	0	0	9.81646	6.08791	0	0	9.50916	0	8.05839	0	0	7.49038
PL02203	41	ETFPFTSSmLR	Q96NS5	ASB16_HUMAN	ASB16	Ankyrin repeat and SOCS box protein 16	0	0	0	0	24.0671	9.42334	0	0	0	27.4724	27.0393	75.7373	0	36.3865	0	25.4962	22.8194	20.6576	0	0	0
PL04543	28	AETVLDLMVTNSQK	Q9NWX5	ASB6_HUMAN	ASB6	Ankyrin repeat and SOCS box protein 6	15.3397	55.3829	8.26356	55.3761	0	0	2.84948	3.9294	0	10.074	10.6184	8.46723	1.78569	6.51559	3.58133	5.59186	9.91333	8.02018	4.28255	4.91079	8.39082
PL09820	14	LRTSPALHPEQKADR	Q9H1I8	ASCC2_HUMAN	ASCC2	Activating signal cointegrator 1 complex subunit 2	28.0318	0	41.5944	44.7803	2.65313	30.8566	0	20.2463	0	0	65.4194	0	14.7771	0	0	37.2061	0	44.9447	0	0	0
PL00795	58	KAGEDLEVSEGLMcFDPKELR	Q8N3C0	ASCC3_HUMAN	ASCC3	Activating signal cointegrator 1 complex subunit 3	1.1039	9.02505	11.9452	2.06546	20.802	1.2915	0	12.8936	34.1279	0	10.8011	0	3.35505	1.57167	0	1.14878	1.11418	0.44126	0	2.99598	0.610008
PL01378	52	LHADQEYVLQVSLQRVHFGFHK	Q8N3C0	ASCC3_HUMAN	ASCC3	Activating signal cointegrator 1 complex subunit 3	4.93673	13.3479	8.78664	4.28865	7.4645	12.7665	5.36145	7.13588	15.9187	4.22363	7.57369	6.43737	8.06457	6.67168	18.1598	8.82815	13.8557	0	7.50566	0	8.69407
PL03960	30	TNIAMLTVLHEIR	Q8N3C0	ASCC3_HUMAN	ASCC3	Activating signal cointegrator 1 complex subunit 3	43.7493	32.1824	14.3443	23.4737	26.3465	29.0147	22.7162	15.0576	35.5232	0	23.0022	50.8813	11.9963	28.535	7.98591	12.4719	14.7123	15.8057	32.5671	11.7014	0
PL04328	29	IVGLSTALANARDLADWLNIK	Q8N3C0	ASCC3_HUMAN	ASCC3	Activating signal cointegrator 1 complex subunit 3	4.64614	0	4.16196	0	1.86951	0	4.18261	5.6574	0	0	4.85515	4.12867	0	0	0	0	0	13.0277	3.63972	4.61656	0
PL03835	31	EATPSPISESHSDETIPSDSGIGTDNNSTSDR	Q9NR48	ASH1L_HUMAN	ASH1L	Histone-lysine N-methyltransferase ASH1L	5.34355	11.8825	2.50472	3.52153	16.9887	0	0	0	0	0	0	5.69679	20.1925	5.86716	13.4118	10.1798	12.9699	0	16.0976	9.52735	3.20983
PL04722	27	SLPDTYK	Q9UBL3	ASH2L_HUMAN	ASH2L	Set1/Ash2 histone methyltransferase complex subunit ASH2	25.1255	26.8122	24.1167	16.3228	20.2702	15.7274	13.0999	20.0714	30.1614	16.4458	0	0	29.0995	10.0898	8.96985	16.7522	19.484	43.0617	38.3458	22.8563	18.8217
PL05191	26	GEVcSAEDFKVVFTR	P78348	ASIC1_HUMAN	ASIC1	Acid-sensing ion channel 1	0	0	0	0	0	0	0	0	22.9852	0	0	4.77031	2.09583	9.07222	0	8.06825	5.17629	3.50661	1.72332	0	1.86548
PL03883	30	VLGYFWNR	Q9UHC3	ASIC3_HUMAN	ASIC3	Acid-sensing ion channel 3	34.0954	0	31.0575	24.0203	23.3484	15.5768	25.3849	18.39	0	66.7509	94.2354	17.8549	31.0927	16.5488	26.7004	26.8457	17.0453	24.4098	23.5182	31.8045	32.3316
PL03373	32	AWFREGFNEK	Q92485	ASM3B_HUMAN	SMPDL3B	Acid sphingomyelinase-like phosphodiesterase 3b	431.681	0	279.979	564.548	228.624	132.22	370.287	182.921	617.141	9.77576	552.424	465.338	548.726	600.388	189.809	151.399	507.422	214.927	219.01	415.457	1112.48
PL04959	27	HHRVIAGQFFGHHHTDSFR	Q92485	ASM3B_HUMAN	SMPDL3B	Acid sphingomyelinase-like phosphodiesterase 3b	169.476	0	162.983	32.7941	36.5524	51.058	254.09	68.3505	0	0	40.2581	11.4326	26.1321	82.3043	48.4922	85.8108	7.65325	15.6338	63.835	118.625	98.0212
PL05517	25	KmQQHFEFEYQTK	P08243	ASNS_HUMAN	ASNS	Asparagine synthetase [glutamine-hydrolyzing]	14.0062	23.11	11.6359	8.69236	8.6658	0	13.9316	7.23615	19.3563	5.64989	11.1469	17.777	0	12.2441	9.00727	10.4684	14.6613	0	12.8857	0	11.8992
PL02306	40	EGRGSFSVERGPR	Q5U4P2	ASPH1_HUMAN	ASPHD1	Aspartate beta-hydroxylase domain-containing protein 1	0	0	0	0	8.37421	0	0	0	0	18.7619	5.89159	21.0002	0	6.05075	7.42461	5.66189	0	3.9869	0	0	0
PL01121	55	NVSEEKMAAIVNQSALccYRSK	Q8IZT6	ASPM_HUMAN	ASPM	Abnormal spindle-like microcephaly-associated protein	354.838	109.516	126.669	264.175	15.159	426.209	341.117	249.523	111.346	175.086	173.065	209.642	138.414	151.777	196.478	110.207	100.682	167.226	306.632	224.85	143.603
PL08258	17	RLKAHNLcR	Q8IZT6	ASPM_HUMAN	ASPM	Abnormal spindle-like microcephaly-associated protein	0	0	1.86345	0	0	0	2.64456	0	0	0	8.40866	9.61258	0	7.01169	3.89354	6.07507	9.06398	5.26401	0	0	3.75802
PL04916	27	EHRAAGEcLcYEGYMK	O14525	ASTN1_HUMAN	ASTN1	Astrotactin-1	10.3965	0	7.02378	38.7632	15.1795	0	7.73842	7.44137	13.0141	0	15.347	7.21093	0	16.1503	11.072	12.3889	2.64282	0	14.4155	7.71995	3.43377
PL08025	18	KELSPVLTSEVHSVRAGR	Q9NVM9	ASUN_HUMAN	ASUN	Protein asunder homolog	0	6.51234	3.10072	1.46878	3.03529	0	9.7345	6.88402	0	0	0	0	0	0	5.01211	1.30263	11.8052	12.7193	3.52325	3.86231	0
PL01067	55	ETLSTSDcLASK	Q76L83	ASXL2_HUMAN	ASXL2	Putative Polycomb group protein ASXL2	0	0	289.2	0	131.034	313.517	0	64.9458	193.279	547.693	169.101	393.078	455.636	474.607	324.235	596.71	124.067	192.905	194.641	803.987	807.357
PL03669	31	EKFFERFYGEK	Q9C0F0	ASXL3_HUMAN	ASXL3	Putative Polycomb group protein ASXL3	36.0972	0	17.3796	87.3072	40.3514	21.9838	20.6141	14.7615	0	32.0344	34.4387	21.0241	21.0397	39.9022	8.96324	36.5002	0	20.4966	33.351	21.168	29.3457
PL03511	32	ELDSDGEEWTQYQcLSFSAR	O94823	AT10B_HUMAN	ATP10B	Probable phospholipid-transporting ATPase VB	38.5511	79.9497	99.384	32.6263	35.7516	18.8031	0	30.2692	0	55.7219	56.367	31.0325	47.3105	47.9685	12.3068	31.9948	52.5466	0	19.5223	25.99	37.7435
PL00878	57	EGRQAARNSDYAIPK	P98196	AT11A_HUMAN	ATP11A	Probable phospholipid-transporting ATPase IH	0	0	27.3859	10.6006	11.4639	15.6145	20.7105	17.0025	0	19.361	0	18.0288	23.6337	17.2109	18.8884	17.7456	21.1244	11.344	10.7288	26.2236	33.0547
PL08486	17	LAEDSTWPPINRTDYSGDGK	Q4VNC0	AT135_HUMAN	ATP13A5	Probable cation-transporting ATPase 13A5	0	8.47337	10.8337	0	4.28156	3.28456	5.33493	2.41827	0	0	0	0	6.97813	4.79099	5.57781	0	6.26076	4.98658	4.68795	9.36389	10.4669
PL09612	14	GIVVYTGDR	P05023	AT1A1_HUMAN	ATP1A1	Sodium/potassium-transporting ATPase subunit alpha-1	33.3851	0	1.21489	18.7775	7.83208	10.2006	17.2102	15.0273	0	9.05386	31.4306	9.98437	0	9.84956	0	0	0	5.26788	0	0	0
PL03081	33	EDMELDDcSK	Q93084	AT2A3_HUMAN	ATP2A3	Sarcoplasmic/endoplasmic reticulum calcium ATPase 3	0	0	10.894	4.08968	6.03115	5.11966	4.7877	7.11956	22.4766	10.5086	24.585	0	6.6096	12.8242	6.88532	11.139	9.45584	6.34738	9.39016	8.58162	6.61561
PL03368	32	KIVSSAQTGSFK	Q7Z4Y8	AT5L2_HUMAN	ATP5L2	ATP synthase subunit g 2, mitochondrial	0	13.8479	13.6779	0	15.5615	8.55191	9.87191	14.414	24.9135	21.7649	15.0546	12.8957	22.3798	15.6034	11.083	12.7377	9.25353	3.66762	8.71292	17.0068	0
PL07419	19	HLSTHMWK	Q5T6C5	AT7L2_HUMAN	ATXN7L2	Ataxin-7-like protein 2	118.139	0	17.1659	62.8315	48.8324	0	32.8341	14.5912	387.452	203.762	66.5086	24.1334	0	31.2499	0	49.1184	0	64.5584	12.6349	55.2433	15.6223
PL10591	13	LLSLcHTVMSEEKNEGELYYK	P98198	AT8B2_HUMAN	ATP8B2	Phospholipid-transporting ATPase ID	0	0	32.1137	0	0	7.32512	31.6287	0	0	0	0	3.54475	2.82918	2.30907	0	12.1418	0	9.85126	2.64803	0	2.75787
PL02011	43	KEEHREDK	Q6PL18	ATAD2_HUMAN	ATAD2	ATPase family AAA domain-containing protein 2	0	0	52.5086	14.1772	43.5344	9.33224	27.5546	7.33643	0	167.266	246.721	44.9147	43.0509	54.9412	17.3718	31.891	71.4838	3.44112	9.15641	18.8072	14.5842
PL04165	29	TSTVPPSLRK	Q99941	ATF6B_HUMAN	ATF6B	Cyclic AMP-dependent transcription factor ATF-6 beta	20.0924	59.9084	16.5372	10.7588	34.6623	82.1126	27.4099	79.614	0	35.9447	30.4747	15.8011	16.8136	0	2.31785	20.2371	14.2202	25.6897	12.0435	11.3768	4.91272
PL04845	27	AVGWEKNQKGGMGPR	O95352	ATG7_HUMAN	ATG7	Ubiquitin-like modifier-activating enzyme ATG7	23.3631	89.0006	39.3563	0	54.8287	0	23.7697	16.0324	55.5712	74.9475	68.7086	76.6068	27.2568	27.1874	55.602	38.1612	0	20.4912	57.1156	0	18.5242
PL04911	27	RESDESGESAPDEGGEGAR	Q7Z3C6	ATG9A_HUMAN	ATG9A	Autophagy-related protein 9A	12.3402	21.0671	19.8341	19.7292	0	16.1116	23.9939	15.6057	0	32.6611	26.5445	40.6271	28.1422	40.7615	0	31.0812	0	0	0	17.9899	16.1541
PL03367	32	KQGVSPADMYR	Q86TH1	ATL2_HUMAN	ADAMTSL2	ADAMTS-like protein 2	6.3606	0	21.4159	16.5049	24.0466	5.17314	42.5252	16.8882	0	0	12.1505	0	4.63294	6.10544	4.86463	13.7011	4.43083	2.27616	13.1187	6.83282	18.1906
PL04731	27	RYQLcR	Q86TH1	ATL2_HUMAN	ADAMTSL2	ADAMTS-like protein 2	0	0	5.00692	4.78008	5.50956	6.03863	14.6596	4.62899	0	0	0	0	8.20815	3.33397	0	5.53317	5.05995	25.8125	24.5261	7.66391	4.24789
PL09286	15	KSVPGPGNRTcTGTSK	Q86TH1	ATL2_HUMAN	ADAMTSL2	ADAMTS-like protein 2	9.82503	0	0	12.7077	3.63559	0	5.04323	4.5637	0	0	0	4.7943	0	5.60935	6.90953	0	0	0	11.9763	0	0
PL05825	24	EcSMDPcPSSDGFK	P82987	ATL3_HUMAN	ADAMTSL3	ADAMTS-like protein 3	0	59.6929	30.454	0	13.7421	0	8.53155	8.81957	99.5888	23.2463	32.8081	13.9571	36.3743	15.1093	10.722	14.7081	7.49104	7.68999	8.31871	18.1066	8.50745
PL01195	54	GRGQQGQGPWGTGGTPHGPR	Q6UY14	ATL4_HUMAN	ADAMTSL4	ADAMTS-like protein 4	9.62808	185.07	219.213	28.7908	6.13383	136.795	79.361	48.8784	0	88.3829	79.0824	54.6292	23.2652	76.7965	93.0002	100.033	160.702	34.6568	59.2658	225.2	166.883
PL10026	14	DRNSWGGFSEKTYEWSSEEEEPVK	Q8WXF7	ATLA1_HUMAN	ATL1	Atlastin-1	0	0	0	0	0	4.91171	115.088	23.5531	0	0	1.02697	0	47.1909	23.3202	0	0	0	41.9702	73.1751	89.9027	88.4103
PL02395	39	mGIEQNmcEVNR	Q13315	ATM_HUMAN	ATM	Serine-protein kinase ATM	0	0	38.7779	36.5098	72.1397	0	34.7626	28.7534	0	0	0	0	69.3984	0	19.8901	29.8563	18.2446	14.2802	0	58.9855	57.2684
PL06019	23	KHKcSK	O43313	ATMIN_HUMAN	ATMIN	ATM interactor	0	0	0	0	0	0	0	0	4.98351	0	0	3.73889	1.30397	5.80075	1.68541	0	0	3.57756	0	2.48458	1.92753
PL09547	15	LALEQQQWLHAHHPLHSVPLPAQEDYYSHLK	P54259	ATN1_HUMAN	ATN1	Atrophin-1	0	16.2485	0	9.94612	9.40917	0	8.6111	12.7163	0	0	0	9.10587	0	4.49021	0	0	0	9.99589	0	0	0
PL14114	8	RMQGLNTAFDR	Q8N100	ATOH7_HUMAN	ATOH7	Protein atonal homolog 7	0	0	0	0	0	0	0	0	0	1.57624	0	8.67111	1.50483	2.14647	1.38418	2.88182	0	0	0	1.46841	0.65433
PL04835	27	KTcGQRMEEFQR	P51164	ATP4B_HUMAN	ATP4B	Potassium-transporting ATPase subunit beta	1.70186	0	7.36076	5.77014	0	0	6.2052	2.81008	0	4.93368	0	11.3396	2.72568	3.84426	0	0	13.0173	0	8.68604	6.90733	6.41966
PL09977	14	MccAVSEQRLTcADQMMPFGK	Q99766	ATP5S_HUMAN	ATP5S	ATP synthase subunit s, mitochondrial	85.2977	0	66.4363	91.9818	76.9244	45.6313	55.0127	85.8637	0	0	0	0	104.624	0	64.0766	0	0	46.6093	26.0675	88.992	27.1487
PL01664	48	SmGLEVVLmTGDNSKTAR	Q04656	ATP7A_HUMAN	ATP7A	Copper-transporting ATPase 1	23.9249	137.358	207.821	83.3662	108.179	0	147.488	17.8444	180.952	38.6268	13.261	0	108.644	115.292	148.558	118.179	3.66168	20.8023	106.952	138.006	149.085
PL01922	44	AQSSAPKVR	O43861	ATP9B_HUMAN	ATP9B	Probable phospholipid-transporting ATPase IIB	15.7078	0	7.28783	2.36942	8.61652	0	10.1974	5.4172	9.33238	9.55017	3.5029	12.1282	13.2647	4.83716	11.6157	0	4.51401	0	5.27479	0	6.23538
PL02839	35	ScALDQNcQWEPR	O75882	ATRN_HUMAN	ATRN	Attractin	5.18857	0	8.82687	5.44411	0	11.9307	7.97708	4.28619	0	8.33948	10.7842	8.30232	10.5318	11.8339	11.5254	10.9023	14.2384	5.2531	9.15193	9.39658	11.0105
PL07178	20	LTGSSGFVTDGPGNYK	O75882	ATRN_HUMAN	ATRN	Attractin	5.41135	0	7.74049	2.53764	0	0	6.40288	0	0	13.3001	13.5534	11.2706	9.62962	0	10.011	0	13.2396	0	8.16416	6.69483	9.31224
PL08533	17	cNPGTGQcVcPAGWVGEQcQHcGGR	O75882	ATRN_HUMAN	ATRN	Attractin	0	0	7.78072	8.73072	14.2103	13.2062	7.47083	0	0	0	0	13.2405	0	18.2636	13.9335	0	18.7549	0	10.0344	7.74058	11.456
PL09840	14	GVKGDEcQLcEVENR	O75882	ATRN_HUMAN	ATRN	Attractin	3.00595	0	3.46788	0	6.20365	6.86252	3.35332	0	0	0	0	0	5.28624	0	5.78252	0	7.81182	0	0	0	0
PL07591	19	ANcGSPDHGYcDLTGEK	Q5VV63	ATRN1_HUMAN	ATRNL1	Attractin-like protein 1	15.3494	21.4808	11.8773	7.13896	0	7.1398	3.37019	10.9393	0	0	6.53069	11.0788	4.01314	0	0	5.34008	0	0	9.23928	13.2542	0
PL07695	19	cYRYADcAScTANTNGcQWcDDK	Q5VV63	ATRN1_HUMAN	ATRNL1	Attractin-like protein 1	0	0	8.47947	0	19.1264	9.66695	3.77278	18.2898	0	0	0	0	24.0501	7.77535	6.58816	9.35344	8.45157	0	5.97137	0	8.29984
PL01354	52	NLKTSQEGSSDDAER	P46100	ATRX_HUMAN	ATRX	Transcriptional regulator ATRX	0	22.6747	21.4812	17.8162	32.3838	14.7193	17.9165	17.6928	40.8037	25.8932	25.3131	35.0502	29.6128	41.2693	21.0346	27.344	37.838	13.0413	31.1784	33.8594	22.4525
PL01810	46	DQSDETSEDDKKQSK	P46100	ATRX_HUMAN	ATRX	Transcriptional regulator ATRX	7.98788	3.7182	3.5056	10.6389	6.25499	8.98169	0	6.58553	15.7235	15.175	22.1307	13.7742	4.89857	20.4101	6.4803	23.3784	5.21639	11.9934	4.74395	4.67961	7.16847
PL00031	62	QcQFTFGEDSK	Q9UHI8	ATS1_HUMAN	ADAMTS1	A disintegrin and metalloproteinase with thrombospondin motifs 1	265.725	397.938	348.297	210.285	234.1	248.952	223.185	125.647	279.971	162.278	252.597	95.2263	279.269	122.441	229.364	178.681	121.205	138.327	209.804	370.352	255.434
PL03239	33	RVEcSTQMDSDcAAIQRPDPAKR	P58397	ATS12_HUMAN	ADAMTS12	A disintegrin and metalloproteinase with thrombospondin motifs 12	37.2596	49.9093	8.93249	38.3557	32.9588	37.3527	19.5389	23.1613	42.6344	16.704	60.106	34.0308	39.1024	8.33004	54.2153	42.3137	8.31852	21.8583	46.2972	45.8854	7.89395
PL03677	31	DLDGSEDWVYYR	P58397	ATS12_HUMAN	ADAMTS12	A disintegrin and metalloproteinase with thrombospondin motifs 12	35.8066	18.3346	49.7172	10.3033	16.8068	14.3727	16.6702	8.64467	12.6683	48.954	17.8153	85.8116	27.5918	13.3613	16.5772	14.6105	10.914	6.59298	12.7065	47.8469	63.6834
PL06849	21	VMSLGPcSAScGLGTAR	Q76LX8	ATS13_HUMAN	ADAMTS13	A disintegrin and metalloproteinase with thrombospondin motifs 13	0	0	25.4747	13.1608	0	0	29.2903	16.7623	0	11.8964	0	12.401	0	0	0	0	18.2993	12.1408	13.1657	14.5409	24.7036
PL02019	43	TcGGGVKFQER	Q8TE60	ATS18_HUMAN	ADAMTS18	A disintegrin and metalloproteinase with thrombospondin motifs 18	156.174	0	7.04641	155.293	115.284	148.579	95.103	135.792	0	147.088	158.249	121.821	7.15282	130.644	111.38	154.223	102.469	115.786	96.4245	7.34166	6.87454
PL00259	61	FDFGLGYMMcTAFR	O95450	ATS2_HUMAN	ADAMTS2	A disintegrin and metalloproteinase with thrombospondin motifs 2	7.38734	29.4844	4.16447	0	5.94432	2.68361	6.62949	12.5298	0	34.0397	66.2707	70.6786	18.6873	187.558	24.1911	30.5622	172.075	24.3771	4.21535	22.8983	2.66164
PL00960	56	FRScNTDScPK	P59510	ATS20_HUMAN	ADAMTS20	A disintegrin and metalloproteinase with thrombospondin motifs 20	23460	19295.7	19595.2	18468.3	15.1015	21845.2	10.1299	19814.9	0	0	20879.7	19486	22616.7	24472.5	0	25895.6	0	0	0	19218.2	0
PL03804	31	MAQWRHGSWTPcSVScGRGTQAR	P59510	ATS20_HUMAN	ADAMTS20	A disintegrin and metalloproteinase with thrombospondin motifs 20	552.759	0	66.5662	114.18	45.1977	234.89	358.234	357.027	0	54.5939	102.838	42.3661	79.5449	122.148	35.5272	89.7764	107.408	88.1424	91.5417	17.5789	122.748
PL04898	27	AcQLPPcNDEPcLGDK	O15072	ATS3_HUMAN	ADAMTS3	A disintegrin and metalloproteinase with thrombospondin motifs 3	9.5635	29.0319	8.96016	9.99646	14.0111	8.75138	8.32664	7.51599	31.8416	14.8416	14.4839	0	9.21084	12.0859	0	10.1092	0	11.1141	10.6011	12.0283	12.0905
PL02007	43	cIHAGcDR	O75173	ATS4_HUMAN	ADAMTS4	A disintegrin and metalloproteinase with thrombospondin motifs 4	22.8504	0	0	16.9657	14.5331	19.3418	30.3028	30.4324	0	16.5689	20.4495	24.787	15.8183	12.9103	20.4865	32.7007	23.348	0	0	15.4355	14.19
PL17216	6	FDKcmVcGGDGSGcSK	O75173	ATS4_HUMAN	ADAMTS4	A disintegrin and metalloproteinase with thrombospondin motifs 4	1.65029	5.72362	1.28537	0.904476	0.69655	0	1.23218	1.19194	0	0	0	0	0	0	0	0	0	0	0	0	0
PL05381	25	GRVYGDGSAR	Q9UNA0	ATS5_HUMAN	ADAMTS5	A disintegrin and metalloproteinase with thrombospondin motifs 5	198.793	0	4.87867	39.4183	33.7663	32.5663	5.45547	38.3454	0	24.4018	52.5998	134.474	10.9554	102.05	61.6773	125.093	6.01288	69.6138	62.4411	104.661	99.1642
PL12107	10	GRIcLQGK	Q9UNA0	ATS5_HUMAN	ADAMTS5	A disintegrin and metalloproteinase with thrombospondin motifs 5	2.5239	0	4.93651	3.19551	3.08026	2.15679	0	2.22095	0	0	0	0	0	0	2.20339	0	0	0.303512	0.249118	0.259719	0.259451
PL11350	12	GWcYQGDcVPFGTWPQSIDGGWGPWSLWGEcSR	Q9UKP5	ATS6_HUMAN	ADAMTS6	A disintegrin and metalloproteinase with thrombospondin motifs 6	0	0	104.338	0	0	0	56.4109	0	114.356	86.879	66.4315	152.104	42.993	0	0	0	0.939387	83.8858	0	98.2157	11.9995
PL04008	30	GPEWEVETGEGQRQER	Q9UP79	ATS8_HUMAN	ADAMTS8	A disintegrin and metalloproteinase with thrombospondin motifs 8	47.8498	20.0672	207.017	5.41295	40.413	50.0479	72.9485	30.2459	0	27.9737	26.4152	0	33.7898	18.871	34.7788	29.7525	32.607	27.8892	44.1918	6.59909	25.66
PL01620	49	GVQQRHVGcQIGTHKIAR	Q9P2N4	ATS9_HUMAN	ADAMTS9	A disintegrin and metalloproteinase with thrombospondin motifs 9	0.556633	0.743036	0.433548	0.413283	0.354025	0.341443	0.415609	0.402034	17150	6.54976	0.861951	12639.8	1.82278	8233.65	23706.8	8752.68	26464.7	11504	9442.32	0.493881	9833.96
PL02735	36	RDKcGVcGGDNSScK	Q9P2N4	ATS9_HUMAN	ADAMTS9	A disintegrin and metalloproteinase with thrombospondin motifs 9	53.0803	133.178	52.2571	29.414	11.1978	20.439	53.735	39.4615	39.6687	60.6599	29.0131	81.1343	8.38524	0	3.53511	0	0	41.1788	36.5316	37.3621	24.0739
PL02786	36	FPDLScEILDKPPDREQcNTHAcPHDAAWSTGPWSScSVScGR	Q9P2N4	ATS9_HUMAN	ADAMTS9	A disintegrin and metalloproteinase with thrombospondin motifs 9	233.179	0	0	570.541	0	611.983	293.867	245.092	0	403.062	600.498	471.634	456.593	0	646.489	0	0	0	850.238	418.456	383.967
PL04960	27	TcRNVYNcELPQNcKEVK	Q9P2N4	ATS9_HUMAN	ADAMTS9	A disintegrin and metalloproteinase with thrombospondin motifs 9	22.8078	20.8645	28.4924	15.3567	18.9888	21.865	0	14.7195	0	0	0	0	6.7745	0	9.01607	0	15.4961	0	19.4282	6.61055	23.0193
PL01945	44	ETTNIFSNcGcVR	Q9UBB4	ATX10_HUMAN	ATXN10	Ataxin-10	0	16.1322	13.5873	0	10.017	0	0	10.2981	0	6.104	0	11.2736	4.7167	0	13.5219	0	0	0	12.776	14.3074	12.8697
PL02264	41	KNSSPLLVHSSSSSSSSSSSSHSmESFR	O15265	ATX7_HUMAN	ATXN7	Ataxin-7	46.7197	222.48	60.8073	77.2149	175.431	1.62779	18.2998	76.5125	282.453	112.797	0	306.427	145.067	120.468	78.2523	110.456	76.8059	124.082	60.4977	123.178	159.045
PL05728	24	KNYQSMEK	Q9H7T9	AUNIP_HUMAN	AUNIP	Aurora kinase A and ninein-interacting protein	5.59267	0	8.39182	4.25269	2.56894	1.89358	7.53833	3.91774	0	0	0	0	3.24737	5.33982	4.32093	7.33534	4.81359	17.5631	8.01186	4.40173	5.48424
PL03530	32	KTMcGTLDYLPPEMIEGRMHNEK	Q96GD4	AURKB_HUMAN	AURKB	Aurora kinase B	179.905	0	11.8471	41.3043	24.8269	7.02691	59.4725	58.6261	0	15.8342	0	51.1512	35.106	30.2342	32.2474	22.6933	16.6788	24.6145	12.1466	16.6028	21.3466
PL07309	20	LDEQRTATIIEELADALTYcHDKK	Q9UQB9	AURKC_HUMAN	AURKC	Aurora kinase C	12.3499	15.1107	19.0419	68.8006	15.0877	0	18.8711	0	0	30.6057	0	11.3156	0	72.7145	113.669	0	152.81	43.2255	41.6473	43.4195	0
PL06556	22	DDVFLDGTGWEGGDEWIR	Q8NBF6	AVL9_HUMAN	AVL9	Late secretory pathway protein AVL9 homolog	0	0	45.8696	0	28.5027	31.7082	0	0	40.3603	0	0	33.4611	21.6068	0	24.4552	32.846	46.7871	0	0	25.1727	3.56674
PL04530	28	TNQTGVEPcYGDK	P27037	AVR2A_HUMAN	ACVR2A	Activin receptor type-2A	0	0	28.4421	15.6731	13.7852	9.04903	10.1901	16.6247	0	33.6637	0	0	19.7259	22.7733	13.2207	17.8722	21.3066	0	14.3058	10.849	17.2855
PL06828	21	GcWLDDFNcYDR	Q13705	AVR2B_HUMAN	ACVR2B	Activin receptor type-2B	0	13.7746	1.14818	0	0	0	0	0	12.5706	16.5261	9.70186	6.58429	0	9.25386	15.1662	7.58656	6.65445	7.81279	0	0	0
PL02848	35	ERAEEQPSTSTEKEK	Q5T1B0	AXDN1_HUMAN	AXDND1	Axonemal dynein light chain domain-containing protein 1	165.925	160.934	107.356	26.0339	52.1386	16.7513	106.867	58.1831	112.729	33.2125	14.3827	0	81.6747	49.5896	86.0225	70.1768	50.4871	20.9633	24.8621	29.376	89.0868
PL07579	19	EDEAVLPVFEEKIIGK	O15169	AXIN1_HUMAN	AXIN1	Axin-1	0	13.3178	0	5.54	19.6254	10.7345	0	6.1681	25.1942	11.7309	0	31.6022	19.1133	16.0253	7.14726	0	0	0	9.94259	22.3052	11.7476
PL06607	22	NSLEDNSWVFPSPPKSSETAFGETK	Q9H6S1	AZI2_HUMAN	AZI2	5-azacytidine-induced protein 2	36.0004	8.11134	21.69	32.075	0	11.8967	2.42037	14.0079	0	0	0	8.48522	4.55636	10.1103	11.3945	8.42536	24.1682	47.2369	11.347	17.1329	12.0754
PL02350	40	SNFLNcYVSGFHPSDIEVDLLK	P61769	B2MG_HUMAN	B2M	Beta-2-microglobulin	9.89929	19.0112	28.9451	0	20.802	0	0	12.2243	0	9.66297	12.2377	0	5.70263	14.1367	7.54127	13.0844	0	0	21.1552	8.39948	10.0004
PL03827	31	DWSFYLLYYTEFTPTEKDEYAcR	P61769	B2MG_HUMAN	B2M	Beta-2-microglobulin	313.704	456.855	315.856	381.16	238.207	364.219	273.641	16.1094	1017.45	593.063	456.558	459.941	272.089	246.093	6.41206	209.907	179.803	258.152	365.316	311.273	356.441
PL02194	41	VHWRVNPSR	O96024	B3GT4_HUMAN	B3GALT4	Beta-1,3-galactosyltransferase 4	0	0	6.91061	1.55615	3.6881	0	0	0	24.5799	0	2.91815	0	6.98052	3.07616	0	7.55957	0	8.84157	5.18072	6.90499	3.70437
PL09653	14	VGGMNTEEFR	Q76KP1	B4GN4_HUMAN	B4GALNT4	N-acetyl-beta-glucosaminyl-glycoprotein 4-beta-N-acetylgalactosaminyltransferase 1	0	0	1.98466	0	0	0	25.1197	3.73424	0	0	0	2.89307	0	0	0	4.14832	2.65011	1.49352	1.19696	2.10092	3.39178
PL00058	62	DGIGSVRYQVLEVSR	O60909	B4GT2_HUMAN	B4GALT2	Beta-1,4-galactosyltransferase 2	102.835	0	225.601	120.341	164.383	223.601	1233.57	795.207	0	57.0253	370.488	1045.81	137.744	256.249	153.379	78.1495	142.293	961.658	111.611	704.51	307.417
PL05915	24	EEEMSWKDMFAFMGSLDTK	Q9NWV8	BABA1_HUMAN	BABAM1	BRISC and BRCA1-A complex member 1	19.9277	38.6517	12.4859	0	0	11.7386	21.1975	8.25057	0	0	0	9.87818	7.97842	6.26755	7.37618	11.7889	8.76689	9.25909	6.66348	16.0587	13.7817
PL03210	33	SRSQASPSEDEETFELRDR	Q13829	BACD2_HUMAN	TNFAIP1	BTB/POZ domain-containing adapter for CUL3-mediated RhoA degradation protein 2	205.799	169.338	14.7089	43.3899	10.898	53.3062	74.7083	58.6028	187.502	94.1983	200.166	205.204	42.8834	4.53904	23.9049	25.0809	33.2631	8.70786	54.8449	4.90612	8.86203
PL08516	17	HSSYPAGTEDDEGMGEEPSPFRGR	Q92934	BAD_HUMAN	BAD	Bcl2-associated agonist of cell death	111.779	0	0	95.5777	31.0084	29.9063	2.43724	35.2135	0	58.805	72.3356	0	145.378	0	56.6368	53.4218	0	131.068	57.631	224.546	7.39708
PL09537	15	ASPEPQRENASPAPGTTAEEAmSRGPPPAPEGGSR	P46379	BAG6_HUMAN	BAG6	Large proline-rich protein BAG6	0	0	0	0	0	0	0	0	13.8928	10.059	3.77841	5.42694	0	7.03317	0	6.9367	3.98246	1.56447	0	0	0
PL01122	55	AVDGNWNEWSSWSAcSAScSQGR	O14514	BAI1_HUMAN	BAI1	Brain-specific angiogenesis inhibitor 1	222.718	0	527.852	83.5915	1751.44	0	35.0519	36.2624	349.293	1103.16	676.966	224.843	253.424	1884.95	900.506	171.186	218.899	382.589	77.6548	939.191	147.242
PL09324	15	cVSIDYRNIQMMTR	O14514	BAI1_HUMAN	BAI1	Brain-specific angiogenesis inhibitor 1	36.9367	42.8754	33.1448	0	0	0	6.20761	12.3739	0	3.42355	3.83973	0	8.55036	0	0	0	1.68065	0	0	21.3968	3.18606
PL05492	25	SLALAGIHAPFLPAVK	O94812	BAIP3_HUMAN	BAIAP3	BAI1-associated protein 3	591.245	45.4269	81.4034	160.953	110.335	95.1841	215.012	203.839	73.6745	72.9924	174.583	34.8104	50.4454	170.644	97.8429	127.211	158.26	170.773	101.733	46.7027	66.4594
PL00709	58	KFLQGFMAPK	Q9UIG0	BAZ1B_HUMAN	BAZ1B	Tyrosine-protein kinase BAZ1B	0	0	162.932	58.7562	86.705	186.11	183.336	84.5112	342.418	0	48.3266	214.619	224.444	59.1794	46.9514	201.914	145.282	52.722	50.0153	48.2205	54.8191
PL02275	41	KSDGAcDSPSSDK	Q9UIG0	BAZ1B_HUMAN	BAZ1B	Tyrosine-protein kinase BAZ1B	0	0	554.257	749.135	591.616	561.479	381.135	500.211	0	13.4028	259.625	96.8154	515.223	90.8785	529.606	130.948	253.347	584.526	491.418	387.632	475.41
PL04760	27	KQGKPQHLSK	Q9H165	BC11A_HUMAN	BCL11A	B-cell lymphoma/leukemia 11A	0	0	74.5883	53.2425	73.9879	55.0388	82.3744	73.4809	26.1624	104.952	121.618	105.066	112.401	119.941	27.5149	97.5415	19.3564	111.42	78.4878	76.4523	97.6246
PL03033	34	THmHKAGSLAGRSDDGLSAASSPEPGTSELAGEGLK	Q9C0K0	BC11B_HUMAN	BCL11B	B-cell lymphoma/leukemia 11B	101.479	138.867	90.4314	175.525	207.199	207.163	184.71	169.442	190.187	59.2562	164.996	204.695	112.617	111.835	139.952	107.445	80.7246	185.045	154.414	65.1502	75.0905
PL00634	59	LASAEmQGSELQVTmHDTR	P50895	BCAM_HUMAN	BCAM	Basal cell adhesion molecule	635.737	0	516.033	402.256	379.694	435.32	464.546	108.531	0	448.181	205.226	329.814	452.286	306.444	185.516	443.692	467.871	555.873	445.277	480.571	637.068
PL06295	23	QNSPVTQDGIQESPWQDRHGETFTFR	O75815	BCAR3_HUMAN	BCAR3	Breast cancer anti-estrogen resistance protein 3	0	0	14.7592	36.6057	30.9258	40.9969	31.3635	32.2047	0	0	0	0	26.6585	0	40.3698	29.0881	0	0	30.9096	22.1814	31.9584
PL11009	12	ISDDTPLEMMTSPR	Q9H6U6	BCAS3_HUMAN	BCAS3	Breast carcinoma-amplified sequence 3	0	0	0	0	0	0	0	0	0	10.4977	0	7.36385	0	3.56606	13.6848	8.42121	2.87794	4.89834	3.62628	0	0
PL05532	25	FNYSVQEESDTcLGGK	Q9P287	BCCIP_HUMAN	BCCIP	BRCA2 and CDKN1A-interacting protein	26.1334	23.9892	3.0127	24.3607	7.03121	22.3403	14.1943	15.8225	27.7815	17.5688	36.7608	29.6863	8.76813	24.9804	15.5184	29.6071	14.3402	24.0769	14.1333	4.11918	6.85355
PL03111	33	WLNGSLLRIGPGK	Q9BYV7	BCDO2_HUMAN	BCO2	Beta,beta-carotene 9',10'-oxygenase	0	0	21.0914	16.3036	22.6297	27.8066	14.081	8.63301	0	10.9338	23.3311	14.23	17.9096	14.9023	23.9489	20.426	24.8608	11.8106	15.8624	16.1358	17.1432
PL00196	61	ISDRGGGIAHK	O14874	BCKD_HUMAN	BCKDK	[3-methyl-2-oxobutanoate dehydrogenase [lipoamide]] kinase, mitochondrial	1680.23	0	2874.39	824.408	771.503	820.532	1062.89	1430.67	0	645.2	635.358	446.148	1064.67	475.974	594.101	480.441	310.942	713.875	1200.1	1372.59	1301.66
PL03826	31	GKATRPASTSQPDPSPDRSANTSPESSSR	P20749	BCL3_HUMAN	BCL3	B-cell lymphoma 3 protein	0	0	0	26.4654	78.9574	0	0	0	0	16.9196	0	63.3843	69.2309	0	23.6628	70.9657	48.5004	12.0316	59.3554	92.9617	37.5102
PL08932	16	SRDILTDVVIVVSREQFR	P41182	BCL6_HUMAN	BCL6	B-cell lymphoma 6 protein	15.4269	0	0	14.7622	8.0785	12.8398	9.30092	13.1851	0	9.95875	4.35141	10.2062	0	11.8339	0	7.45369	2.82111	0	0	0	0
PL08530	17	LPSGDEASSSSSSSSSSSEEGPIPGPQSR	Q8N143	BCL6B_HUMAN	BCL6B	B-cell CLL/lymphoma 6 member B protein	12.0981	0	6.46109	6.15909	10.9555	5.08847	2.88081	5.99146	0	6.79917	7.6257	8.13291	3.41009	5.29783	5.97073	5.63179	4.9439	7.40209	9.97618	6.33405	11.596
PL03825	31	EHPGAEDASDEQNSQSSMEHSMNSSEK	Q4VC05	BCL7A_HUMAN	BCL7A	B-cell CLL/lymphoma 7 protein family member A	25.8299	0	71.9981	95.3619	97.9729	51.969	76.6851	52.1899	0	0	42.6477	240.824	0	126.835	42.659	81.2223	66.8543	0	38.3906	101.508	196.695
PL05630	25	EHPGAEDASDEQNSQSSmEHSmNSSEK	Q4VC05	BCL7A_HUMAN	BCL7A	B-cell CLL/lymphoma 7 protein family member A	0	0	0	85.4853	41.9737	19.0566	224.583	60.4218	35.2588	0	0	0	15.9856	41.035	41.2283	87.4095	83.6044	34.5203	119.562	22.8213	10.5276
PL03034	34	DIQRMLFPDEKEFTGAQSGGPQQNPGVLDGPQK	O00512	BCL9_HUMAN	BCL9	B-cell CLL/lymphoma 9 protein	2.47482	0	0	0	0	0	0	0	19.9422	0	0	11.1837	4.01793	7.78903	2.2276	0	8.6229	4.07695	0	0	0
PL06505	22	KRPEPSSDYDLSPAK	Q6W2J9	BCOR_HUMAN	BCOR	BCL-6 corepressor	0	3.5389	0	6.90403	89.9231	0	13.0613	4.33283	0	0	0	3.49143	0	3.94725	5.04953	4.08811	9.34831	2.33756	3.81666	0	0
PL01002	56	HTPVDHPDYPLLQDALR	P11274	BCR_HUMAN	BCR	Breakpoint cluster region protein	22.7593	36.8415	12.3048	37.7324	32.9177	21.8452	38.0653	21.6129	49.7944	21.2736	38.3464	26.1662	16.7585	19.9804	44.1559	48.7085	30.9666	27.0241	29.3641	21.189	10.6419
PL04964	27	QSSNLYcTLEVDSFGYFVNK	P11274	BCR_HUMAN	BCR	Breakpoint cluster region protein	0	0	2.0495	7.17252	1.67357	0	0.424046	4.01568	22.4441	0	35.6194	24.826	1.75434	52.0505	14.486	3.20156	24.2046	3.32923	4.90746	5.34045	8.03858
PL02915	34	DDSETPHLK	Q8NFC6	BD1L1_HUMAN	BOD1L1	Biorientation of chromosomes in cell division protein 1-like 1	15.8046	0	14.7718	14.7574	11.6742	9.19162	12.2923	10.3657	0	0	0	0	11.3071	6.84046	0	12.7896	15.3922	17.1155	10.6369	11.8088	15.4426
PL05386	25	KSEDTQKVK	Q8NFC6	BD1L1_HUMAN	BOD1L1	Biorientation of chromosomes in cell division protein 1-like 1	5.44364	4.62027	0	3.67735	3.05357	3.06982	0	3.56094	5.11776	0	2.08712	0	0.990243	5.31833	0	3.51299	0	5.63241	1.91259	1.61498	2.65464
PL03250	33	NEEAVILPcTQTERNLSPSNScEPK	A6H8Y1	BDP1_HUMAN	BDP1	Transcription factor TFIIIB component B'' homolog	31.4543	15.5633	52.8355	60.7459	23.6564	0	69.1154	55.921	26.0281	14.5634	61.9334	44.8547	28.9798	26.9379	53.2688	20.0087	21.8352	45.736	25.6684	32.2068	38.1867
PL05560	25	KVAcEGVNNDPDESMSSR	A6H8Y1	BDP1_HUMAN	BDP1	Transcription factor TFIIIB component B'' homolog	14.4195	0	56.6328	31.188	29.6116	42.7794	32.6894	19.3602	0	0	0	0	45.3243	5.00388	36.2536	9.38458	11.8763	22.9253	33.463	54.9691	46.2113
PL06002	24	QTDTHLMQSGSNDFSAVPSLDIQNISSEVLSMMHTPVEEKR	A6H8Y1	BDP1_HUMAN	BDP1	Transcription factor TFIIIB component B'' homolog	88.2643	0	0	0	61.7285	135.567	136.857	84.1381	196.452	107.182	238.822	120.958	61.0227	0	0	204.821	184.086	118.488	75.3701	13.7423	0
PL09385	15	KVAcEGVNNDPDESmSSR	A6H8Y1	BDP1_HUMAN	BDP1	Transcription factor TFIIIB component B'' homolog	9.59579	0	7.47392	7.12457	9.68434	10.0096	5.10591	6.93066	0	24.7903	3.91617	0	5.24317	0	0	0	0	0	5.89298	0	13.3805
PL03751	31	INDELEGLGLDAGSEGDPPR	Q5T5X7	BEND3_HUMAN	BEND3	BEN domain-containing protein 3	11.6105	0	59.902	10.9506	49.736	44.245	119.21	118.535	0	165.837	7.36847	143.229	35.106	149.55	47.8098	123.951	109.212	88.1701	47.0587	48.0104	68.5122
PL09780	14	ENSSPcQGNGEQAGR	Q5T5X7	BEND3_HUMAN	BEND3	BEN domain-containing protein 3	0	12.848	7.15706	3.74927	0	4.16505	7.43226	5.50116	8.45772	0	0	0	0	8.59957	1.79067	0	0	3.57211	4.4147	0	0
PL02234	41	KRTETMDSENANSDMDK	Q5SZJ8	BEND6_HUMAN	BEND6	BEN domain-containing protein 6	46.8166	63.2262	69.8102	19.6837	30.1246	28.2225	20.7997	34.2098	27.0615	22.3937	13.1485	26.7865	21.3791	17.4489	10.0462	58.1969	16.2832	40.8513	20.0103	0	8.50046
PL04312	29	DSVDLQSLMTEmNRYR	Q8N1M1	BEST3_HUMAN	BEST3	Bestrophin-3	0	0	1.72287	1.65002	2.05043	2.23403	2.60358	1.63589	5.91918	7.37193	3.52821	3.78387	4.30509	14.1757	1.96698	11.1328	8.55728	0	2.3115	1.90944	2.34439
PL05300	26	LVDNIDMIDGDGDDmERFmEEmR	Q5H9J7	BEX5_HUMAN	BEX5	Protein BEX5	0	0	22.5249	31.8352	30.1866	41.5911	31.3153	40.1568	0	0	0	0	21.3077	21.3476	13.9148	32.7838	10.9814	26.1618	27.4379	10.2816	18.5895
PL07767	19	GLENTLHDAKHWHDMELQNLGAVVGR	Q13515	BFSP2_HUMAN	BFSP2	Phakinin	215.55	193.388	0	62.376	13.5593	25.5686	0	0	76.3188	47.8511	158.446	13.1566	0	33.1444	15.4744	0	0	0	0	0	0
PL08153	18	KYQKPIIQSEYGAETIAGFHQDPPLMFTEEYQK	P08236	BGLR_HUMAN	GUSB	Beta-glucuronidase	0	0	4.99184	0	0	0	0	3.60059	23.4977	14.8692	24.3882	24.847	0	16.4902	1.92362	31.0605	2.62824	12.3684	0	0	0
PL09616	14	EMKESVNR	Q6UXY1	BI2L2_HUMAN	BAIAP2L2	Brain-specific angiogenesis inhibitor 1-associated protein 2-like protein 2	6.99343	2.47305	0	0	0	4.2007	2.95555	4.42145	4.21055	0	0	4.55443	0	0	2.7823	0	4.16473	7.78004	4.90522	0	0
PL01050	55	KEVVGKDLLK	P53004	BIEA_HUMAN	BLVRA	Biliverdin reductase A	0	0	5716.09	6084.18	6318.64	7676.52	8562.89	9719.72	0	3857.67	4961.98	4008.74	8141.15	7546.84	5417.13	7532.58	6412.04	2.75617	5613	5970.94	7546.37
PL08606	17	LLGQFSEK	P53004	BIEA_HUMAN	BLVRA	Biliverdin reductase A	11.2005	19.9249	13.7533	10.3369	5.20359	8.54003	13.1746	10.0555	0	0	0	0	0	0	1.69592	0	0	5.50142	5.51669	9.3312	1.79726
PL07328	20	RGIQFLQEQGMLGTSVEDIAQFLHQEER	Q9Y6D5	BIG2_HUMAN	ARFGEF2	Brefeldin A-inhibited guanine nucleotide-exchange protein 2	14.0385	20.8904	14.8196	8.85298	7.42959	10.275	8.70271	12.061	0	0	0	0	9.28502	0	0	0	0	0	3.31494	8.84549	11.1131
PL02847	35	VLSSEHTPWESGNER	Q5TH69	BIG3_HUMAN	ARFGEF3	Brefeldin A-inhibited guanine nucleotide-exchange protein 3	9.52799	20.4292	0	9.72317	10.3805	4.89586	12.6081	7.01228	59.4359	34.8669	35.3664	12.1372	13.827	0	0	0	0	0	11.1879	10.326	10.5579
PL04054	30	EILGSPQRLcDLAGPSSTESESR	Q5TH69	BIG3_HUMAN	ARFGEF3	Brefeldin A-inhibited guanine nucleotide-exchange protein 3	11.2424	0	17.4526	33.8969	12.6229	11.1464	17.8611	20.0178	0	6.69264	13.8879	11.0967	7.68407	15.0761	13.042	15.9766	15.1224	6.26005	7.75428	10.4684	13.0866
PL04088	30	LAQLSEVAMHSLGLAFIYDQTEDIR	Q13323	BIK_HUMAN	BIK	Bcl-2-interacting killer	21.3807	40.2248	13.3409	23.6679	22.8761	46.4433	64.7038	35.5395	0	19.5816	29.7156	0	4.95361	18.1191	36.0995	30.6868	26.6652	18.1334	25.0412	12.1941	10.9195
PL10016	14	MAAAAAAASGPGcSSAAGAGAAGVSEWLVLR	Q9NR09	BIRC6_HUMAN	BIRC6	Baculoviral IAP repeat-containing protein 6	0	54.564	26.8578	5.25953	12.7297	7.57551	0	16.8299	8.98285	0	18.3579	15.0275	0	23.7108	0	0	5.13072	0	0	0	0
PL02888	35	WADIVTDLNTQNPEYLDIRHLER	Q86UB2	BIVM_HUMAN	BIVM	Basic immunoglobulin-like variable motif-containing protein	3.93582	0	38.0989	11.8447	2.93036	33.3917	0	20.8013	16.4517	25.5674	11.1131	14.3679	26.7064	14.8613	20.8387	21.7797	18.9008	29.008	25.1084	0	45.7214
PL03943	30	HPDVScDNccK	P54132	BLM_HUMAN	BLM	Bloom syndrome protein	0	0	231.184	0	0	0	195.751	242.993	0	10.6806	0	44.5849	168.997	0	209.069	59.235	112.621	246.036	181.426	171.539	181.183
PL11963	11	ETHFNNLYSMVHYcENITEcRR	P54132	BLM_HUMAN	BLM	Bloom syndrome protein	0	0	19.2682	12.3122	11.6721	20.6173	0	13.5209	0	0	0	0	0	0	12.7273	0	11.8854	0	0	0	0
PL05178	26	KGSSTDYQESMDTDK	O00327	BMAL1_HUMAN	ARNTL	Aryl hydrocarbon receptor nuclear translocator-like protein 1	23.7312	0	25.6507	3.59345	18.1694	25.727	9.32227	0	0	0	18.833	0	36.8051	5.06638	10.3082	2.70118	0	0	22.555	49.7851	25.4034
PL04365	29	mNNLIEELSAmIPQcNPMARKLDK	Q8WYA1	BMAL2_HUMAN	ARNTL2	Aryl hydrocarbon receptor nuclear translocator-like protein 2	7.1355	0	0	0	0	0	0	0	85.8383	127.185	37.3624	23.7946	0	18.1659	21.4088	42.1683	12.4668	17.1319	17.4438	0	0
PL01017	56	NKSSSHQDSSRMSSVGDYNTSEQK	P22003	BMP5_HUMAN	BMP5	Bone morphogenetic protein 5	52.144	0	44.3858	53.1227	119.309	68.9619	61.6904	104.123	0	0	0	142.989	97.397	212.694	69.5796	165.455	156.382	0	56.466	56.6971	75.4404
PL09878	14	MANVAENSSSDQRQAcK	P18075	BMP7_HUMAN	BMP7	Bone morphogenetic protein 7	0	10.3861	21.0537	0	4.94854	0	5.80936	8.57471	0	0	0	0	0	0	0	0	4.12463	5.46595	2.22247	0	17.8244
PL01092	55	VQGQNLDSMLHGTGMK	P36894	BMR1A_HUMAN	BMPR1A	Bone morphogenetic protein receptor type-1A	0	0	30.0013	12.8795	11.0328	19.0586	20.3417	5.23531	71.4777	23.319	24.7106	4.15266	24.5048	25.078	41.6465	8.30909	22.8376	14.8724	4.10784	4.54651	22.0559
PL05566	25	TcEGEGRIEWccSVcR	Q1RMZ1	BMT2_HUMAN	C7orf60	Probable methyltransferase BTM2 homolog	17.7677	0	19.4543	8.28723	10.4914	7.57353	28.2778	0	0	0	0	14.122	8.4331	15.2148	8.53621	18.7899	0	9.12538	10.1016	16.1218	14.4886
PL05293	26	ESDAGSDEGILLDDIDGASDSGESAHK	Q6ZN30	BNC2_HUMAN	BNC2	Zinc finger protein basonuclin-2	37.5179	57.4948	36.6906	0	21.9725	36.2634	37.3662	0	0	0	0	15.8581	27.3525	28.2421	0	24.5826	22.8012	17.6122	38.5698	0	32.1683
PL01830	46	GGDVFGDTSFLSNHGGSSGSTHRSPR	Q00587	BORG5_HUMAN	CDC42EP1	Cdc42 effector protein 1	1705.42	0	1328.31	3272.22	92.9623	171.731	3956	72.8046	0	477.258	2.06604	1552.22	10.1322	2220.69	5027.52	1.26858	2316.57	6582.06	16.9084	5368.47	47.0278
PL03992	30	KGPSQcPLcKNDITK	P38398	BRCA1_HUMAN	BRCA1	Breast cancer type 1 susceptibility protein	0	0	6.53339	30.7805	22.4859	33.8472	17.5067	29.1265	42.0649	18.6717	23.5026	40.747	6.45166	32.9686	17.3982	26.7627	32.0055	23.7467	14.14	4.95048	0
PL04746	27	YMRVASPSR	P51587	BRCA2_HUMAN	BRCA2	Breast cancer type 2 susceptibility protein	24.7805	7.43036	22.4771	15.7296	10.6433	18.5318	19.7776	11.3101	0	71.5135	23.0781	19.573	14.265	16.6659	11.3185	28.2783	15.8205	9.60839	14.1288	20.269	21.2931
PL14642	8	HcLQSRARPADcVLcPNK	O95696	BRD1_HUMAN	BRD1	Bromodomain-containing protein 1	0	0	0	0	0	0	0	0	40.5596	32.4355	48.5515	39.8475	0	18.6405	0	14.4631	16.1978	0	0	0	0
PL10573	13	VGGNEVTELSTGSSGHDSSLFEDK	Q9NPI1	BRD7_HUMAN	BRD7	Bromodomain-containing protein 7	0	0	0	0	0	0	0	0	37.179	37.1479	44.6156	17.2783	0	28.828	0	0	21.2337	0	0	0	6.79523
PL05033	26	TMAQFLR	Q9H0E9	BRD8_HUMAN	BRD8	Bromodomain-containing protein 8	11.6945	0	0	0	0	10.9503	22.3546	11.1889	0	12.503	12.3192	6.52132	17.6033	0	22.5182	10.1341	9.6053	7.23426	12.7312	18.2117	10.7725
PL00395	60	LQDLATQLQEK	O75150	BRE1B_HUMAN	RNF40	E3 ubiquitin-protein ligase BRE1B	0	0	71.6712	47.7768	81.668	54.92	101.443	41.486	0	323.102	210.54	221.155	70.0684	318.944	64.2087	102.296	189.919	111.065	145.297	82.8272	86.5208
PL05626	25	EYEMLRIEFEQNLAANEQAGPINR	O75150	BRE1B_HUMAN	RNF40	E3 ubiquitin-protein ligase BRE1B	26.6467	0	12.0408	38.0441	0	0	6.05815	16.4871	0	0	0	0	33.1676	0	18.8202	0	559.55	26.1345	15.6519	11.8858	0
PL01490	50	LSESVLMKVER	Q8IWQ3	BRSK2_HUMAN	BRSK2	Serine/threonine-protein kinase BRSK2	3.25133	0	0	3.6366	4.25692	0	4.94922	0	0	2.88009	0	0	2.03888	0	4.15805	8.96726	0	1.33933	2.88937	2.4262	0
PL01744	47	RSAHGPLGDSAAAGPGPGGDAEYPTGK	Q8IWQ3	BRSK2_HUMAN	BRSK2	Serine/threonine-protein kinase BRSK2	9.07596	9.88273	23.1058	22.7521	9.94514	8.0647	0	14.7708	6.53755	8.82576	0	6.57829	7.1935	12.2421	31.9172	6.01278	23.3115	17.4949	23.115	9.39424	23.4672
PL06875	21	GQTGLVKLGVHcVTcQK	Q8IWQ3	BRSK2_HUMAN	BRSK2	Serine/threonine-protein kinase BRSK2	0	0	0	15.105	0	0	0	0	0	23.7501	12.0577	14.9016	12.8315	14.9277	0	0	0	33.9746	3.78978	4.48813	5.84815
PL07694	19	SLPSLEDIDPDVLDSMHSLGcFRDR	Q8IWQ3	BRSK2_HUMAN	BRSK2	Serine/threonine-protein kinase BRSK2	18.2552	34.6736	12.0408	0	0	0	41.6091	0	43.6921	21.0801	0	31.8121	0	22.0311	18.5116	38.3688	40.1709	30.1268	18.6309	0	0
PL05497	25	KSESYSESSSDSSSR	Q9NSI6	BRWD1_HUMAN	BRWD1	Bromodomain and WD repeat-containing protein 1	0	15.2529	4.63977	9.9605	8.26332	0	8.53155	26.1416	44.8312	0	0	8.17039	7.5503	1.29433	12.8461	3.27838	5.7506	16.1986	8.32767	6.02465	1.51487
PL06262	23	LLHNSEDEQSLKSEIEEEELK	Q9NSI6	BRWD1_HUMAN	BRWD1	Bromodomain and WD repeat-containing protein 1	40.8757	0	14.3267	17.2395	15.812	0	39.8252	18.1032	0	0	0	7.19624	3.7858	4.68767	12.1021	8.54786	6.14776	15.7347	3.40901	5.60456	4.99903
PL07344	20	NQHcTNISELSNTSENDEQNAEDLDDSDLPK	Q9NSI6	BRWD1_HUMAN	BRWD1	Bromodomain and WD repeat-containing protein 1	0	0	70.0366	62.4	43.904	4.23635	5.38073	9.73371	0	0	0	0	46.9994	0	65.9036	0	23.8401	26.1918	6.34095	73.4867	20.7144
PL16228	7	SEIEEEELKDENQLLPVSSSHTAQSNVDESENR	Q9NSI6	BRWD1_HUMAN	BRWD1	Bromodomain and WD repeat-containing protein 1	53.2418	108.137	0	100.468	42.3228	43.5914	0	0	0	0	0	0	0	0	0	0	0	0	0	0	0
PL07685	19	SMESNGRPASTHYYGDSDYRHGAR	Q9UPA5	BSN_HUMAN	BSN	Protein bassoon	41.7798	0	0	9.84503	9.10115	8.13369	7.85173	9.35593	0	0	12.2433	0	10.1106	7.45114	0	0	0	2.67376	10.0299	0	0
PL10952	12	SPANYNTcTTcR	Q9UPA5	BSN_HUMAN	BSN	Protein bassoon	7.98142	4.07377	2.64665	2.52294	3.78872	2.08439	0	0	7.74986	2.93182	3.28822	11.8313	0	5.85349	0	2.64305	0	0	0	0	6.40333
PL03460	32	LIYWEcTDDGEAFGKK	Q075Z2	BSPH1_HUMAN	BSPH1	Binder of sperm protein homolog 1	6.12813	9.38277	0	6.36157	4.48692	10.2017	11.7402	5.35191	0	0	0	0	0	9.19136	4.76998	6.19964	3.98246	3.12457	3.81666	0	0
PL06587	22	TEEAEGILDPQESEMLNFNEK	Q5W0U4	BSPRY_HUMAN	BSPRY	B box and SPRY domain-containing protein	0	0	16.3159	0	0	12.4753	0	6.26605	0	0	0	0	8.9476	14.3827	14.6269	9.59013	14.8454	7.84008	17.5042	0	9.19794
PL05843	24	NMScSINNTLLGQKK	Q7KYR7	BT2A1_HUMAN	BTN2A1	Butyrophilin subfamily 2 member A1	0	0	143.669	31.212	0	4.33339	29.0645	28.1152	0	0	0	0	7.71758	5.92575	5.05323	5.43558	6.98435	11.8106	15.401	6.15541	2.33086
PL07850	18	KIQYMARGEK	O00478	BT3A3_HUMAN	BTN3A3	Butyrophilin subfamily 3 member A3	34.9994	0	15.8603	17.845	17.8101	7.90428	31.8216	0	0	10.9764	61.6803	28.328	0	0	0	0	0	0	0	15.6594	0
PL09158	15	KEWHIGVcSK	O00478	BT3A3_HUMAN	BTN3A3	Butyrophilin subfamily 3 member A3	0	0	17.7216	3.53352	4.13166	2.95693	5.73029	0	0	7.18393	8.30183	5.39996	0	0	0	0	0	2.9199	0	3.16411	3.50609
PL05911	24	ATLTDEKEEVLLDFLSLAHK	Q96Q07	BTBD9_HUMAN	BTBD9	BTB/POZ domain-containing protein 9	0	5.98653	0	13.6498	29.4884	10.0175	9.78031	9.56814	16.7653	0	6.19615	33.611	0	18.2851	0	11.9674	3.07297	21.6318	5.00153	11.2857	9.87676
PL01274	53	TLEDLTLDSGYGGAADSVR	A6QL63	BTBDB_HUMAN	BTBD11	Ankyrin repeat and BTB/POZ domain-containing protein BTBD11	9.87992	33.8763	0	15.0714	22.3216	18.8922	17.4368	10.424	0	20.8368	24.1352	25.5426	4.63294	36.4061	23.2005	22.7763	28.743	15.8548	17.8805	2.47758	23.185
PL03754	31	LPKQPFSGDLLSLSQmcK	Q32M84	BTBDG_HUMAN	BTBD16	BTB/POZ domain-containing protein 16	17.8291	13.9168	0	11.5642	7.20576	13.4418	4.07894	1.27606	9.89785	5.24883	5.66762	6.26047	6.75797	0	8.74092	7.77135	0	13.0441	0	7.28562	9.16295
PL09792	14	VGEDIQLTcYLSPK	Q9UIR0	BTNL2_HUMAN	BTNL2	Butyrophilin-like protein 2	0	48.7025	12.1212	37.1092	4.39451	0	0	11.2402	0	0	25.3075	0	0	0	30.7506	0	0	0	4.53415	3.08238	0
PL02252	41	TLAPSPKSPGDFTSAAQLASTPFHK	O43683	BUB1_HUMAN	BUB1	Mitotic checkpoint serine/threonine-protein kinase BUB1	0	21.7265	0	0	24.9501	16.6503	0	0	31.4754	24.7577	19.5274	44.1051	45.6593	28.5741	0	18.4307	25.0795	17.8332	8.88763	7.59386	17.3811
PL01235	53	EAETEPHEGK	P41223	BUD31_HUMAN	BUD31	Protein BUD31 homolog	146.197	0	76.6463	73.9546	89.4303	48.0476	73.4748	90.7842	0	76.7168	48.5234	69.9805	87.5137	50.1755	39.3352	57.4287	52.1639	92.7001	103.458	125.303	131.659
PL04263	29	IIEcTHcGcRGcSG	P41223	BUD31_HUMAN	BUD31	Protein BUD31 homolog	96.4099	43.9615	15.2521	37.9482	18.4734	17.6306	59.3279	39.4339	1.98893	3.81756	7.83234	40.5971	6.65028	65.1364	16.6784	37.9536	56.6476	59.9262	15.5623	15.6057	11.2181
PL05280	26	KAHQDFGYFYGSSYVAAPDSSR	Q9UBR1	BUP1_HUMAN	UPB1	Beta-ureidopropionase	21.0416	35.0184	15.7651	11.7536	16.2104	0	0	0	0	15.5234	0	4.77331	0	0	17.6315	20.7063	22.8376	11.9962	14.4782	0	8.96933
PL05100	26	KGFGSSGLRFGR	Q8N1D0	BWR1B_HUMAN	SLC22A18AS	Beckwith-Wiedemann syndrome chromosomal region 1 candidate gene B protein	23.9927	0	8.72628	4.08009	0	4.00264	10.9399	5.73669	0	0	6.47032	12.2511	0	9.47847	4.64231	7.6094	3.73458	8.80883	1.76789	6.02698	9.93275
PL15966	7	DRLEVVYSVPDNVPGQNGSR	Q8N1D0	BWR1B_HUMAN	SLC22A18AS	Beckwith-Wiedemann syndrome chromosomal region 1 candidate gene B protein	0	0	0	0	0	0	0	0	0	0	0	0	0	1.56347	0	1.66203	5.28929	3.80406	1.79298	4.74966	3.90732
PL05666	25	LKRDPGIDGVGEISSQLMFTISQVTPLHSGTYQccAR	O95971	BY55_HUMAN	CD160	CD160 antigen	0	10.0379	22.5626	0	0	12.1188	1.54503	6.01683	43.8142	44.997	75.7088	53.8237	23.1862	55.5857	25.3357	84.482	75.7853	55.0142	0	17.9245	0
PL02963	34	SMPEESEDcWEAR	Q96A19	C102A_HUMAN	CCDC102A	Coiled-coil domain-containing protein 102A	0	0	6.93827	10.193	15.1816	34.4414	9.39218	17.7837	0	47.1242	18.133	36.4594	34.1488	16.1679	4.57627	18.1608	9.26264	0	17.8917	75.2614	8.56344
PL03728	31	GEMERLQAENAAEWGR	Q96A19	C102A_HUMAN	CCDC102A	Coiled-coil domain-containing protein 102A	138.868	0	187.426	202.207	155.718	147.213	288.805	83.3918	0	0	0	0	279.987	9.93159	409.861	0	0	64.8928	317.383	486.875	310.019
PL05537	25	GEmERLQAENAAEWGR	Q96A19	C102A_HUMAN	CCDC102A	Coiled-coil domain-containing protein 102A	0	6.09428	5.92985	5.37939	0	6.35947	2.80849	0	0	0	12.7184	0	9.24195	10.4296	0	7.11941	26.009	0	4.68124	7.36073	10.0564
PL02375	39	TVLPFEAMPR	P15538	C11B1_HUMAN	CYP11B1	Cytochrome P450 11B1, mitochondrial	0	0	2.8593	8.62284	8.30849	2.05381	20.2645	18.7142	34.4167	0	0	19.7319	4.82199	7.36715	29.8701	19.0681	13.7664	26.039	20.1316	12.9717	2.37005
PL00908	57	MQQKLQNDLTAEVAGSSQTGLHR	A2RUR9	C144A_HUMAN	CCDC144A	Coiled-coil domain-containing protein 144A	1722.53	3051.45	1277.26	1407.18	0	1319.43	888.593	1291.92	1279.85	405.318	1127.9	79.2453	1177.86	595.896	1007.26	760.525	640.839	1210.26	145.432	765.924	166.697
PL13529	9	EDVQLHKDVEEEMEKHR	A2RUR9	C144A_HUMAN	CCDC144A	Coiled-coil domain-containing protein 144A	0	0	0	0	5.46849	0	0	0	5.44728	0	2.24701	4.74632	0	0	0	3.13719	0	2.18112	3.71587	0	6.29836
PL08016	18	EKMDTGVKTSQEPEMAK	Q8IYA2	C144C_HUMAN	CCDC144CP	Putative coiled-coil domain-containing protein 144C	0	0	16.2052	7.55847	0	9.82143	7.02967	0	0	0	0	0	5.76964	0	8.47458	0	7.88655	9.79668	9.81492	17.1796	10.5323
PL02347	40	APGWANSSAGSGRIWMDHVScR	Q86VB7	C163A_HUMAN	CD163	Scavenger receptor cysteine-rich type 1 protein M130	27.977	0	12.1288	10.042	12.6558	12.5348	23.5431	10.6432	95.602	58.5543	61.3149	67.6419	0	75.3512	18.7431	70.4467	57.5589	0	13.6002	16.7359	0
PL06941	21	ISSPAEETWITcEDRIRVR	Q9NR16	C163B_HUMAN	CD163L1	Scavenger receptor cysteine-rich type 1 protein M160	0	12.3782	17.5129	13.7002	10.4031	7.0071	4.95886	9.09242	0	0	0	0	2.61799	0	6.14847	0	8.25473	15.0334	14.1064	23.5849	13.9707
PL09234	15	IEQFSQEHSVKK	Q2TBE0	C19L2_HUMAN	CWF19L2	CWF19-like protein 2	0	0	9.96355	8.82325	16.0872	13.0853	8.87291	8.58311	0	0	0	0	10.0129	13.8827	17.7372	14.1537	15.0677	0	12.8924	23.398	9.76055
PL09823	14	KAImESDEEWSmNK	Q2TBE0	C19L2_HUMAN	CWF19L2	CWF19-like protein 2	0	76.3509	44.5493	71.8451	59.8392	48.8794	54.2413	0	0	0	0	0	28.1553	79.7262	54.1272	62.8892	61.4593	0	0	27.4739	0
PL01827	46	KGHIYQGSEADSVFSGFLIFPSA	P02745	C1QA_HUMAN	C1QA	Complement C1q subcomponent subunit A	39.4874	64.0459	36.3134	46.7221	49.5512	56.6431	32.3519	18.7585	82.299	49.3049	77.5643	30.8826	36.9487	53.1638	58.9699	41.6908	43.9985	65.384	42.8031	39.9308	31.7251
PL02594	37	DQPRPAFSAIR	P02745	C1QA_HUMAN	C1QA	Complement C1q subcomponent subunit A	0	0	25.3741	14.8245	23.41	16.4384	21.9762	7.49034	0	21.4992	5.97968	3.99974	13.7457	17.5566	21.0081	15.5344	16.5933	10.1433	18.884	21.217	18.1416
PL02700	36	SLGFcDTTNK	P02745	C1QA_HUMAN	C1QA	Complement C1q subcomponent subunit A	25.5264	53.1418	23.6641	21.3713	30.7616	31.7082	20.0452	9.31395	55.1644	66.801	50.0977	30.7027	20.2141	46.8162	33.7002	36.2718	35.268	26.7348	24.0109	20.4604	18.9837
PL01438	51	FDHVITNMNNNYEPR	P02746	C1QB_HUMAN	C1QB	Complement C1q subcomponent subunit B	24.3834	0	31.9125	0	0	37.5508	24.6376	10.3937	0	85.1745	52.7966	32.8315	44.6543	71.2692	32.7537	51.2623	50.5417	27.1524	33.7318	37.3388	35.1775
PL02805	35	GNLcVNLMR	P02746	C1QB_HUMAN	C1QB	Complement C1q subcomponent subunit B	5.64059	0	10.6954	7.42039	13.1589	6.13052	7.39851	7.21843	0	13.3467	14.9692	15.9648	11.994	23.3397	11.1094	18.3518	17.2148	10.1105	6.28495	6.88631	8.14821
PL05719	24	TINVPLRR	P02746	C1QB_HUMAN	C1QB	Complement C1q subcomponent subunit B	0	65.6406	27.2351	14.8724	24.0877	19.3814	25.4331	21.431	37.2726	36.9975	35.6194	15.4113	22.1812	20.1171	22.7163	20.1199	19.9397	13.0249	16.0192	28.2785	22.6054
PL00829	57	FQSVFTVTR	P02747	C1QC_HUMAN	C1QC	Complement C1q subcomponent subunit C	36.6461	16.9942	76.4241	41.8317	67.2113	65.1197	53.0841	22.2285	22.9282	58.9554	57.8851	32.0519	55.0879	63.1833	61.3912	45.7187	50.9427	41.6154	59.6466	60.4566	60.7675
PL02030	43	QTHQPPAPNSLIR	P02747	C1QC_HUMAN	C1QC	Complement C1q subcomponent subunit C	13.0667	142.875	110.323	59.2596	101.731	82.2117	81.0726	31.2953	110.41	112.522	101.067	42.8458	86.5805	90.1363	92.626	74.0801	76.2592	60.7176	100.949	113.534	97.1347
PL02050	43	FNAVLTNPQGDYDTSTGK	P02747	C1QC_HUMAN	C1QC	Complement C1q subcomponent subunit C	0	0	0	0	0	0	0	0	0	98.1336	77.3113	60.236	0	113.066	8.99626	77.3813	92.6082	26.2327	0	0	0
PL09165	15	TNQVNSGGVLLR	P02747	C1QC_HUMAN	C1QC	Complement C1q subcomponent subunit C	6.17011	0	0	0	0	0	0	0	0	53.6414	19.9101	21.2344	0	39.6678	8.31829	37.8913	12.9081	19.3262	0	0	0
PL03704	31	GEPGLPGPcScGSGHTK	Q9BXJ5	C1QT2_HUMAN	C1QTNF2	Complement C1q tumor necrosis factor-related protein 2	55.1144	40.4101	18.6647	10.8091	0	0	0	31.132	67.857	13.8665	59.2345	99.0342	9.72774	63.2224	17.7878	57.5117	48.792	56.6516	11.179	0	0
PL00363	60	VLNYVDWIK	P00736	C1R_HUMAN	C1R	Complement C1r subcomponent	15.7917	38.2336	12.9913	18.5378	20.6172	17.9931	10.4722	12.061	12.3876	10.5679	9.20145	9.00092	10.3667	15.7597	11.6531	12.2726	14.4389	9.7885	21.5897	20.8481	23.6305
PL01408	51	YTTTMGVNTYK	P00736	C1R_HUMAN	C1R	Complement C1r subcomponent	0	0	24.4336	15.5916	22.4243	15.8264	11.651	9.61944	0	0	0	0	13.8079	13.8222	12.3949	13.7862	14.8818	7.61631	19.1998	17.9035	28.4593
PL01534	50	TLDEFTIIQNLQPQYQFR	P00736	C1R_HUMAN	C1R	Complement C1r subcomponent	43.3942	63.1409	51.2763	34.9037	49.0994	49.1171	49.5886	36.3557	0	30.5305	33.0892	0	30.8224	26.66	31.8952	32.327	0	23.4438	50.7544	43.27	69.8418
PL01644	48	WILTAAHTIYPK	P00736	C1R_HUMAN	C1R	Complement C1r subcomponent	12.1562	0	12.4607	7.23485	10.1587	10.6374	5.39279	4.05999	0	0	0	0	7.73433	5.50583	4.40238	4.37878	7.50198	4.58725	7.73636	7.83437	9.63883
PL01718	47	FcGQLGSPLGNPPGK	P00736	C1R_HUMAN	C1R	Complement C1r subcomponent	18.7183	32.3635	15.823	10.603	16.0913	11.6613	11.2798	9.22301	127.7	21.7498	0	11.4326	10.8549	15.7128	8.90601	16.7311	14.4699	21.9903	12.057	14.0598	20.5093
PL01951	44	LPVANPQAcENWLR	P00736	C1R_HUMAN	C1R	Complement C1r subcomponent	81.9959	84.4751	73.683	54.8966	71.2978	64.1691	55.2538	37.1485	33.184	35.4434	31.037	22.8231	34.8667	33.867	39.8195	29.5656	43.3059	33.5379	69.8602	54.3619	96.015
PL02134	42	MGNFPWQVFTNIHGR	P00736	C1R_HUMAN	C1R	Complement C1r subcomponent	10.968	25.5063	21.3857	0	36.2239	19.0071	7.80592	0	0	0	10.3597	0	9.67509	10.1074	14.059	11.0186	13.061	9.2127	8.74204	14.6063	20.1711
PL02136	42	ESEQGVYTcTAQGIWK	P00736	C1R_HUMAN	C1R	Complement C1r subcomponent	21.8843	24.8124	29.5989	21.0669	25.6072	22.6572	17.0776	14.0502	0	11.588	0	0	15.1839	15.1132	15.4634	13.7966	21.9081	11.2757	23.1822	19.1411	37.8368
PL02349	40	LVFQQFDLEPSEGcFYDYVK	P00736	C1R_HUMAN	C1R	Complement C1r subcomponent	38.7125	44.5649	42.1477	28.7668	31.8088	38.6995	39.2707	30.9221	37.0163	27.0212	30.4747	18.7694	27.6158	23.4179	28.3953	25.6415	23.8714	24.4426	47.6187	36.5448	59.5778
PL02366	39	YTTEIIK	P00736	C1R_HUMAN	C1R	Complement C1r subcomponent	22.388	33.1134	31.4096	19.1898	24.2725	0	12.7961	11.2752	15.0522	16.496	16.2016	7.59772	14.4373	0	0	0	14.9967	0	16.3194	16.9157	26.5698
PL02556	38	LFGEVTSPLFPKPYPNNFETTTVITVPTGYR	P00736	C1R_HUMAN	C1R	Complement C1r subcomponent	102.028	116.283	92.5941	51.6604	0	52.2265	26.1081	55.3147	0	0	61.4836	0	43.4338	32.7538	45.9168	40.5489	17.5775	34.0564	77.6548	53.1243	91.7228
PL02728	36	IQYYcHEPYYK	P00736	C1R_HUMAN	C1R	Complement C1r subcomponent	31.3833	0	49.4154	34.0167	42.1791	35.194	0	0	0	24.6074	22.2179	14.3259	22.789	25.8983	19.2978	0	22.9106	0	40.1153	0	41.0093
PL02918	34	KEFMSQGNK	P00736	C1R_HUMAN	C1R	Complement C1r subcomponent	31.5479	40.4052	40.9406	13.2927	15.6149	13.0299	25.4813	21.6292	0	17.3582	17.7169	0	22.6741	0	11.1226	10.3957	0	0	0	25.0093	20.6236
PL02966	34	FcGQLGSPLGNPPGKK	P00736	C1R_HUMAN	C1R	Complement C1r subcomponent	26.7971	0	39.8592	0	27.4759	23.0335	22.5186	18.4134	0	11.0642	15.8643	7.96651	20.372	17.1445	18.9566	15.2645	22.1633	16.2696	30.1257	32.832	43.1088
PL03026	34	QGYQLIEGNQVLHSFTAVcQDDGTWHR	P00736	C1R_HUMAN	C1R	Complement C1r subcomponent	32.9976	41.3239	46.4228	16.6272	0	40.6602	19.1267	15.7083	0	26.9961	19.3391	0	14.8042	25.4296	17.4708	19.2156	18.2628	0	19.3409	18.0272	0
PL03544	32	QRPPDLDTSSNAVDLLFFTDESGDSR	P00736	C1R_HUMAN	C1R	Complement C1r subcomponent	41.134	71.3729	62.4671	51.7323	51.4198	51.3551	37.8001	33.1375	42.7158	26.9711	39.7521	10.8059	37.4512	34.4139	31.8952	0	26.9386	32.8557	72.9287	54.3853	76.4668
PL03592	31	GYGFYTK	P00736	C1R_HUMAN	C1R	Complement C1r subcomponent	19.7211	27.7604	18.637	15.7306	21.0074	15.4481	13.3626	7.39473	13.547	0	0	0	11.276	12.1503	10.1453	7.99974	11.7925	8.63418	15.961	17.1749	22.3125
PL03861	31	FLEPFDIDDHQQVHcPYDQLQIYANGK	P00736	C1R_HUMAN	C1R	Complement C1r subcomponent	47.8175	57.2793	56.5825	45.4036	45.5057	33.0748	38.3546	30.3858	19.9259	0	21.2142	11.5195	35.7521	22.5194	26.3923	15.6341	24.9519	27.4253	51.5384	29.0257	57.735
PL03993	30	cLPVcGKPVNPVEQR	P00736	C1R_HUMAN	C1R	Complement C1r subcomponent	23.8636	0	45.266	24.5237	31.9526	26.9154	0	0	0	13.7713	13.5365	9.65456	19.3454	3.77537	19.5179	0	21.0879	2.10751	31.7607	32.3183	44.6017
PL04152	29	DYFIATcK	P00736	C1R_HUMAN	C1R	Complement C1r subcomponent	18.5943	0	34.7794	0	23.102	21.2114	18.0539	14.8151	54.066	12.701	0	0	18.0555	17.8476	16.8215	15.8541	18.4815	13.7536	25.6684	29.3293	39.3764
PL04311	29	MDVFSQNMFcAGHPSLK	P00736	C1R_HUMAN	C1R	Complement C1r subcomponent	0	0	17.6512	13.1201	0	22.9147	11.1327	0	0	0	9.85086	0	12.1519	12.7011	11.9216	0	22.783	13.2269	21.6905	16.3203	27.1063
PL04832	27	QDAcQGDSGGVFAVR	P00736	C1R_HUMAN	C1R	Complement C1r subcomponent	0	0	4.02113	4.2455	3.61828	3.56297	0	0	0	17.5513	12.1084	12.0202	0	23.0077	0	19.3464	16.3071	0	3.53892	0	6.74624
PL07644	19	QDAcQGDSGGVFAVRDPNTDR	P00736	C1R_HUMAN	C1R	Complement C1r subcomponent	0	0	25.9274	15.7834	17.27	17.0662	0	11.2915	0	0	0	0	12.4965	0	14.3606	0	14.4626	7.13602	14.1871	19.7529	24.0737
PL08069	18	QRPEVFSDNMFcVGDETQR	Q9NZP8	C1RL_HUMAN	C1RL	Complement C1r subcomponent-like protein	0	0	0	4.83042	7.53843	12.5922	4.78907	4.34216	0	0	0	0	4.97754	0	2.12555	2.00489	4.85368	5.1494	4.43037	0	4.69811
PL00453	60	MLTPEHVFIHPGWK	P09871	C1S_HUMAN	C1S	Complement C1s subcomponent	40.8757	41.4144	51.8547	25.0031	45.8138	32.9362	23.9746	21.2351	0	23.3215	22.35	11.0398	24.4091	23.535	33.1499	24.0636	16.4019	13.729	30.26	27.9282	58.1082
PL00683	58	LLEVPEGR	P09871	C1S_HUMAN	C1S	Complement C1s subcomponent	0	0	57.01	29.9175	44.2736	34.9959	28.326	18.2291	0	16.5311	25.9147	11.6964	23.7989	6.82223	27.9771	19.0984	6.70366	16.7635	34.6501	37.619	53.9326
PL01821	46	QFGPYcGHGFPGPLNIETK	P09871	C1S_HUMAN	C1S	Complement C1s subcomponent	43.2004	66.3733	67.2955	46.6262	42.1791	55.6132	34.835	36.379	58.5816	27.2969	57.3228	34.1208	0	57.1872	35.8133	55.1863	72.14	49.5838	52.8599	47.4032	76.2568
PL02199	41	TNFDNDIALVR	P09871	C1S_HUMAN	C1S	Complement C1s subcomponent	51.9826	70.0799	83.8679	57.4137	61.3383	61.2775	57.6163	39.2473	0	35.3181	29.8	17.3242	36.2068	35.3123	40.0837	26.5966	30.5355	45.7182	64.283	53.5446	88.5503
PL02226	41	SNALDIIFQTDLTGQK	P09871	C1S_HUMAN	C1S	Complement C1s subcomponent	23.8539	35.4494	29.6241	16.4043	0	21.2114	22.0051	16.3099	19.8283	0	13.1317	6.99206	11.0296	16.2812	0	10.3957	26.647	15.9257	23.6974	19.4096	27.6661
PL02476	38	NYVDWIMK	P09871	C1S_HUMAN	C1S	Complement C1s subcomponent	9.27937	9.19314	8.35158	4.72494	7.88547	8.22909	0	3.45134	0	0	2.7579	1.9444	3.46274	0	6.08629	0	0	0	5.07544	5.77012	8.80138
PL03691	31	VGATSFYSTcQSNGK	P09871	C1S_HUMAN	C1S	Complement C1s subcomponent	47.0426	66.8043	44.8134	28.1435	31.4803	27.6481	24.2278	16.9256	0	24.8753	23.9187	11.7624	22.1812	26.0546	20.6075	22.4649	27.2484	16.3815	28.1098	22.8656	47.9842
PL04211	29	EDTPNSVWEPAK	P09871	C1S_HUMAN	C1S	Complement C1s subcomponent	18.7331	0	29.3978	0	20.0977	26.7965	16.3206	13.3763	0	21.6303	19.3081	9.54062	14.9613	31.4452	15.4898	24.1466	28.5972	12.0125	19.2782	21.3992	34.1045
PL06055	23	cVPVcGVPR	P09871	C1S_HUMAN	C1S	Complement C1s subcomponent	45.5251	59.6498	54.4952	27.5921	28.288	32.1241	24.2278	21.0765	27.4642	0	0	0	22.6047	17.8225	23.2225	19.0183	25.043	24.9015	30.1033	33.7894	53.2328
PL06211	23	DVVQITcLDGFEVVEGR	P09871	C1S_HUMAN	C1S	Complement C1s subcomponent	28.7357	31.9971	32.9436	30.8284	14.7319	9.14409	16.1133	13.8916	13.4405	0	0	0	7.58835	8.12496	14.1669	0	7.96675	12.078	20.5078	18.5083	0
PL08334	17	GDSGGAFAVQDPNDK	P09871	C1S_HUMAN	C1S	Complement C1s subcomponent	0	0	4.17705	0	0	0	0	0	18.0952	6.05283	0	0	26.7782	10.375	0	8.57485	0	0	2.74379	0	6.23305
PL09030	16	cQPVDcGIPESIENGKVEDPESTLFGSVIR	P09871	C1S_HUMAN	C1S	Complement C1s subcomponent	0	0	62.5425	0	0	71.3584	29.4349	0	47.5162	0	31.9366	0	0	34.6873	19.8034	31.3096	0	0	0	50.3455	71.1948
PL02236	41	LGIEKTDPTTLTDEEINR	P11586	C1TC_HUMAN	MTHFD1	C-1-tetrahydrofolate synthase, cytoplasmic	0	0	9.43545	8.51737	14.0419	8.11422	13.3554	6.05151	0	0	0	0	24.3852	12.7324	10.2355	9.93063	16.8503	0	21.7039	13.8076	17.6681
PL06451	22	TDPSTLTEEEVSK	Q6UB35	C1TM_HUMAN	MTHFD1L	Monofunctional C1-tetrahydrofolate synthase, mitochondrial	11.7978	0	6.67027	15.63	9.32087	0	0	8.98748	0	12.9366	0	0	0	0	0	0	0	0	0	0	4.78209
PL09295	15	ASSGGGGGGGGGREGLLGQR	Q6UB35	C1TM_HUMAN	MTHFD1L	Monofunctional C1-tetrahydrofolate synthase, mitochondrial	0	4.14575	7.10928	13.1153	5.54858	0	22.7404	0	0	0	0	0	0	10.1054	0	0	58.5249	0	0	5.39416	0
PL07623	19	VDNFGSIPFGHGVRScIGR	Q4G0S4	C27C1_HUMAN	CYP27C1	Cytochrome P450 27C1	30.8021	32.1523	35.5338	20.1799	32.9793	21.1916	29.218	26.1276	0	0	0	0	10.3595	3.90428	9.27526	0	0	15.0552	27.841	27.3678	33.9878
PL04313	29	QAADFAEQFRSYSESEK	Q96HQ2	C2AIL_HUMAN	CDKN2AIPNL	CDKN2AIP N-terminal-like protein	12.5533	57.0638	27.059	16.5673	15.851	20.5579	30.8573	12.2126	37.8479	0	23.8091	20.0437	16.7322	18.4159	25.0715	21.1776	35.1587	23.1273	19.6231	23.4447	27.7828
PL00403	60	YYYPNVRDQK	Q4AC94	C2CD3_HUMAN	C2CD3	C2 domain-containing protein 3	2413.8	0	2899.54	975.194	1845.08	3067.84	2504.74	1403.86	2.19193	1958.91	1274.37	1762.11	1770.86	1966.79	1823.02	2138.52	2179.87	2378.22	2155.83	4091.15	1984.81
PL03203	33	EGPScPSPGPFcREELMVK	Q4AC94	C2CD3_HUMAN	C2CD3	C2 domain-containing protein 3	0	0	29.0457	14.5464	34.6427	0	26.8072	6.90501	826.652	194.738	296.032	339.109	20.6687	8.58394	16.2162	79.2292	6.02746	23.5775	28.289	32.9487	18.0436
PL06543	22	VRWWGETSDGTLFcPR	Q4AC94	C2CD3_HUMAN	C2CD3	C2 domain-containing protein 3	9.67974	21.1748	10.215	0	5.07422	7.12791	9.67182	6.70446	0	0	5.72755	0	1.6603	10.6035	10.5635	3.09567	3.25159	4.18337	6.04753	7.11749	6.9282
PL07382	20	TLNEITTVTDKTSPWSSVISDTSEVISPQPDEVQR	Q4AC94	C2CD3_HUMAN	C2CD3	C2 domain-containing protein 3	8.20098	0	0	0	9.64122	1.82268	8.30494	8.03836	0	0	0	0	15.9903	0	22.4741	0	10.2122	13.1259	0	10.3563	0
PL08106	18	IHNPDEPETRDAWWAEIRQEIK	Q86YS7	C2CD5_HUMAN	C2CD5	C2 domain-containing protein 5	6.17656	0	0	3.464	0	20.6371	23.8903	4.72927	0	0	7.26164	0	5.27607	0	6.14572	3.2846	7.30878	0	19.5178	4.30132	11.5097
PL02279	40	ERAAQSR	Q9P2K1	C2D2A_HUMAN	CC2D2A	Coiled-coil and C2 domain-containing protein 2A	38.6616	51.6085	30.1126	33.6092	24.5892	31.015	27.4099	15.9671	102.662	29.7033	70.9452	55.1089	48.6746	97.8706	55.5482	52.395	107.335	33.9473	34.9861	47.7768	44.3918
PL00358	60	DVLYLSVIR	Q9Y5P4	C43BP_HUMAN	COL4A3BP	Collagen type IV alpha-3-binding protein	11.1714	23.3298	14.3619	7.82457	9.14017	8.70441	0	11.9584	46.4992	23.9105	0	7.36984	24.0262	17.0644	7.24631	11.1701	0	5.17669	9.16537	12.3926	11.9086
PL00434	60	FSAIcQGDGTWSPR	P04003	C4BPA_HUMAN	C4BPA	C4b-binding protein alpha chain	99.3158	0	103.584	107.132	147.216	158.383	72.5628	45.637	0	128.213	141.55	89.7994	150.116	146.054	137.816	140.063	187.914	89.0161	93.7143	122.968	160.655
PL01089	55	GVGWSHPLPQcEIVK	P04003	C4BPA_HUMAN	C4BPA	C4b-binding protein alpha chain	144.744	0	149.177	149.779	220.547	255.092	125.213	77.7951	0	176.716	167.498	115.135	184.313	177.362	211.138	162.465	205.594	120.917	172.847	174.014	214.727
PL01107	55	WTPYQGcEALccPEPK	P04003	C4BPA_HUMAN	C4BPA	C4b-binding protein alpha chain	212.644	359.235	398.341	189.405	333.079	383.034	167.545	102.398	0	196.994	162.663	143.439	180.843	250.78	482.281	244.581	272.849	128.503	221.9	226.134	319.35
PL01283	53	cHPGYKPTTDEPTTVIcQK	P04003	C4BPA_HUMAN	C4BPA	C4b-binding protein alpha chain	269.534	299.714	268.075	204.244	332.668	270.144	194.883	123.968	208.25	244.845	230.978	158.191	250.791	221.679	311.908	236.483	243.322	118.024	201.539	297.73	350.142
PL01329	52	EDVYVVGTVLR	P04003	C4BPA_HUMAN	C4BPA	C4b-binding protein alpha chain	21.5744	35.5054	0	0	22.3422	23.9842	22.0171	9.88762	125.055	89.4357	42.5353	56.698	21.2479	69.1598	23.0244	60.2731	59.983	15.1153	17.4236	29.1892	24.8202
PL01607	49	KPDVSHGEMVSGFGPIYNYK	P04003	C4BPA_HUMAN	C4BPA	C4b-binding protein alpha chain	112.65	144.599	89.0986	43.1502	132.492	92.5698	64.4627	40.0635	0	166.539	105.874	104.491	78.0851	136.23	125.292	71.7962	158.405	53.5952	90.6233	110.125	148.198
PL01628	48	YTcLPGYVR	P04003	C4BPA_HUMAN	C4BPA	C4b-binding protein alpha chain	104.966	0	127.047	95.5537	173.008	183.931	93.3914	55.3847	0	163.932	158.783	126.109	168.782	172.343	163.262	152.333	211.244	92.8638	112.91	150.616	189.161
PL01697	47	TWYPEVPK	P04003	C4BPA_HUMAN	C4BPA	C4b-binding protein alpha chain	8.00725	0	6.35485	5.51843	12.4545	5.29751	6.4482	6.2376	0	33.9144	13.6293	15.6722	13.1632	10.7433	9.0689	17.185	10.4802	15.0105	8.24704	9.4643	12.8743
PL02613	37	LMQcLPNPEDVK	P04003	C4BPA_HUMAN	C4BPA	C4b-binding protein alpha chain	97.9274	0	111.832	114.54	172.392	212.312	79.0958	55.3614	0	124.002	146.526	98.9442	133.245	120.839	168.413	114.525	153.575	80.3655	119.853	145.455	149.854
PL02616	37	LSLEIEQLELQR	P04003	C4BPA_HUMAN	C4BPA	C4b-binding protein alpha chain	0	169.812	97.0453	31.6674	64.3775	29.0345	40.3555	28.3103	0	0	0	0	58.9886	33.3202	67.0482	31.1643	30.4927	44.5353	87.286	80.2819	80.0358
PL03037	34	WNPSPPAcEPNScINLPDIPHASWETYPRPTK	P04003	C4BPA_HUMAN	C4BPA	C4b-binding protein alpha chain	0	39.8369	0	22.9631	0	59.1583	33.6055	19.1713	488.994	281.743	159.824	97.0253	55.3033	324.217	0	273.44	95.7067	29.7994	41.8623	25.6631	0
PL03057	33	GYILVGQAK	P04003	C4BPA_HUMAN	C4BPA	C4b-binding protein alpha chain	0	0	0	0	0	0	0	0	0	40.607	12.0606	17.2013	2.9961	23.0663	0	20.0627	10.7317	16.628	13.648	14.2287	14.2141
PL03255	33	SRPANHcVYFYGDEISFScHETSR	P04003	C4BPA_HUMAN	C4BPA	C4b-binding protein alpha chain	77.4573	0	100.34	75.7046	112.122	129.111	63.8119	45.7769	0	58.5794	77.002	60.1461	133.317	117.05	104.865	108.089	137.463	66.2572	84.1726	109.121	142.67
PL03312	32	MALEVYK	P04003	C4BPA_HUMAN	C4BPA	C4b-binding protein alpha chain	58.9566	0	51.0751	40.8009	75.9387	76.8246	36.5466	23.0214	0	73.0174	0	0	58.3664	47.1092	73.5197	55.4355	55.8092	36.4851	54.0694	61.2973	72.851
PL03457	32	LScSYSHWSAPAPQcK	P04003	C4BPA_HUMAN	C4BPA	C4b-binding protein alpha chain	59.4409	0	87.8412	70.0711	12.5572	113.88	62.5824	33.1375	0	128.263	95.8098	80.3547	115.082	138.593	107.022	147.89	155.653	86.1235	86.2109	118.928	131.939
PL03548	32	TWYPEVPKcEWETPEGcEQVLTGK	P04003	C4BPA_HUMAN	C4BPA	C4b-binding protein alpha chain	128.923	303.464	127.021	143.45	261.822	297.277	124.297	81.8294	70.6641	65.0214	171.434	137.233	137.265	187.499	249.615	179.449	281.78	118.461	166.71	184.592	225.481
PL03734	31	cEWETPEGcEQVLTGK	P04003	C4BPA_HUMAN	C4BPA	C4b-binding protein alpha chain	9.79597	12.1196	0	8.55812	14.7113	17.1296	10.4746	5.69938	0	61.6876	25.3722	41.1368	7.04992	60.5075	12.2782	53.5461	35.9424	6.21912	11.8039	11.1946	16.8773
PL04736	27	QSTLDKEL	P04003	C4BPA_HUMAN	C4BPA	C4b-binding protein alpha chain	24.293	89.3454	0	38.8591	25.2171	11.0652	80.6628	35.6794	25.1698	0	0	24.745	9.1558	4.72849	58.7057	11.3383	79.7404	59.6806	93.3783	21.4482	9.53619
PL05641	25	QSSSYSFFKEEIIYEcDKGYILVGQAK	P04003	C4BPA_HUMAN	C4BPA	C4b-binding protein alpha chain	27.8123	65.8752	40.6137	50.8213	38.2363	18.6902	52.2163	26.3748	16.8707	0	0	43.2961	78.5398	20.9179	53.8191	19.527	32.4247	42.9526	45.2445	35.2839	53.4428
PL06004	24	WNPSPPAcEPNScINLPDIPHASWETYPRPTKEDVYVVGTVLR	P04003	C4BPA_HUMAN	C4BPA	C4b-binding protein alpha chain	65.6724	216.748	0	0	58.9768	225.186	67.4038	46.1267	0	0	154.482	0	160.262	68.4909	65.1772	139.461	146.996	102.497	119.965	70.848	0
PL06260	23	HSGEENFYAYGFSVTYScDPR	P04003	C4BPA_HUMAN	C4BPA	C4b-binding protein alpha chain	41.4569	129.083	90.3811	103.369	129.679	111.147	78.7583	45.2872	0	21.6044	0	0	81.7704	9.38667	118.38	0	39.5034	80.1745	89.8394	109.378	98.8609
PL07071	20	QSSSYSFFK	P04003	C4BPA_HUMAN	C4BPA	C4b-binding protein alpha chain	18.3553	0	0	6.4941	0	0	5.50127	0	35.153	13.3791	6.17085	16.8445	0	29.1796	11.7489	21.489	17.9621	4.89561	5.01273	7.19688	0
PL08128	18	TWYPEVPKcEWETPEGcEQVLTGKR	P04003	C4BPA_HUMAN	C4BPA	C4b-binding protein alpha chain	57.0517	156.796	38.124	50.27	87.5411	91.2032	28.3501	0	0	0	0	0	0	0	83.1609	0	0	34.111	71.0921	52.2136	38.6999
PL08464	17	cEWETPEGcEQVLTGKR	P04003	C4BPA_HUMAN	C4BPA	C4b-binding protein alpha chain	7.72774	0	16.9421	0	0	0	14.6042	9.23233	0	0	0	0	21.3508	0	23.1125	0	9.12048	10.4925	24.4813	22.6952	30.1388
PL08547	17	SHSTQTLTcNSDGEWVYNTFcIYKR	P04003	C4BPA_HUMAN	C4BPA	C4b-binding protein alpha chain	0	25.4158	10.0523	13.7146	0	24.6179	9.48138	0	0	0	0	0	6.58327	0	18.2677	0	0	13.1286	13.99	15.5567	11.8153
PL11506	11	EEIIYEcDK	P04003	C4BPA_HUMAN	C4BPA	C4b-binding protein alpha chain	0	0	0	0	0	0	0	0	35.629	28.2244	4.619	8.79104	0	15.0351	0	10.5265	4.41807	0	0	0	0
PL13293	9	RLMQcLPNPEDVK	P04003	C4BPA_HUMAN	C4BPA	C4b-binding protein alpha chain	0	0	0	0	0	0	0	0	0	0	0	0	2.6119	0	5.41713	0	5.15989	2.97845	4.53565	5.56929	5.3746
PL00612	59	NLcEAMENFMQQLK	P20851	C4BPB_HUMAN	C4BPB	C4b-binding protein beta chain	10.2932	16.2054	8.26105	10.3944	12.5962	19.532	8.29048	4.18825	12.2655	10.252	8.64762	0	8.38763	9.68355	14.2549	12.3536	12.1297	7.40073	0	15.7225	10.5486
PL01144	54	ALLAFQESK	P20851	C4BPB_HUMAN	C4BPB	C4b-binding protein beta chain	15.4075	0	11.4614	10.9256	9.35907	20.0033	12.1018	6.75343	0	24.0985	0	17.1473	15.2198	17.5273	17.9595	11.4504	24.0041	9.64932	14.2186	19.3466	15.9675
PL01715	47	LIQEAPKPEcEK	P20851	C4BPB_HUMAN	C4BPB	C4b-binding protein beta chain	0	46.1596	21.9641	15.5221	27.5581	28.4998	18.9025	11.0373	30.3811	0	0	22.3914	23.0163	15.4394	22.8483	19.174	22.0357	9.2973	13.9832	27.5079	26.803
PL00347	60	cLVERRR	Q3KP66	CA106_HUMAN	C1orf106	Uncharacterized protein C1orf106	107.065	45.1683	64.5795	44.9961	45.7932	64.2483	79.4574	43.9813	0	60.1585	30.306	50.7914	40.7775	46.2303	47.0174	38.3065	50.1408	39.6779	50.7768	54.5487	63.6834
PL00510	60	SEIPKcSNSPGPLGKSTVcSATSSQK	Q5VWT5	CA168_HUMAN	C1orf168	Uncharacterized protein C1orf168	137.124	570.866	433.045	393.146	26.4903	301.436	465.27	444.01	0	79.6098	260.356	225.893	157.486	130.351	234.647	606.676	212.155	128.094	329.03	329.02	103.34
PL01958	44	NSHTHcLWQmALGQR	Q5VU69	CA189_HUMAN	C1orf189	Uncharacterized protein C1orf189	26.8178	29.6439	8.97273	10.0132	62.4472	84.4893	84.52	71.0323	108.823	89.536	3.56194	109.468	80.7653	12.0371	12.5974	13.809	63.3367	9.401	20.1629	10.7089	92.3993
PL03452	32	NSHTHcLWQMALGQR	Q5VU69	CA189_HUMAN	C1orf189	Uncharacterized protein C1orf189	25.423	32.7686	11.3341	15.582	14.3971	18.2565	0	0	14.9912	24.4845	19.7945	22.6912	16.8016	20.1562	19.8415	20.2059	15.7567	21.9266	31.6935	15.9747	26.0099
PL05890	24	KQLLMVRQAALHQLFEK	Q5VU69	CA189_HUMAN	C1orf189	Uncharacterized protein C1orf189	34.6766	0	11.0424	26.2737	20.2045	39.1154	23.4949	29.523	0	0	0	0	7.69604	21.1913	18.0035	40.798	15.6856	19.6043	13.2911	6.84428	9.60617
PL03442	32	KFWTASRQcASLDGK	Q8IZS8	CA2D3_HUMAN	CACNA2D3	Voltage-dependent calcium channel subunit alpha-2/delta-3	21.7294	0	49.8429	18.3628	58.258	22.9741	50.6493	17.4806	0	20.4664	46.4992	29.0746	37.2119	21.6601	59.0139	45.9263	27.9228	16.4743	68.6507	17.0301	37.1603
PL04633	28	EPAALQPRQRPRSDHQLHR	Q8N1I8	CAAS1_HUMAN	CACTIN-AS1	Putative uncharacterized protein encoded by CACTIN-AS1	19.7631	0	53.2127	18.569	17.5308	14.137	37.535	30.0593	0	0	9.46571	9.7475	0	6.38083	19.1525	5.32347	26.7381	11.4067	11.6226	47.52	4.4765
PL03372	32	KDMNETFKEK	Q8TDN4	CABL1_HUMAN	CABLES1	CDK5 and ABL1 enzyme substrate 1	183.424	107.49	70.7156	113.125	73.6799	121.822	106.409	163.682	0	61.5121	108.489	135.853	76.2903	100.644	83.8873	105.556	156.51	214.599	155.645	53.9883	97.5313
PL05334	26	ELGPEELDELQAAFEEFDTDRDGYISHRELGDcMR	P57796	CABP4_HUMAN	CABP4	Calcium-binding protein 4	500.776	0	151.339	201.032	267.983	599.901	664.636	190.29	0	241.06	0	0	0	108.769	0	0	230.564	0	0	855.593	782.63
PL03818	31	ESDHHAREGSLEQPGFWEGEAERGK	O00555	CAC1A_HUMAN	CACNA1A	Voltage-dependent P/Q-type calcium channel subunit alpha-1A	43.039	3.70613	0	16.8775	23.8412	42.6011	12.3284	15.3491	0	8.06375	25.9344	39.2479	34.1201	0	16.9249	3.4424	44.3265	0	35.0757	25.3129	0
PL00452	60	RGPDGEPQPGLESQGR	Q00975	CAC1B_HUMAN	CACNA1B	Voltage-dependent N-type calcium channel subunit alpha-1B	203.087	207.74	334.968	144.217	173.871	137.805	222.437	222.961	121.109	64.9963	174.133	101.583	131.522	83.4371	132.38	124.283	71.8848	142.748	168.928	166.822	223.102
PL05304	26	GTHLcSTTPDRPPPSQASSHHHHHR	Q00975	CAC1B_HUMAN	CACNA1B	Voltage-dependent N-type calcium channel subunit alpha-1B	3.67753	2.88465	8.52258	8.10984	31.9321	18.2664	2.75787	5.2493	24.3805	4.30635	36.3251	4.66537	30.9469	21.0956	29.4739	21.1278	0	16.6134	26.0156	30.1699	8.56344
PL02421	39	SASQERSLDEAmPTEGEK	Q15878	CAC1E_HUMAN	CACNA1E	Voltage-dependent R-type calcium channel subunit alpha-1E	0	84.1981	46.4228	46.4823	61.441	50.9193	58.3395	44.471	31.6259	28.6505	30.0249	58.2681	73.2033	34.3944	70.4601	44.0992	48.5004	31.6277	43.6094	48.1038	55.0523
PL03150	33	QGScEDLPIPGTYHR	O60840	CAC1F_HUMAN	CACNA1F	Voltage-dependent L-type calcium channel subunit alpha-1F	476.884	331.953	401.359	35.6708	0	197.181	131.336	68.3972	172.206	197.897	118.722	100.833	201.423	70.488	95.2234	135.454	76.2956	69.1771	100.994	328.32	151.604
PL03732	31	DLETNKATMVSQPSARR	O60840	CAC1F_HUMAN	CACNA1F	Voltage-dependent L-type calcium channel subunit alpha-1F	0	0	34.3519	13.506	20.5351	15.8105	25.9876	14.4117	129.164	18.3032	45.0797	39.8175	64.8994	38.0662	21.1754	0	54.1506	35.8848	14.0549	18.3401	62.6804
PL06465	22	THSLPNDSYmcR	O43497	CAC1G_HUMAN	CACNA1G	Voltage-dependent T-type calcium channel subunit alpha-1G	0	0	15.818	7.34272	5.93259	8.94802	15.284	5.38922	0	0	0	0	14.1812	0	9.68303	6.11999	4.30325	8.04375	11.1588	19.893	14.5492
PL03182	33	HcQTLHGPASPGNDHSGR	Q9P0X4	CAC1I_HUMAN	CACNA1I	Voltage-dependent T-type calcium channel subunit alpha-1I	36.9044	0	33.7986	30.4928	65.4248	0	0	0	118.872	40.3814	25.9513	164.307	56.0212	0	0	62.4324	39.1685	0	0	48.5708	53.1162
PL04869	27	KSSVMSLGRMSYDQR	Q9P0X4	CAC1I_HUMAN	CACNA1I	Voltage-dependent T-type calcium channel subunit alpha-1I	0	0	0	3.51297	10.8097	0	12.0392	0	0	16.1751	21.2901	0	25.5577	16.373	11.3691	0	0	0	0	20.7827	15.7226
PL04693	28	DSAYVEPKEDYSHDHVDHYASHRDHNHR	Q08289	CACB2_HUMAN	CACNB2	Voltage-dependent L-type calcium channel subunit beta-2	11.0197	13.0678	14.2261	12.094	0	5.87424	13.8978	13.7797	0	24.3216	20.7532	12.1432	12.2644	14.0156	16.7246	0	12.5525	0	15.4615	0	13.5741
PL08989	16	STPPSSAIDIDATGLDAEENDIPANHR	Q08289	CACB2_HUMAN	CACNB2	Voltage-dependent L-type calcium channel subunit beta-2	24.2801	35.4968	0	0	0	0	0	0	0	7.00346	15.406	24.2863	0	24.4725	13.4515	23.1293	0	16.1986	0	0	0
PL00367	60	LSAEILRLEK	Q9P1Z2	CACO1_HUMAN	CALCOCO1	Calcium-binding and coiled-coil domain-containing protein 1	313.768	260.925	35.0057	233.059	180.421	204.39	168.992	205.774	0	250.911	154.183	5.17208	37.164	213.085	142.725	229.216	196.663	155.382	129.507	38.2028	40.6128
PL02031	43	GISRSHGEITEER	Q9P1Z2	CACO1_HUMAN	CALCOCO1	Calcium-binding and coiled-coil domain-containing protein 1	2.60688	2.02999	1.49579	3.70612	0	3.71745	0	1.94348	1.814	0	0	0	0	1.68691	2.15386	0	2.61913	4.71005	0	1.10172	0
PL03633	31	QELLEYMRK	Q9P1Z2	CACO1_HUMAN	CALCOCO1	Calcium-binding and coiled-coil domain-containing protein 1	8.44313	16.7614	0	6.06859	4.35754	5.0137	10.9881	4.67563	0	4.63221	11.532	9.28549	0	14.9335	4.51024	14.9759	2.05411	13.3033	5.94226	5.9616	7.22424
PL04742	27	GDPGSSPAGPR	Q9P1Z2	CACO1_HUMAN	CALCOCO1	Calcium-binding and coiled-coil domain-containing protein 1	312.186	484.008	127.474	323.626	261.206	188.586	379.689	323.213	1800.16	368.22	499.29	1440.39	81.1961	1254.1	213.735	839.63	547.52	285.441	197.06	139.127	142.6
PL05009	27	LMDFAIERGDTEGTFGLDWEPDSGHVRLR	O75309	CAD16_HUMAN	CDH16	Cadherin-16	5.9893	12.6627	12.1212	0	6.68212	8.03896	0	5.767	223.505	111.669	78.1266	86.3513	8.11243	88.6129	6.88092	109.252	69.1873	9.39281	7.3847	7.57984	11.0175
PL06631	22	LSAEDADAPGSPNSHVVYQLLSPEPEDGVEGR	O75309	CAD16_HUMAN	CDH16	Cadherin-16	0	5.55984	0	0	0	0	0	2.50689	57.89	30.3049	32.2458	36.4894	0	23.6718	0	27.3233	18.354	3.44658	1.67113	1.69484	0
PL05771	24	LHSNSDKGDGSVK	Q13634	CAD18_HUMAN	CDH18	Cadherin-18	53.5001	0	73.4818	16.6176	39.0783	0	27.9403	0	242.951	121.696	50.2662	44.345	29.6977	39.199	18.5868	27.9669	26.2642	0	20.864	31.2441	0
PL09515	15	VEVSEDFGVGQEITSYTAQEPDTFMEQK	P12830	CADH1_HUMAN	CDH1	Cadherin-1	0	0	0	0	0	0	0	0	83.4788	36.4711	27.5622	45.0646	0	40.2928	0	35.6697	40.2074	7.48805	0	0	0
PL08553	17	LLDRETLLWHNITVIATEINNPKQSSR	P55285	CADH6_HUMAN	CDH6	Cadherin-6	14.8748	0	5.43695	0	0	7.86269	6.22931	5.96989	0	0	0	0	0	0	0	0	0	7.08418	5.3599	2.70409	0
PL05973	24	VDDEMPQHAVLSGPNLFINNLNKTDNGTYR	Q9BY67	CADM1_HUMAN	CADM1	Cell adhesion molecule 1	124.823	37.6906	0	120.077	115.263	140.122	49.0823	98.4798	51.0148	31.0318	60.6964	0	0	80.9176	86.0665	74.35	78.1547	64.4016	91.5641	0	0
PL05380	25	GDSQEcSPR	Q13111	CAF1A_HUMAN	CHAF1A	Chromatin assembly factor 1 subunit A	40.7466	60.6411	16.082	24.9072	21.4181	10.3879	42.4769	37.0786	416.906	51.4356	71.9979	73.8783	0	82.8902	17.2001	57.3872	27.8499	14.6841	10.1576	14.3494	14.6309
PL01391	51	LLVQNYR	Q9ULX7	CAH14_HUMAN	CA14	Carbonic anhydrase 14	0	0	24.0916	2.29103	6.0599	15.155	28.2055	11.2239	0	12.721	11.4899	44.1951	11.2282	29.8827	8.3315	65.3184	36.9813	20.8241	12.5049	22.0367	23.3972
PL02457	39	TcSLDQcYKTFLSPATSETK	Q5VU97	CAHD1_HUMAN	CACHD1	VWFA and cache domain-containing protein 1	5.93441	12.8264	7.41357	6.89923	4.74771	9.34016	3.40153	4.57536	30.2265	2.73972	15.7687	9.36372	7.81569	9.53511	1.3731	2.15306	4.24492	2.42598	4.82682	6.055	8.7034
PL01888	45	cVLHFFASMRSELQAR	Q86XJ0	CAHM3_HUMAN	CALHM3	Calcium homeostasis modulator protein 3	0	0	48.4849	24.0203	1.1091	8.38951	13.2035	19.1246	35.332	13.1376	14.7346	0	0	12.9042	0	36.0019	30.7843	0	14.4581	3.91368	0
PL02047	43	IQWNQRWGRRPSNR	P30988	CALCR_HUMAN	CALCR	Calcitonin receptor	0	7.59414	2.51025	6.77458	4.69021	7.03681	8.42789	2.5372	0	11.2045	7.34035	59.6664	7.30837	3.14061	0	7.18378	12.6564	8.80883	5.31959	3.98607	7.1638
PL02380	39	NDWRDAEENK	Q05682	CALD1_HUMAN	CALD1	Caldesmon	12.9311	0	0	7.78142	21.9863	6.62882	0	0	0	49.4829	16.047	25.2488	7.74869	30.0389	0	13.5557	13.5768	10.1351	6.05649	0	10.7445
PL03447	32	TAWRYDMDDNSWTK	Q13939	CALI_HUMAN	CCIN	Calicin	27.1472	30.2817	38.7779	16.1478	18.6479	30.5793	24.4206	19.9688	27.6798	30.6057	15.6815	18.6735	32.713	16.205	15.9784	10.7591	9.14599	12.0507	13.7257	38.3896	44.0185
PL14381	8	EEEEAEDKEDDEDK	P27797	CALR_HUMAN	CALR	Calreticulin	8.36134	0	16.3788	6.20803	0	0	11.6679	9.75936	0	10.8661	11.7204	3.29939	11.2497	0	0	0	0	0	0	0	0
PL10360	13	RIVDDWANDGWGLK	P27824	CALX_HUMAN	CANX	Calnexin	58.5369	26.0235	15.6297	31.3558	0	0	15.0863	0	2.24563	0	0	0	0	0	0	0	0	0	2.53156	18.5526	11.8176
PL02801	35	LHDESNQR	Q5T5Y3	CAMP1_HUMAN	CAMSAP1	Calmodulin-regulated spectrin-associated protein 1	111.811	61.5893	44.9391	28.4791	27.1063	17.3098	33.051	0	23.8761	45.9962	27.6578	20.4665	21.973	9.90425	16.8699	0	0	26.009	18.7182	31.0806	35.2942
PL07700	19	GVKWMRPHEFcAEPKFIcEDMSR	Q6ZSI9	CAN12_HUMAN	CAPN12	Calpain-12	15.2719	0	29.8504	30.4688	14.5162	14.038	7.20806	18.9311	81.3634	0	0	0	23.8563	0	17.5831	0	0	0	14.196	19.0057	15.0601
PL03471	32	WSDGSQEWEETcDPRK	Q6MZZ7	CAN13_HUMAN	CAPN13	Calpain-13	27.1439	49.2628	29.2469	24.9552	31.5214	37.8479	23.7167	0	0	27.0713	20.9275	22.6312	20.9942	16.4316	36.7819	16.8175	21.2884	18.581	28.8937	28.4886	39.8896
PL07993	18	DGEPEYNPcGKYMVK	Q9Y6W3	CAN7_HUMAN	CAPN7	Calpain-7	0	0	0	0	1.44978	1.39825	0	9.8783	0	0	0	4.74602	4.63533	9.03121	3.97975	8.25719	2.88505	3.68399	2.48845	2.38651	3.69247
PL03534	32	FAFSIYDMDKDGYISNGELFQVLK	Q96LZ3	CANB2_HUMAN	PPP3R2	Calcineurin subunit B type 2	65.2849	0	66.3147	505.337	0	0	28.7599	0	182.376	106.506	158.474	162.662	26.0124	99.5698	459.608	60.4392	170.49	208.596	5.70036	43.8071	37.9768
PL07395	19	KEESSPSR	P40123	CAP2_HUMAN	CAP2	Adenylyl cyclase-associated protein 2	0	29.4456	6.49424	4.1544	10.3333	2.04588	4.6985	3.49332	0	0	12.0071	16.7366	4.04106	7.03317	3.49109	0	0	0	0	5.42685	6.76491
PL00604	59	LDDYQERMNKGER	Q14444	CAPR1_HUMAN	CAPRIN1	Caprin-1	119.172	0	165.975	31.8592	131.568	93.9958	36.0403	11.8605	82.6652	54.4184	51.1098	67.9117	119.341	248.436	90.2047	18.5948	6.62711	40.1964	554.357	88.5249	73.4576
PL02224	41	VARMVQSGGcSANDSR	Q9ULU8	CAPS1_HUMAN	CADPS	Calcium-dependent secretion activator 1	18.2128	12.3049	23.7797	10.1667	11.3785	9.30055	16.7955	13.3623	8.61231	0	12.1393	8.01748	7.58357	4.66795	7.75919	8.13469	6.48935	10.1869	12.0368	11.4492	15.4053
PL04674	28	EGDTVIFASDDEQDRILWVQAMYR	Q9ULU8	CAPS1_HUMAN	CADPS	Calcium-dependent secretion activator 1	162.405	0	70.3635	61.1774	27.7018	33.7482	150.646	134.066	0	93.722	323.021	1.96089	32.3301	44.8631	19.0029	43.0819	29.6361	66.2572	44.6621	67.0417	59.8727
PL03123	33	LMASDMLEAcVKR	Q86UW7	CAPS2_HUMAN	CADPS2	Calcium-dependent secretion activator 2	3.89062	7.42605	5.44952	33.3934	9.94719	9.77192	249.751	432.117	59.8428	6.57232	35.3664	28.1811	5.76246	2.25976	7.85604	2.60568	130.865	189.439	642.606	0.935455	3.54808
PL01863	45	AQScDKLEPDR	Q8ND23	CARL3_HUMAN	LRRC16B	Leucine-rich repeat-containing protein 16B	6.14105	23.722	15.0635	11.0488	26.8394	12.1743	7.05619	0	83.6415	82.8183	34.6636	50.9113	13.3388	55.0779	13.5769	22.3403	44.5453	16.3842	10.0143	6.86062	7.9406
PL04388	29	DTSPNSETSTSTTHSVcGGFSETYAALcDYNGLHcR	Q8ND23	CARL3_HUMAN	LRRC16B	Leucine-rich repeat-containing protein 16B	0	87.449	139.017	0	59.8598	83.1425	94.4883	0	628.125	474.25	353.664	0	54.8965	358.397	1.89214	440.785	92.7905	12.9704	114.903	79.1844	102.99
PL01396	51	EEYMNGMNR	P47710	CASA1_HUMAN	CSN1S1	Alpha-S1-casein	1214.33	1045.16	1026.28	1301.46	1234.16	1142.37	904.503	1130.55	1390.09	1019.69	1071.67	1021.82	1153.69	6.02927	954.215	1107.26	2.49155	948.594	961.333	898.326	1011.47
PL05767	24	AQVEScQLNNR	Q8NG31	CASC5_HUMAN	CASC5	Protein CASC5	0	13.6583	6.94079	3.57907	3.73328	3.9967	9.17039	5.08606	0	0	5.03226	0	2.20711	7.11715	4.26811	5.06809	7.45641	4.00054	5.57717	5.55295	9.26092
PL06469	22	SSSDEcEEITKSR	Q8NG31	CASC5_HUMAN	CASC5	Protein CASC5	0	17.8346	10.0767	0	0	9.44909	12.273	8.03369	0	0	8.5942	0	10.5509	11.3906	9.76668	0	10.8866	8.65806	11.9024	9.7632	11.3604
PL10105	14	EIFDHHTEEDIDK	Q8NG31	CASC5_HUMAN	CASC5	Protein CASC5	69.7294	0	253.49	118.399	0	0.662288	1.5701	0	0	0	0	0	0	0	0	0	0	0	0	0	0
PL07158	20	EQAPDcSSSDGSER	Q14511	CASL_HUMAN	NEDD9	Enhancer of filamentation 1	15.9887	8.48199	9.58885	0	0	9.33224	7.75289	8.86855	0	0	0	0	0	16.1679	0	16.7303	16.493	10.3588	25.9596	7.95113	7.51838
PL08542	17	FLQSYPGRGSGSDDTELRYSSQYEER	Q13948	CASP_HUMAN	CUX1	Protein CASP	0	0	0	4.16879	3.79488	0	3.81859	2.10602	0	0	2.70168	0	0	0	1.73234	1.84183	0	1.2793	1.54078	0.500886	3.2215
PL11612	11	ETFRNLKYEVR	P42574	CASP3_HUMAN	CASP3	Caspase-3	0	0	0	0	0	0	0	0	0	2.30856	3.96396	7.18395	0	4.91209	0	5.98371	0	0	2.5422	1.66705	0
PL16130	7	KNFEAMFKGILQSGLDNFVINHMLK	P51878	CASP5_HUMAN	CASP5	Caspase-5	11.5173	0	0	0	17.8142	12.2832	15.783	8.26922	0	0	0	0	0	0	5.26524	0	7.04449	0	0	0	5.02703
PL00494	60	AGADTHGRLLQGNIcNDAVTK	Q6UXS9	CASPC_HUMAN	CASP12	Inactive caspase-12	3874.48	4409.08	3085.63	3893.11	4045.41	4446.28	3902.96	3374.38	5056.73	4173.5	3047.47	4998.18	2620.39	3554.67	4279.11	4189.84	3083.9	3962.34	3368.7	3094.05	3207.5
PL04056	30	KQLSSDISSDGEREANMPGLNIR	Q6UXS9	CASPC_HUMAN	CASP12	Inactive caspase-12	14.3582	35.3761	27.4556	47.9446	39.222	17.1177	15.8505	22.0396	53.4481	30.4051	40.0051	39.3922	31.4402	25.6603	15.7693	73.1458	23.946	4.34165	23.8317	30.2166	26.0799
PL04515	28	GHILELLTEVTR	P31944	CASPE_HUMAN	CASP14	Caspase-14	25.0259	40.7937	14.9504	16.6296	22.2741	22.5978	40.2591	41.3228	19.0268	0	17.7141	0	12.4175	25.5663	16.8303	22.4649	25.0795	21.1215	42.2207	15.0523	19.9355
PL06996	21	NLSVEDAARLSQEDPDYGIRDLFNAIATGK	P04040	CATA_HUMAN	CAT	Catalase	10.188	16.8907	16.854	16.6488	0	3.21439	6.98869	0	0	0	0	0	0	0	34.1845	0	0	40.6603	30.5064	0	0
PL06825	21	cRGYREIPEGNEK	P43235	CATK_HUMAN	CTSK	Cathepsin K	0	0	5.0195	0	10.1525	8.09639	16.1253	9.75703	0	0	0	0	0	0	0	0	0	17.795	11.4903	33.0188	21.6174
PL06593	22	EGKHSFTMAMNAFGDMTSEEFR	P07711	CATL1_HUMAN	CTSL	Cathepsin L1	44.2659	27.0234	41.1669	0	0	0	0	25.6052	0	11.6206	0	0	24.6962	2.11718	0	1.10705	1.95751	14.8342	28.1322	24.9859	33.6612
PL04185	29	NSWGEPWGER	Q9UBR2	CATZ_HUMAN	CTSZ	Cathepsin Z	12.5436	0	15.4332	17.344	16.1796	11.8554	19.2472	15.2908	0	39.5292	39.0492	0	20.4151	0	0	0	11.787	0	13.0694	11.9606	13.6464
PL04766	27	SQIQPFFGRK	Q9BXY5	CAYP2_HUMAN	CAPS2	Calcyphosin-2	0	10.8094	4.09657	5.15405	9.71104	0	7.77699	2.92664	27.395	0	0	20.2176	3.7523	19.1112	3.86969	12.7419	10.6424	9.04078	3.00809	0	4.50916
PL05658	25	IQVHYYEDGNVQLVSHKDVQDSLTVSNEAQTAK	P52907	CAZA1_HUMAN	CAPZA1	F-actin-capping protein subunit alpha-1	24.7934	40.5179	25.5753	31.1161	25.4019	15.2956	14.0738	16.0511	0	0	19.8254	29.5303	0	0	23.0905	0	0	29.9631	0	12.0143	9.17228
PL09291	15	HHSPSQRSHcSPSR	Q68DN1	CB016_HUMAN	C2orf16	Uncharacterized protein C2orf16	0	6.49387	0	0	0	0	16.8968	8.25057	55.6119	0	37.25	0	4.84831	0	0	4.97051	0	0	5.3711	10.779	9.50819
PL02525	38	cPRcGTYNGTRGLScK	Q9NWW7	CB042_HUMAN	C2orf42	Uncharacterized protein C2orf42	19.931	4.84439	298.756	9.19339	0	0	9.06432	6.00253	4.44244	0	2.84224	1.36063	11.2449	12.3574	8.72551	1.96287	12.2846	0	7.21448	0	0
PL03862	30	VMDSAFK	A6NN90	CB081_HUMAN	C2orf81	Uncharacterized protein C2orf81	3.75179	0	3.65397	6.14411	0	4.24427	5.85565	4.37014	0	0	13.3791	17.6391	6.66942	12.6425	6.94475	12.5405	11.1418	5.15759	5.44054	8.22551	6.394
PL01189	54	WSAGLTSSQVDLYIPK	P08185	CBG_HUMAN	SERPINA6	Corticosteroid-binding globulin	0	13.7703	0	7.46019	9.39685	6.19905	6.6102	0	27.3503	19.5866	30.6434	13.1926	5.19291	14.7421	9.24059	14.4506	13.143	10.1433	5.44278	5.75377	4.88939
PL01836	46	MNTVIAALSR	P08185	CBG_HUMAN	SERPINA6	Corticosteroid-binding globulin	3.7647	4.09187	3.49051	3.84996	4.80932	5.34346	3.07849	0	0	23.4267	25.9766	16.3948	2.30666	15.787	5.30266	16.2465	16.0301	6.12361	2.40333	2.82551	2.73162
PL01657	48	SFYANNHcIGTDLNR	Q96IY4	CBPB2_HUMAN	CPB2	Carboxypeptidase B2	19.2788	0	27.5117	248.833	398.381	285.592	237.215	125.111	0	0	0	404.172	266.825	406.248	351.31	369.155	21.7258	246.745	262.956	19.7202	224.525
PL04268	29	NAPDKFSFHScNFK	Q5U5Z8	CBPC2_HUMAN	AGBL2	Cytosolic carboxypeptidase 2	25.2261	0	10.7205	16.831	8.20582	9.11438	9.55129	12.0307	22.6272	0	6.28892	0	2.0719	8.0527	7.46863	5.11377	5.31117	0	5.60852	5.71874	4.30388
PL00871	57	MSEDSEKEDYSDR	Q8NEM8	CBPC3_HUMAN	AGBL3	Cytosolic carboxypeptidase 3	272.182	0	504.213	360.304	372.917	488.002	506.011	219.347	209.755	110.065	200.082	95.826	235.332	76.7575	0	0	0	0	0	417.522	283.193
PL08178	18	EDYSDRTISDEDESDEDmFMK	Q8NEM8	CBPC3_HUMAN	AGBL3	Cytosolic carboxypeptidase 3	96.0548	0	138.413	35.4071	12.2471	10.576	36.185	77.935	0	0	0	0	62.4825	0	23.7508	0	0	26.361	63.1183	69.0032	49.6637
PL02603	37	KNVFLYGcSIK	Q96MI9	CBPC4_HUMAN	AGBL1	Cytosolic carboxypeptidase 4	0	0	9.12613	27.2805	18.8122	19.2071	14.6162	20.8386	0	24.0281	26.9491	28.5679	18.6012	17.537	27.9991	32.5761	36.8537	15.5437	20.7789	11.5402	24.7736
PL04581	28	HNAEAWKQTEPAEQK	Q8NDL9	CBPC5_HUMAN	AGBL5	Cytosolic carboxypeptidase-like protein 5	15.8531	21.1619	0	28.623	0	0	11.8367	29.4064	27.2282	17.1577	23.9103	13.1318	10.4809	0	9.64066	0	12.1187	17.3175	0	10.2273	10.2168
PL08309	17	SLYRDGMAPMVK	Q5VU57	CBPC6_HUMAN	AGBL4	Cytosolic carboxypeptidase 6	0	0	2.93978	0	0	0	0.8857	0.511838	8.46179	0	0	0	3.42445	0	0	2.80707	1.81917	1.59942	0	1.36865	1.36723
PL10601	13	MAEGSQSAPEAGNDMGNDDAIGGNVSK	Q5VU57	CBPC6_HUMAN	AGBL4	Cytosolic carboxypeptidase 6	0	17.757	12.4507	11.6649	0	0	16.7738	24.8357	0	0	26.581	0	0	0	0	0	0	13.5352	0	0	9.10463
PL01776	46	IVQLIQDTR	P15169	CBPN_HUMAN	CPN1	Carboxypeptidase N catalytic chain	0	0	10.0214	8.79784	11.7358	9.08864	12.5478	8.06634	0	8.89093	7.46686	0	7.28922	4.8242	8.85318	0	8.58462	5.70609	9.00634	12.7708	9.01366
PL04020	30	ELMLQLSEFLcEEFR	P15169	CBPN_HUMAN	CPN1	Carboxypeptidase N catalytic chain	10.5547	12.7747	10.9343	7.28759	10.824	11.0909	9.55852	9.2883	7.06234	8.13895	7.14075	0	9.6368	3.31053	8.79595	6.3429	6.1514	7.28884	10.1598	13.3827	11.8666
PL06046	23	SIPQVSPVR	P15169	CBPN_HUMAN	CPN1	Carboxypeptidase N catalytic chain	0	14.4168	12.5915	7.29238	13.3622	8.44893	11.0001	7.40173	5.25607	0	7.33192	0	4.83575	0	7.32996	0	0	4.34165	9.4431	12.486	13.6814
PL07142	20	YVGNMHGNEALGR	P15169	CBPN_HUMAN	CPN1	Carboxypeptidase N catalytic chain	0	0	2.44738	6.15609	10.2121	8.69055	7.57449	3.72185	0	0	0	0	7.79655	0	5.74951	5.65567	5.46062	4.23249	7.57957	11.211	10.2547
PL02997	34	YFFFHHSHGDTMTVMDPK	Q9Y646	CBPQ_HUMAN	CPQ	Carboxypeptidase Q	23.6698	41.3928	19.477	45.5474	15.4732	17.9654	19.428	13.8473	41.2105	53.5662	35.5913	32.7116	40.8254	24.453	41.4704	30.7075	17.9712	0	25.9148	17.2216	15.8999
PL05046	26	LAVDTFPAR	Q9HC52	CBX8_HUMAN	CBX8	Chromobox protein homolog 8	0	0	0	0	0	0	64.1011	199.851	12.233	8.82075	15.3104	3.22918	5.94672	6.10153	0	0	220.904	136.362	3.61956	0	0
PL08713	16	MTSLFAQEIR	Q9HBI5	CC014_HUMAN	C3orf14	Uncharacterized protein C3orf14	0	0	2.28468	1.70587	0	0	0	0	6.28939	0	0	0	0.921323	0.741793	0	2.71364	0	4.64183	2.52652	1.5615	1.93313
PL03560	32	ASSQANNVQHEQSDGQVSGLTEERTAEQTER	Q96M34	CC030_HUMAN	C3orf30	Uncharacterized protein C3orf30	11.0875	14.7831	24.4336	22.5628	31.5624	8.96188	0	11.6156	41.7801	33.789	24.8802	0	0	22.3241	27.5369	19.0495	22.7101	6.88224	27.1467	15.6571	20.668
PL08853	16	mEmSGLSFSEmEGcR	Q5JPI3	CC038_HUMAN	C3orf38	Uncharacterized protein C3orf38	29.4308	68.2266	62.618	0	0	31.9855	16.6991	0	0	35.0173	17.0366	22.0496	24.8877	0	0	12.8498	0	7.55627	0	10.6706	18.8788
PL03422	32	MERDMEKSEVLLK	Q8IYK2	CC105_HUMAN	CCDC105	Coiled-coil domain-containing protein 105	0	11.9343	0	0	11.6167	0	0	0	14.6454	12.716	0	15.1415	6.8154	10.8691	14.1889	11.1701	0	0	0	0	8.30917
PL03299	33	ELAFGNVLVNSKQSR	Q6ZU64	CC108_HUMAN	CCDC108	Coiled-coil domain-containing protein 108	103.792	0	28.92	12.2834	84.9947	115.643	199.68	60.1419	0	60.6352	68.0062	72.5295	57.8882	47.2462	26.4143	50.2244	75.5665	15.2572	210.163	24.2387	14.1596
PL09648	14	cVSVFFHPK	Q6ZU64	CC108_HUMAN	CCDC108	Coiled-coil domain-containing protein 108	0	0	4.52157	0	0	0	0	0	0	6.37931	11.4927	12.5509	0	17.5331	0	12.7647	19.7027	0	0	0	5.73851
PL05906	24	SKEHKTQSDMAIVNNENNR	Q8TBZ0	CC110_HUMAN	CCDC110	Coiled-coil domain-containing protein 110	42.1995	67.8387	10.2427	0	0	34.58	22.9549	15.4611	12.7863	13.4354	0	12.0502	0	17.328	12.3773	0	17.5484	25.6378	0	8.62599	17.4558
PL04811	27	VMKYIEDMNRR	Q9H0I3	CC113_HUMAN	CCDC113	Coiled-coil domain-containing protein 113	9.50216	43.5306	8.40942	44.9481	11.5695	7.54383	12.8299	20.9296	26.0363	0	0	15.9611	3.66376	5.91208	40.5899	19.0142	15.6218	14.5268	10.3122	13.3616	2.57533
PL07465	19	DSQRLENMDR	Q96M63	CC114_HUMAN	CCDC114	Coiled-coil domain-containing protein 114	3.1351	0	6.34479	0	0	4.4245	2.32979	2.41827	0	0	0	0	4.24527	0	0	0	2.22362	2.38586	1.76075	6.01764	6.97019
PL11179	12	HHSGYLADDEASHSMcSAR	Q8IYX3	CC116_HUMAN	CCDC116	Coiled-coil domain-containing protein 116	0	0	0	2.72086	0	0	0	0	158.577	131.02	36.5753	41.6165	0	56.5232	0	31.4134	19.32	0	0	0	0
PL13919	8	EFDEVFTK	Q8IWD4	CC117_HUMAN	CCDC117	Coiled-coil domain-containing protein 117	0	0	6.08325	0	0	0	5.171	2.49989	0	1.33126	0	0	2.76879	2.25978	0	12.1979	2.10881	0	6.3835	2.70178	2.69899
PL04042	30	SQGFPKEDNQDTSSLADAVEK	Q5T0U0	CC122_HUMAN	CCDC122	Coiled-coil domain-containing protein 122	54.501	19.0328	20.8637	58.3726	13.393	6.57139	0	6.03751	0	39.479	57.1541	9.51663	12.7238	9.99409	15.8926	5.92973	15.8989	25.9353	16.5877	17.2936	8.10156
PL06334	23	QQKMAQENMccDKSGFAEASGLELAVLGAcLcHGPGGNPcScAR	Q86Z20	CC125_HUMAN	CCDC125	Coiled-coil domain-containing protein 125	227.012	0	0	37.0612	544.796	46.9781	217.423	262.115	0	0	0	0	102.303	0	318.952	0	0	118.87	304.84	10.6996	106.536
PL08121	18	DSHLWQLLPMPHAEYEVTRPTATSK	Q6ZRS4	CC129_HUMAN	CCDC129	Coiled-coil domain-containing protein 129	36.2587	0	16.6956	0	25.9358	12.0808	14.7049	14.2247	0	0	0	0	23.7151	0	23.4207	0	0	10.5499	24.4365	7.49918	7.49144
PL06273	23	EEIKSTSAKSSVVSLADQAPNFSR	Q6ZP82	CC141_HUMAN	CCDC141	Coiled-coil domain-containing protein 141	29.9529	24.0108	48.9124	34.2325	28.6464	43.0764	52.4332	32.0648	0	0	0	0	0	0	19.168	0	7.36604	31.9552	19.8605	31.174	13.6744
PL00579	59	EEEIcIFYEK	Q8IYE0	CC146_HUMAN	CCDC146	Coiled-coil domain-containing protein 146	199.665	0	186.018	302.531	564.304	195.102	356.305	127.373	0	647.958	548.77	583.471	337.742	533.591	133.106	380.989	174.864	385.139	326.791	240.285	98.6043
PL02305	40	QWRAHQEEVAR	Q8NFR7	CC148_HUMAN	CCDC148	Coiled-coil domain-containing protein 148	5.71163	8.34407	15.5262	11.1831	0	9.97789	0	9.5285	12.0011	9.15413	8.99294	0	9.25631	14.5761	0	7.04882	12.2226	8.49501	9.10265	7.41405	0
PL00326	61	LGEVQGDNK	Q6ZUS6	CC149_HUMAN	CCDC149	Coiled-coil domain-containing protein 149	51.9826	28.4931	65.7866	26.9689	31.1928	36.0654	25.1921	72.758	37.8584	22.8602	21.4841	16.4397	30.0088	19.5898	27.779	22.4441	14.0215	15.7211	28.3338	30.7537	45.1149
PL03148	33	KALDEANFRSVEVSR	Q8NCX0	CC150_HUMAN	CCDC150	Coiled-coil domain-containing protein 150	17.0638	11.2662	17.777	31.6195	23.0404	152.223	68.3199	44.5876	24.3114	33.2376	8.45645	47.1934	26.8739	31.1131	25.6659	32.8253	42.1576	46.2818	40.4512	159.513	25.2168
PL04333	29	NKVDINTLTHNLQTLEEENK	Q8NCX0	CC150_HUMAN	CCDC150	Coiled-coil domain-containing protein 150	11.9172	4.26901	14.7391	1.5932	1.54835	1.46301	2.30055	2.25293	1.15048	2.36699	4.38847	5.93965	3.69293	0	1.26436	3.94692	2.52982	14.8806	2.61388	0.844851	6.77424
PL03358	32	LINDFSQIEK	Q4G0S7	CC152_HUMAN	CCDC152	Coiled-coil domain-containing protein 152	23.8636	0	377.971	588.041	282.768	105.483	263.251	196.843	0	347.666	266.766	269.548	101.752	239.843	193.793	145.503	173.752	221.094	237.869	208.714	138.751
PL09310	15	QcHALQEDMQTRSK	Q494R4	CC153_HUMAN	CCDC153	Coiled-coil domain-containing protein 153	4.29421	0	0	10.0372	0	0	5.5519	6.5762	5.01198	0	0	4.47457	0	2.91476	0	7.01352	10.8137	11.2021	0	4.12852	0
PL04453	28	VEEQLQSER	Q569K6	CC157_HUMAN	CCDC157	Coiled-coil domain-containing protein 157	19.0818	11.0292	18.4887	23.8093	18.845	10.3364	9.94182	14.1855	0	25.2917	17.7788	0	14.3772	11.7341	15.0627	9.96178	14.1801	20.5567	24.0109	16.6612	11.3464
PL05262	26	TLLGQPcTSPPRQPcTSPPR	Q569K6	CC157_HUMAN	CCDC157	Coiled-coil domain-containing protein 157	4.09726	0	0	12.432	7.30844	0	4.30555	7.97773	0	0	9.29984	0	0	13.0292	7.99692	7.74228	16.566	0	10.955	0	0
PL04889	27	QGEKEEHKWGMEQGR	P0C7I6	CC159_HUMAN	CCDC159	Coiled-coil domain-containing protein 159	23.5988	0	20.6082	49.1984	8.56108	3.79865	36.7635	19.1102	91.127	34.3093	39.2179	88.3062	32.7549	36.8748	1.38213	3.18287	47.4232	37.3517	10.4421	13.2262	31.9293
PL02371	39	RDLHQMR	A2VCL2	CC162_HUMAN	CCDC162P	Coiled-coil domain-containing protein 162	7.71667	63.7047	37.1705	58.7562	60.3731	18.5892	52.8913	2.46957	159.963	98.5615	281.048	25.7975	82.6798	10.4746	76.5353	81.639	90.8403	105.116	96.3349	87.4975	95.8984
PL00193	61	IVPEHDVSR	Q8NDH2	CC168_HUMAN	CCDC168	Coiled-coil domain-containing protein 168	1.79776	3318.67	1808.88	715.542	612.945	591.161	4.12716	2.01624	36.7925	1865.17	1158.54	4.0837	881.481	8.29293	810.81	764.783	1159.2	9.01895	2042.27	1385.2	859.262
PL00524	60	IEGREGR	Q8NDH2	CC168_HUMAN	CCDC168	Coiled-coil domain-containing protein 168	27.2117	0	48.158	47.5851	73.3513	44.7203	50.1672	35.7727	0	108.561	103.035	82.6634	63.1286	149.316	85.3621	93.6798	113.459	57.8523	45.4909	70.7779	91.2096
PL03879	30	KKLEYDVK	Q8NDH2	CC168_HUMAN	CCDC168	Coiled-coil domain-containing protein 168	71.807	0	77.933	35.2153	83.1465	54.9398	98.2611	88.4756	0	151.274	195.808	38.948	90.7683	60.2536	62.4257	93.3891	43.5246	80.0654	73.4174	76.5414	51.8565
PL06175	23	GTISKDNSWRFYSR	Q8NDH2	CC168_HUMAN	CCDC168	Coiled-coil domain-containing protein 168	0	0	7.09419	8.73072	4.73334	0	0	0	0	0	4.33224	0	7.70322	0	12.7933	0	0	2.47373	5.41366	10.1672	6.30769
PL03518	32	ELESILDSFTVSGQWTSGIHKDK	Q6TFL3	CC171_HUMAN	CCDC171	Coiled-coil domain-containing protein 171	195.435	277.087	86.6593	161.645	143.335	86.6084	128.998	61.9609	92.2661	74.7971	76.1024	59.9962	0	60.488	156.571	58.363	387.31	129.676	454.237	111.643	56.5686
PL10141	13	EVESAYER	Q6TFL3	CC171_HUMAN	CCDC171	Coiled-coil domain-containing protein 171	0	0	5.11003	2.38605	5.29394	2.69748	0	2.3211	0	0	0	0	5.49204	0	0	3.53375	1.11408	2.316	1.36908	4.38538	0
PL02113	42	DLWAEFQTTVK	P0C221	CC175_HUMAN	CCDC175	Coiled-coil domain-containing protein 175	0	0	6.88546	7.84854	17.0585	4.73346	10.2215	0	0	11.4452	15.2739	18.0708	6.8154	7.2166	0	9.30569	18.3357	4.23249	8.2448	6.35156	6.93053
PL08733	16	QEENSQNSSEK	Q8NCU4	CC191_HUMAN	CCDC191	Coiled-coil domain-containing protein 191	0	0	4.24243	5.65987	3.52793	4.97112	3.01099	3.50031	0	0	0	0	3.12771	0	2.54898	0	0	0	3.34182	4.9715	2.46336
PL06730	21	ARPQPGSFNK	Q96AQ1	CC74A_HUMAN	CCDC74A	Coiled-coil domain-containing protein 74A	0	0	56.1864	53.5602	45.8805	44.2499	176.827	37.3584	113.176	0	0	114.565	74.017	56.228	63.3698	59.7725	94.5402	60.0081	51.5832	152.367	67.1566
PL07639	19	LGDAAGScPGIRQHLSGNQYK	Q96PX6	CC85A_HUMAN	CCDC85A	Coiled-coil domain-containing protein 85A	1440.66	0	11.8848	10.8523	15.0707	18.3238	17.0824	626.605	0	0	0	0	10.8046	0	298.481	0	5.09609	4.1288	14.3998	9.45029	0
PL03051	33	IHTLELK	Q8N163	CCAR2_HUMAN	CCAR2	Cell cycle and apoptosis regulator protein 2	0	0	3.65397	0	0	4.57105	0	0	0	2.7363	0	0	0	0	8.96104	4.02997	0	2.97895	4.62748	4.66793	4.50449
PL11834	11	VVSPPEPEKEEAAKEEATK	Q8N163	CCAR2_HUMAN	CCAR2	Cell cycle and apoptosis regulator protein 2	51.4169	68.6352	0	38.1754	0	100.67	47.0573	21.6268	10.0626	39.0279	11.8581	7.41632	0	0	5.44464	5.13557	0	0	5.54021	0	0
PL04977	27	SENMVKAGTccATcKEFYQMK	Q6UXH8	CCBE1_HUMAN	CCBE1	Collagen and calcium-binding EGF domain-containing protein 1	30.166	0	13.9998	15.1961	28.2357	27.6283	16.4315	21.8904	0	0	0	0	14.3272	14.9765	11.1072	17.8556	13.0337	12.0535	0	17.2963	0
PL06552	22	DWNILPKcQDQDFLPR	Q0P6D6	CCD15_HUMAN	CCDC15	Coiled-coil domain-containing protein 15	0	0	17.4752	0	5.09065	5.0279	13.9918	5.92014	0	0	5.5889	7.24392	12.6616	9.35543	7.05701	5.75533	12.3648	0	2.20108	27.5079	18.0273
PL04555	28	AGATSGELPVVEAENR	Q96LX7	CCD17_HUMAN	CCDC17	Coiled-coil domain-containing protein 17	8.66914	19.6885	13.1045	14.2803	13.9577	9.87094	5.87252	9.11107	18.7868	20.2233	12.2841	9.82546	16.2631	13.0058	9.50253	0	11.3277	0	19.8314	8.47654	0
PL08487	17	SLETNINTEHEKIcLAFEK	Q5T9S5	CCD18_HUMAN	CCDC18	Coiled-coil domain-containing protein 18	0	17.5846	13.9369	9.99646	7.69989	1.81892	21.1155	6.47826	0	0	0	0	3.55368	0	10.1541	0	0	4.34984	8.65021	14.7627	6.63894
PL10235	13	LVTGIEELRTK	Q5T9S5	CCD18_HUMAN	CCDC18	Coiled-coil domain-containing protein 18	1.11004	1.37531	0.885705	0	0	0.487804	0.508181	0.496247	0	0	0	0	0	0	0	0	0	1.74812	0.745414	0	0
PL03194	33	GQSATHRWGRQLQcSPR	Q8N4L8	CCD24_HUMAN	CCDC24	Coiled-coil domain-containing protein 24	0	0	0	75.0573	25.6689	22.7761	24.8787	19.7146	0	31.4579	21.4953	39.9974	115.225	41.9139	26.7444	34.9015	74.7281	26.2846	41.7951	75.5883	93.449
PL02445	39	SPEKSPENLVcSQNSEAGYINVASLK	Q5VVM6	CCD30_HUMAN	CCDC30	Coiled-coil domain-containing protein 30	44.0076	54.995	164.039	86.7798	237.18	57.2372	99.4182	64.9691	44.9533	17.8896	64.9696	38.4683	83.4934	58.2029	73.9374	245.826	40.3714	110.629	35.322	90.4864	113.487
PL07108	20	VTPSSDEYELK	Q9UFE4	CCD39_HUMAN	CCDC39	Coiled-coil domain-containing protein 39	23.5504	0	0	14.6272	15.4362	17.4366	27.8921	17.5529	0	20.5489	0	34.1208	20.4558	11.8066	16.1501	17.0208	30.9484	21.0943	21.4553	33.5792	19.1235
PL05867	24	EMRSSVDSEIGQTEIR	Q4G0X9	CCD40_HUMAN	CCDC40	Coiled-coil domain-containing protein 40	36.7753	0	0	40.1776	33.7597	37.7686	75.7208	38.5477	0	9.27194	21.1608	0	26.1081	19.7655	55.3159	0	17.9098	58.4526	35.994	32.5518	21.2278
PL04077	30	MSLGIMEEEDLAEYFRLQYGER	Q96M95	CCD42_HUMAN	CCDC42	Coiled-coil domain-containing protein 42A	53.3064	0	131.297	157.163	142.698	152.203	242.037	162.306	0	116.933	61.3992	58.7069	136.475	142.734	112.992	145.835	101.813	501.023	138.332	10.2396	51.2267
PL06268	23	ALVRLQKEMQDLSEFcSDKPK	Q96A33	CCD47_HUMAN	CCDC47	Coiled-coil domain-containing protein 47	91.8897	61.9341	5.20308	0	0	57.4551	1.04746	6.49225	18.4329	0	2.79136	17.741	0	0	0	0	0	65.5204	0	0	30.3488
PL07386	19	IEAAKLR	Q2TAC2	CCD57_HUMAN	CCDC57	Coiled-coil domain-containing protein 57	2.56071	0	0	2.7688	3.03509	2.68163	3.90537	2.08246	7.88818	0	0	4.31157	0	3.24413	3.337	6.34913	4.08635	4.8001	2.75499	0	0
PL05893	24	DTRENEIWHLREQVSR	Q9Y6R9	CCD61_HUMAN	CCDC61	Coiled-coil domain-containing protein 61	13.6252	0	10.9493	31.3558	0	22.7364	34.0153	22.6972	0	0	29.6032	13.1146	10.6706	16.7851	24.015	13.4	32.9715	0	22.2325	0	0
PL04709	28	MEESKALDSSR	Q6P9F0	CCD62_HUMAN	CCDC62	Coiled-coil domain-containing protein 62	13.7609	0	32.7424	39.6982	27.5581	11.6415	28.2055	0	0	11.135	36.7158	0	0	0	22.21	17.0106	0	0	28.2666	21.8195	0
PL00994	56	KNRGESFESYEVAHLR	Q8NA47	CCD63_HUMAN	CCDC63	Coiled-coil domain-containing protein 63	33.8048	32.3936	51.3769	68.7047	110.848	47.9485	63.2815	27.7273	142.305	130.218	99.8581	158.311	5.17138	122.968	79.573	65.2018	86.5935	6.18092	41.8399	35.5407	38.8399
PL03289	33	KGPGAGPRR	Q8IV32	CCD71_HUMAN	CCDC71	Coiled-coil domain-containing protein 71	53.4678	166.709	175.733	102.53	165.965	24.8754	137.074	37.6383	132.582	139.768	266.204	160.44	44.1757	133.456	80.4535	70.6128	122.08	43.1982	86.1437	118.064	75.3704
PL03217	33	NSDKNVHSMSMLVKPNSSPGGK	Q6ZRK6	CCD73_HUMAN	CCDC73	Coiled-coil domain-containing protein 73	37.9699	125.032	2.70842	47.7049	1.08651	48.8002	105.71	51.2104	100.891	39.1281	56.2264	62.9645	44.7021	31.66	63.8345	107.466	17.4609	150.443	64.9549	63.8192	96.1317
PL05853	24	KQLQMKMcALEEEK	Q6ZRK6	CCD73_HUMAN	CCDC73	Coiled-coil domain-containing protein 73	0	105.939	35.1063	4.6794	11.1547	19.8449	82.1334	0	0	0	12.9771	21.6328	12.8243	25.7421	25.4898	17.0417	8.30758	0	37.0691	58.5652	38.3734
PL04400	29	EENSGTEFGDTDMK	Q8IWF9	CCD83_HUMAN	CCDC83	Coiled-coil domain-containing protein 83	0	0	0	13.2135	0	14.2043	11.9982	15.0576	16.0855	10.252	0	0	20.0202	12.1191	13.7222	13.1737	9.30639	12.9567	11.4276	22.6975	0
PL10219	13	FLVTPQDYAR	Q86UT8	CCD84_HUMAN	CCDC84	Coiled-coil domain-containing protein 84	6.9224	14.3263	0	0	5.03315	5.62073	4.33207	4.67563	0	0	0	0	0	4.63279	2.89897	0	7.30695	0	5.94226	0	0
PL00002	62	ELKSIPR	Q9NVE4	CCD87_HUMAN	CCDC87	Coiled-coil domain-containing protein 87	2324.69	2760.96	1707.28	1635.87	1779.98	1394.88	1609.16	1625.16	2805.41	2070.21	2135.48	1624.18	1300.14	1721.48	931.983	1522.71	1232.83	1487.51	1525.1	1664.72	1601.18
PL00867	57	LEWFEGQASNPNR	Q9NVE4	CCD87_HUMAN	CCDC87	Coiled-coil domain-containing protein 87	8.01694	0	15.1038	0	19.0566	8.45289	9.50789	8.28555	0	73.4436	37.4092	39.8974	12.0921	70.4294	22.0779	39.9052	29.5814	35.5846	14.1736	11.608	14.3253
PL08007	18	QAHKcEELLNAQHQR	Q7Z6B0	CCD91_HUMAN	CCDC91	Coiled-coil domain-containing protein 91	0	0	0	0	0	0	0	0	10.0769	5.56717	6.10619	0	5.9204	0	14.9901	5.11584	0	0	0	0	3.97963
PL03516	32	ALVAmNENLKSQEQEFKAHcR	Q567U6	CCD93_HUMAN	CCDC93	Coiled-coil domain-containing protein 93	0	0	12.677	8.11223	0	28.0046	5.33734	21.8647	7.98581	77.3539	10.877	8.30232	7.4352	2.77342	3.57033	4.03205	0	42.9526	5.98257	10.4871	28.9491
PL00659	59	AGPGVGEARLASTAVESAGVSSAPEGTSPGDR	Q9H0W5	CCDC8_HUMAN	CCDC8	Coiled-coil domain-containing protein 8	259.106	394.533	134.666	68.1773	246.01	188.922	68.4163	125.204	62.1616	103.773	208.516	35.2601	296.738	103.554	92.0978	146.125	130.191	0	88.1147	186.624	136.371
PL00757	58	RAGLGSAGDMTLSMTGR	Q9Y3X0	CCDC9_HUMAN	CCDC9	Coiled-coil domain-containing protein 9	0	577.534	579.153	563.11	443.763	548.012	341.117	612.846	581.748	453.696	382.902	748.978	628.893	528.123	378.384	608.337	371.089	589.711	373.603	398.607	512.267
PL00980	56	MNEEMEKIAEYER	Q9Y3X0	CCDC9_HUMAN	CCDC9	Coiled-coil domain-containing protein 9	46.2354	0	25.1981	117.249	98.055	0	40.0903	61.6577	0	40.7574	36.6596	38.1685	53.2932	48.5935	56.7907	51.0754	49.4299	29.2809	53.0167	63.9827	72.5245
PL03127	33	GSPHLSGAGDTSISDR	Q9Y3X0	CCDC9_HUMAN	CCDC9	Coiled-coil domain-containing protein 9	22.7044	77.5361	42.1728	20.9159	33.4722	27.2718	25.626	30.9455	91.4117	0	31.0089	52.1106	0	48.2029	32.4355	46.653	26.8574	59.7898	0	54.9457	43.4354
PL10458	13	GRGSPHLSGAGDTSISDRK	Q9Y3X0	CCDC9_HUMAN	CCDC9	Coiled-coil domain-containing protein 9	22.2008	10.9688	9.51413	10.9817	0	6.48424	8.0711	13.6631	0	0	0	0	0	0	5.48756	0	0	6.331	5.27031	0	0
PL05814	24	NPWEScMDAEPEH	Q06432	CCG1_HUMAN	CACNG1	Voltage-dependent calcium channel gamma-1 subunit	0	0	31.3593	34.664	0	28.6186	31.701	0	0	22.3446	25.0609	44.7947	21.3323	17.4106	19.9648	18.5082	46.0945	0	29.3417	0	20.7946
PL03178	33	MALHAGLWRVcFFAGR	P62955	CCG7_HUMAN	CACNG7	Voltage-dependent calcium channel gamma-7 subunit	271.343	390.008	161.927	81.9853	100.293	163.512	209.395	86.5633	0	107.558	24.7115	101.793	59.0843	17.1796	119.899	133.398	113.878	107.027	130.47	231.996	109.638
PL02659	37	ERKPSTTSSGKYEDSDGcYLQK	P32238	CCKAR_HUMAN	CCKAR	Cholecystokinin receptor type A	228.917	129.083	6.126	147.382	160.728	180.683	135.651	201.017	156.869	76.4515	151.333	215.159	142.673	146.581	151.882	149.551	104.765	100.914	118.823	5.86586	137.747
PL04171	29	cTIEEAPPTK	Q8WWL7	CCNB3_HUMAN	CCNB3	G2/mitotic-specific cyclin-B3	28.7841	0	45.8444	97.4954	23.3073	6.61694	91.5834	85.6305	0	0	0	44.1651	9.20127	13.5156	9.53335	8.33193	68.3125	119.47	97.186	32.5518	22.8537
PL07944	18	HAQTFIALcATDFK	P30279	CCND2_HUMAN	CCND2	G1/S-specific cyclin-D2	0	0	0	0	5.21796	2.25186	3.10742	0	0	5.15108	0	3.76887	0	0	2.64583	5.59338	3.4138	3.6567	5.50773	4.41107	0
PL11919	11	DLGcLSQEQLRQWSScRHIR	P32248	CCR7_HUMAN	CCR7	C-C chemokine receptor type 7	0	0	0	0	0	0	0	0	9.71885	4.12587	6.28049	8.98893	0	6.47653	0	7.0945	4.96304	0	0	0	0
PL03914	30	RVPTQGMFDK	Q9H7U1	CCSE2_HUMAN	CCSER2	Serine-rich coiled-coil domain-containing protein 2	33.708	0	25.4747	28.4551	12.5777	8.38753	24.1796	23.2849	0	16.4809	49.676	32.6216	10.4839	34.4334	21.9299	42.1061	25.8997	22.5979	20.0173	22.1487	2.85526
PL01537	50	SIQEYNLcPQRAcYPSTHRR	Q53FE4	CD017_HUMAN	C4orf17	Uncharacterized protein C4orf17	49.2382	41.242	38.5767	0	0	31.8073	43.0073	35.6094	0	76.4515	98.7335	0	18.0053	80.566	33.326	82.2189	79.5034	31.3821	48.8058	0	55.7755
PL10998	12	DQGAAHQASLDEATR	Q6ZRC1	CD050_HUMAN	C4orf50	Uncharacterized protein C4orf50	0	0	4.19968	0	0	0	0	4.20924	0	0	0	0	5.18952	18.4042	13.731	8.91328	0	3.77131	3.88162	0	6.89087
PL00531	60	YSDYGWGGPSSPFN	C9J302	CD051_HUMAN	C4orf51	Uncharacterized protein C4orf51	123.434	166.364	56.331	118.208	140.973	19.3141	133.168	86.3301	138.064	161.35	3.41013	16.7456	220.089	19.4472	74.703	152.001	14.9912	7.02141	140.347	55.5762	69.3986
PL02534	38	VLSIAQAHSPAFScEQVR	P08571	CD14_HUMAN	CD14	Monocyte differentiation antigen CD14	2.74152	0	18.471	9.42831	13.124	5.08005	4.81421	3.34873	0	0	0	0	0	6.71286	5.71869	7.35403	13.0592	6.44016	5.04633	9.06966	7.36442
PL06271	23	GEPNNVGEEDcAEFSGNGWNDDK	Q9NNX6	CD209_HUMAN	CD209	CD209 antigen	0	0	109.896	70.982	52.9805	78.8448	59.6413	54.5218	0	19.0101	0	0	60.7355	59.5896	47.8318	7.88139	90.7673	40.3601	0	65.7107	93.1224
PL02647	37	SPLSTLTVYYSPETIGR	P20273	CD22_HUMAN	CD22	B-cell receptor CD22	0	0	18.5339	0	0	6.31788	0	0	15.6584	0	0	13.5494	0	19.7265	0	12.227	9.55791	2.31491	6.73068	0	0
PL03342	32	RTFLEAWR	Q9HCU0	CD248_HUMAN	CD248	Endosialin	53.8552	40.1472	14.7391	34.9996	18.8204	18.2228	19.7149	29.4763	36.4142	19.4237	13.1007	32.2618	12.4367	15.6327	20.6912	20.017	20.2313	69.5865	24.0333	14.1976	19.224
PL10940	12	WRQQWSGPGTTK	P28907	CD38_HUMAN	CD38	ADP-ribosyl cyclase/cyclic ADP-ribose hydrolase 1	0	0	5.44869	8.6588	8.82803	4.29114	8.29048	3.84778	0	0	0	0	2.20825	11.0761	5.79793	1.9159	1.68189	0	2.06686	0	0
PL06224	23	KEGEQVEFSFPLAFTVEK	P01730	CD4_HUMAN	CD4	T-cell surface glycoprotein CD4	0	0	8.83693	8.53415	0	12.0456	47.66	33.394	45.8889	63.743	33.5112	0	26.0603	52.949	0	35.2337	49.7945	0	22.1698	16.479	16.5297
PL04327	29	SLSLLNcEEIKSQFEGFVK	P29965	CD40L_HUMAN	CD40LG	CD40 ligand	26.6564	0	12.1288	67.602	34.4579	16.6523	16.7835	17.245	26.6262	19.8899	35.9287	28.7148	16.4187	46.5818	19.6896	37.746	15.4778	0	26.8331	15.0429	21.1695
PL01346	52	EATLQDcPSGPWGK	O43866	CD5L_HUMAN	CD5L	CD5 antigen-like	0	0	38.0486	27.6161	29.2625	29.4306	15.607	7.53931	0	75.6494	27.5341	14.2	26.7064	50.2927	65.8156	30.3338	70.1169	47.2096	18.66	26.1535	22.0839
PL01397	51	LVGGDNLcSGR	O43866	CD5L_HUMAN	CD5L	CD5 antigen-like	35.3869	73.0993	62.2659	44.9002	60.866	33.4511	28.8081	13.5115	93.6899	201.005	89.3156	52.1706	45.0132	74.7653	92.8241	45.8018	89.3275	83.3946	27.4603	44.0406	35.0609
PL02149	42	HQNQWYTVcQTGWSLR	O43866	CD5L_HUMAN	CD5L	CD5 antigen-like	0	0	14.6687	10.5526	14.7278	9.45305	5.90145	8.2046	0	32.8616	20.1797	9.2228	10.7687	11.3338	20.6538	0	27.6312	17.3448	5.26135	13.5506	6.34502
PL02348	40	GVWGSVcDDNWGEKEDQVVcK	O43866	CD5L_HUMAN	CD5L	CD5 antigen-like	28.5194	30.4412	46.0456	40.5636	70.3327	44.1261	26.0117	39.4595	61.5514	120.543	30.6715	0	40.2511	80.4098	112.063	46.217	98.2584	90.6807	33.239	25.5931	61.862
PL02792	35	SLSPSFR	O43866	CD5L_HUMAN	CD5L	CD5 antigen-like	10.784	14.0548	14.5279	13.4389	15.925	6.87045	8.2278	3.71719	30.7309	28.2745	0	14.0531	8.30627	13.8437	28.1752	9.75831	24.4416	20.2128	6.69932	10.3073	6.0371
PL03012	34	NTcNHDEDTWVEcEDPFDLR	O43866	CD5L_HUMAN	CD5L	CD5 antigen-like	25.1744	30.0145	39.0294	42.2632	46.6557	34.8573	19.1821	8.4931	62.1209	37.1479	31.7117	44.6448	0	62.0505	93.8587	0	48.8467	67.0486	24.6829	31.3608	18.9721
PL03493	32	ELGcGAASGTPSGILYEPPAEK	O43866	CD5L_HUMAN	CD5L	CD5 antigen-like	0	0	18.9891	17.3032	21.9931	15.5927	17.1909	0	73.1863	138.615	61.9615	59.9062	16.244	76.5035	40.0396	52.5288	78.2276	32.9922	11.73	16.3786	16.672
PL03786	31	GQWGTVcDDGWDIKDVAVLcR	O43866	CD5L_HUMAN	CD5L	CD5 antigen-like	36.4524	0	42.0471	37.4927	55.3215	0	0	0	0	95.7774	46.4711	37.0291	0	50.4099	80.3654	40.2997	69.6612	72.5064	0	30.4034	23.6305
PL04041	30	FWGFHDcTHQEDVAVIcSG	O43866	CD5L_HUMAN	CD5L	CD5 antigen-like	13.6414	0	0	19.1419	23.5127	0	0	0	49.8351	97.6824	41.0075	32.8315	0	45.6834	48.14	31.4757	53.221	48.6014	12.1824	0	0
PL04065	30	ELGcGAASGTPSGILYEPPAEKEQK	O43866	CD5L_HUMAN	CD5L	CD5 antigen-like	33.8694	0	71.8724	64.7492	76.6985	53.8109	43.1037	17.2987	0	0	28.2256	6.61427	50.4215	6.86911	145.543	42.0599	62.6258	116.714	40.7648	55.4828	49.1039
PL08556	17	VEMLEHGEWGSVcDDTWDLEDAHVVcR	P30203	CD6_HUMAN	CD6	T-cell differentiation antigen CD6	0	0	6.48268	0	0	5.10547	16.2507	20.3489	74.895	0	0	18.0738	0	11.5898	3.87189	52.7571	44.5453	13.5598	6.33871	0	0
PL07997	18	cGTNTMEREESEQTK	P42081	CD86_HUMAN	CD86	T-lymphocyte activation antigen CD86	0	0	0	0	7.4604	8.23305	4.24046	5.16302	0	5.92979	6.3086	3.30114	18.9458	11.6367	9.8151	7.37064	0	0	7.07561	0	0
PL00824	57	ILLGGYQSR	Q99459	CDC5L_HUMAN	CDC5L	Cell division cycle 5-like protein	7.23882	0	23.986	20.4076	46.6146	4.37102	19.5606	0	0	64.871	50.66	50.8813	20.944	28.3592	0	20.5194	22.6918	32.31	18.4696	20.1732	15.7272
PL00727	58	SQEITTNSEQR	Q99741	CDC6_HUMAN	CDC6	Cell division control protein 6 homolog	16.9282	0	26.4806	26.7291	60.0035	36.917	27.434	29.8494	113.461	110.917	42.8164	38.1985	55.8059	84.7262	37.5963	65.9828	42.7773	11.9962	42.3999	48.1972	52.3464
PL03245	33	QKPQMAPPVSDPENSQGPAAGSSDEPGK	Q69YH5	CDCA2_HUMAN	CDCA2	Cell division cycle-associated protein 2	88.1444	0	74.8398	61.6328	168.819	82.0532	200.861	3.53762	0	7.96098	170.507	196.899	93.951	83.4762	79.7711	123.183	80.196	119.143	57.4291	253.596	73.5509
PL03832	31	DLGLEYLSPSNDLDSVSVNSLDDNSVDVDK	Q9BYE9	CDHR2_HUMAN	CDHR2	Cadherin-related family member 2	0	47.4526	17.2589	15.1241	11.2881	29.7673	67.669	37.7082	47.923	8.33697	38.1777	16.4997	0	29.0428	33.6562	45.3242	0	46.0635	449.981	22.0857	0
PL02020	43	FTFSImVPER	Q6ZTQ4	CDHR3_HUMAN	CDHR3	Cadherin-related family member 3	0	0	0	2.15247	1.59907	0	0	6.55988	7.59934	0	0	3.16322	0	0.986909	11.9613	3.76837	12.6072	5.67334	18.4226	0	0
PL03371	32	FGAMLDMLTDR	O14735	CDIPT_HUMAN	CDIPT	CDP-diacylglycerol--inositol 3-phosphatidyltransferase	226.657	0	0	0	179.456	194.527	107.976	0	0	0	0	165.747	32.6651	169.452	136.144	0	0	165.343	0	53.9883	33.8712
PL05101	26	HSSISPSTLTLK	Q14004	CDK13_HUMAN	CDK13	Cyclin-dependent kinase 13	0	5.49088	0	1.59919	1.06803	0	3.67153	2.65846	5.66289	1.57916	3.96677	5.04615	2.01519	0.983394	0	0	0	0	2.67659	4.6189	2.36772
PL04381	29	mGSDGESDQASGTSSDEVQSPTGVcLRNRIHR	Q00537	CDK17_HUMAN	CDK17	Cyclin-dependent kinase 17	549.53	542.192	269.836	379.482	376.819	0	332.439	317.617	0	0	0	0	681.54	0	802.994	0	26.2278	234.411	239.437	639.126	382.101
PL08546	17	KLLHLSSASNHPASSDPRFQPLTAQQTK	O76039	CDKL5_HUMAN	CDKL5	Cyclin-dependent kinase-like 5	17.3609	8.92592	0	12.4009	14.1589	17.9139	24.6376	0	0	0	10.8039	0	0	0	17.7196	15.5116	0	13.9964	0	0	0
PL06780	21	QTSMTDFYHSK	P38936	CDN1A_HUMAN	CDKN1A	Cyclin-dependent kinase inhibitor 1	0	0	0	2.90784	0	0	4.17296	0	0	23.4919	31.5149	9.15384	0	8.14449	6.1127	0	0	0	4.11008	9.39424	0
PL00035	62	HcRDMEEASQR	P46527	CDN1B_HUMAN	CDKN1B	Cyclin-dependent kinase inhibitor 1B	154.979	333.418	270.087	261.778	247.858	84.6873	197.004	148.361	574.019	1170.58	691.866	416.465	217.648	173.124	443.76	192.093	170.344	197.353	348.741	340.696	241.67
PL01964	44	DLEKHcRDmEEASQR	P46527	CDN1B_HUMAN	CDKN1B	Cyclin-dependent kinase inhibitor 1B	57.762	40.3369	119.879	92.1496	93.5373	69.7938	119.234	73.271	0	273.471	97.8548	117.534	42.1655	190.39	6.34383	144.402	10.5039	16.9081	6.15504	84.1816	72.5478
PL02127	42	VRQLLEAGADPNGVNR	P42772	CDN2B_HUMAN	CDKN2B	Cyclin-dependent kinase 4 inhibitor B	0	0	9.38264	0	2.19021	0	9.00405	0	0	24.5096	14.5036	16.8895	9.2228	9.79363	17.5105	10.411	14.7962	6.1891	10.3547	6.68082	11.4514
PL10226	13	LAHQTRAEEGL	Q9H211	CDT1_HUMAN	CDT1	DNA replication factor Cdt1	2.89779	0	7.78575	8.24168	11.6044	0	2.14241	0	0	0	0	0	2.96738	0	0	0	0	3.9405	4.28703	3.23883	3.24716
PL00429	60	KSQNGMENGDAGSEK	Q8N8U2	CDYL2_HUMAN	CDYL2	Chromodomain Y-like protein 2	0	0	646.047	377.804	70.2916	39.5313	474.671	333.008	0	94.1231	331.736	236.177	94.6211	41.5623	479.199	354.829	264.465	37.413	393.537	647.533	519.265
PL03397	32	SQNGMENGDAGSEK	Q8N8U2	CDYL2_HUMAN	CDYL2	Chromodomain Y-like protein 2	17.5934	0	14.9654	21.3474	11.6167	14.6896	8.60387	22.1352	30.4869	2.15944	0.871509	14.5478	10.6682	14.8886	15.974	13.7281	9.24723	0	24.1453	9.96635	14.8525
PL08314	17	KMcNQKENPTK	Q9H799	CE042_HUMAN	C5orf42	Uncharacterized protein C5orf42	15.2622	0	0	0	11.4688	2.09738	9.13905	9.94592	0	0	0	0	0	12.7538	11.8534	13.9648	10.6406	2.38204	7.61541	0	0
PL01689	47	FVYVTR	Q569G3	CE047_HUMAN	C5orf47	Uncharacterized protein C5orf47	0	1.3085	1.49981	0.777183	0	0.987208	0	5.28195	0	1.06506	1.08264	0.86891	0	0	0	0	0	1.51016	0	0	0
PL03974	30	MEDDEEETTASTLR	A4QMS7	CE049_HUMAN	C5orf49	Uncharacterized protein C5orf49	94.7633	22.9247	23.6364	89.3688	96.9667	8.73214	70.6101	61.1913	0	68.4805	2.43741	0	25.9885	48.906	3.50209	39.4277	7.29966	30.0177	37.0243	14.4872	25.8699
PL00912	57	KLRWFDETSNIENNAENSHSLK	Q9P2H0	CE126_HUMAN	CEP126	Centrosomal protein of 126 kDa	1.79065	19.3689	62.8695	28.1915	100.725	2.94306	169.16	30.2459	231.845	5.05582	7.31224	114.116	66.4549	3.48045	78.4944	61.7888	97.3106	88.0064	0	54.1985	61.8872
PL03030	34	YFNcNKEELPLFSDSFQDAYIPHNPDSK	Q9P2H0	CE126_HUMAN	CEP126	Centrosomal protein of 126 kDa	0	0	20.7293	0	7.69303	19.8845	13.1698	5.77866	0	0	0	0	25.6535	28.9256	8.19283	26.8457	24.3687	10.951	0	24.7758	4.20824
PL01856	45	WKSELENMR	O94986	CE152_HUMAN	CEP152	Centrosomal protein of 152 kDa	30.9054	42.2505	17.5154	25.2908	12.7995	17.8762	0	12.3945	0	11.4401	10.6521	18.6195	6.73817	0	0	0	0	7.68378	0	15.5987	22.6974
PL02487	38	HREVVSSLQK	Q9UPV0	CE164_HUMAN	CEP164	Centrosomal protein of 164 kDa	0	0	10.7079	13.6642	13.1322	19.1814	19.5486	8.69831	0	0	0	0	13.6428	5.1113	13.1169	10.4102	8.57186	6.26005	0	12.8526	9.69714
PL02853	35	TMIDLTEFRNSKHLK	O15078	CE290_HUMAN	CEP290	Centrosomal protein of 290 kDa	4.87538	23.2824	17.3042	0	0	18.7279	22.8392	3.42802	0	0	0	0	7.41127	5.66404	4.97689	5.26326	6.14229	6.14817	5.20759	26.5972	9.18394
PL10780	12	EAFHFSQK	Q9C0D2	CE295_HUMAN	CEP295	Centrosomal protein of 295 kDa	18.4167	0	6.85888	5.24035	0	0	18.3552	8.36717	0	0	0	0	0	8.53121	5.12932	2.41259	0	14.9897	9.19672	18.1814	11.7756
PL04578	28	QESPSVPScKENEKK	Q5VT06	CE350_HUMAN	CEP350	Centrosome-associated protein 350	24.5287	70.3385	0	0	0	21.6868	0	0	0	2.67204	18.7986	0	30.0567	21.621	13.1125	43.0819	0	5.05935	9.23256	13.782	39.563
PL12195	10	TGGQcHLPIK	Q5VT06	CE350_HUMAN	CEP350	Centrosome-associated protein 350	0	0	7.63235	0	0	0	0	0	0	4.69989	0	0	0	1.00717	2.16729	0	0	1.40721	2.25102	1.48468	2.73396
PL13434	9	MGASMRTEEEMPNRTK	Q5VT06	CE350_HUMAN	CEP350	Centrosome-associated protein 350	19.7663	0	0	8.33757	5.02904	0	4.81663	2.12957	0	0	0	0	0	0	0	0	0	0	0	0	0
PL02553	38	YLADLPTLDDVQSQSLQLQILEEKNK	Q5SZL2	CE85L_HUMAN	CEP85L	Centrosomal protein of 85 kDa-like	8.07183	6.38735	0	8.71154	0	5.36525	2.38204	0	5.01605	0	5.47926	4.27559	0	3.2285	6.33062	0	7.37804	0	0	2.57098	2.83426
PL05247	26	EVLLTASLLTFWNPPTTAK	P40199	CEAM6_HUMAN	CEACAM6	Carcinoembryonic antigen-related cell adhesion molecule 6	28.3547	111.585	3.8627	179.457	62.899	0	22.7813	125.321	51.4623	87.8816	1373.05	69.5908	20.3529	0	0	340.087	0	0	29.3193	14.291	35.994
PL03640	31	QEPREEDEAK	P49715	CEBPA_HUMAN	CEBPA	CCAAT/enhancer-binding protein alpha	20.8415	0	0	7.52971	0	5.13154	0	6.31269	11.1386	3.78247	9.02715	8.96195	3.82409	0	4.68633	5.13038	6.70548	11.7342	6.19312	0	4.81475
PL09995	14	HGSQGPGQGTWWLLcQTEEEWR	Q9BXF3	CECR2_HUMAN	CECR2	Cat eye syndrome critical region protein 2	57.988	75.0794	1585.82	1.1303	25.7921	82.6078	248.209	0	503.639	0	52.1183	55.5849	58.6536	36.2083	0	38.4908	0	0	0	43.2905	0
PL04661	28	MRPALGHPRSVSSASGSFPPPPAAAR	Q9BXQ6	CECR6_HUMAN	CECR6	Cat eye syndrome critical region protein 6	0	0	15.9649	23.9148	32.6919	6.41889	18.9145	17.3873	0	36.2205	56.367	41.4366	13.8653	44.0818	25.6439	17.6958	33.6823	27.8892	22.555	9.32653	21.7713
PL04431	28	LVSEFTITK	P19835	CEL_HUMAN	CEL	Bile salt-activated lipase	68.4814	79.1308	173.62	40.4173	37.8872	53.0555	52.1681	51.2104	0	66.1995	83.2151	26.1063	95.3151	24.8827	29.7601	28.5482	16.8211	25.5178	0	105.571	72.5711
PL04657	28	TcDMATGQcAcKPGVIGRQcNR	Q9NYQ6	CELR1_HUMAN	CELSR1	Cadherin EGF LAG seven-pass G-type receptor 1	40.8112	23.6444	0	37.1571	26.8188	27.2917	53.7591	32.5312	164.029	99.6376	47.5113	102.902	18.0364	31.5038	32.7097	37.4271	20.5594	29.8812	30.1704	0	25.1934
PL04116	30	TSGEcHcKENHYRPPGSPTcLLcDcYPTGSLSR	Q9HCU4	CELR2_HUMAN	CELSR2	Cadherin EGF LAG seven-pass G-type receptor 2	452.345	922.762	202.314	54.0096	92.6132	162.502	88.7628	138.287	135.958	169.572	109.726	218.037	128.626	89.9457	0	4.85632	83.0394	0	139.698	206.496	203.787
PL09464	15	DAANNNQPDPALTSGDETSLGRAQR	Q9NYQ7	CELR3_HUMAN	CELSR3	Cadherin EGF LAG seven-pass G-type receptor 3	0	0	0	3.85443	0.938864	8.5638	3.87612	11.3474	8.6774	8.08255	18.9623	13.0037	0	14.4511	7.09773	10.7591	5.87709	0	0	7.52964	7.52188
PL04412	28	ScFFDSR	Q02224	CENPE_HUMAN	CENPE	Centromere-associated protein E	0	0	23.3749	34.2085	19.4159	19.8449	34.6903	23.8795	0	0	30.5309	28.1391	47.837	29.0819	43.1653	25.6415	28.3238	30.8909	37.0019	51.7933	25.0068
PL01171	54	KEMSLSDcLNR	Q92674	CENPI_HUMAN	CENPI	Centromere protein I	59.9898	0	36.9421	46.746	31.6856	44.5618	41.4162	44.0512	45.4008	0	39.0773	36.4894	30.0567	47.4412	28.4174	37.2892	35.505	39.869	28.0426	29.2125	36.6938
PL07652	19	FYYWLSQTLQEEcIWYK	Q92674	CENPI_HUMAN	CENPI	Centromere protein I	11.5427	0	6.41017	7.05505	7.84645	12.7051	0	14.4187	0	0	0	0	29.1234	3.916	10.8827	0	12.3629	8.95141	18.4651	12.1824	0
PL04809	27	MADHNPDSDSTPR	Q96BT3	CENPT_HUMAN	CENPT	Centromere protein T	0	0	0	12.8899	4.27746	0	0	0	0	8.47483	4.7843	0	4.64012	5.95114	8.86639	5.72833	0	1.97735	0	5.61366	4.9897
PL01297	53	LGENEKDEETYETFDPPLHSTAIYADEEEFSK	Q71F23	CENPU_HUMAN	CENPU	Centromere protein U	188.816	0	71.6209	15.2776	165.759	183.357	267.59	30.1526	0	0	0	0	39.7964	59.3552	0	0	56.7934	36.0485	57.2051	286.754	266.631
PL05877	24	LRPISDDSESIEESDTR	Q71F23	CENPU_HUMAN	CENPU	Centromere protein U	32.5779	0	10.3312	0	9.96773	0	31.5082	1.73337	0	0	0	0	0	0	0	0	0	18.2753	0	15.9116	11.0665
PL11960	11	KEELETENQVLNRQNVPFEDYTR	Q9Y592	CEP83_HUMAN	CEP83	Centrosomal protein of 83 kDa	4.90767	7.96911	5.19481	0	0	0	18.2106	8.24824	0	0	0	0	0	0	7.49505	2.93164	0	0	0	0	0
PL03699	31	HQDELDSMENYYK	Q96GE4	CEP95_HUMAN	CEP95	Centrosomal protein of 95 kDa	30.6826	0	23.0404	38.4037	49.9002	49.9291	29.1456	34.4434	70.4873	43.4308	48.7105	10.9348	63.7269	33.8408	49.901	34.6316	34.4114	29.7175	46.4092	65.1736	18.4565
PL04494	28	AEWLYSQGKGR	Q8IW35	CEP97_HUMAN	CEP97	Centrosomal protein of 97 kDa	0	0	12.7499	11.5043	20.3441	4.74336	7.73842	6.58553	0	155.435	117.738	0	11.8408	11.8105	21.6113	16.9525	7.42178	9.8076	17.8671	14.1252	10.5393
PL03587	32	KRcGDSHPESPVGFGHMSTTGcVLNK	Q9Y6K0	CEPT1_HUMAN	CEPT1	Choline/ethanolaminephosphotransferase 1	19.1367	50.9437	27.6384	17.5597	35.3409	21.7668	26.4948	29.5463	0	20.7372	17.8238	10.638	18.5294	31.8553	60.4006	9.92233	9.05486	65.384	28.1679	38.0393	72.921
PL04488	28	KEATQVYYEK	Q49MI3	CERKL_HUMAN	CERKL	Ceramide kinase-like protein	0	0	4.11921	7.52731	9.30239	4.27794	6.36672	6.61118	0	13.9167	17.2221	10.5211	31.0618	15.3183	8.5142	10.2753	13.4183	4.65274	13.2642	8.86183	8.01058
PL00037	62	DIASGLIGPLIIcK	P00450	CERU_HUMAN	CP	Ceruloplasmin	172.866	303.636	269.836	151.074	185.165	231.325	108.145	215.825	212.521	218.601	246.159	173.032	156.505	236.132	248.074	214.268	109.249	181.471	216.322	216.28	175.001
PL00038	62	EVGPTNADPVcLAK	P00450	CERU_HUMAN	CP	Ceruloplasmin	290.424	0	594.242	309.243	502.493	404.622	286.153	376.849	140.677	454.949	88.7815	83.8627	341.488	324.217	83.8213	318.287	346.119	274.525	416.16	450.914	415.459
PL00094	62	TTIEKPVWLGFLGPIIK	P00450	CERU_HUMAN	CP	Ceruloplasmin	42.1349	63.6149	75.9715	54.7528	55.8965	92.649	51.9511	61.6577	84.984	44.5173	72.3634	74.9577	36.5179	51.8552	76.3152	50.5148	66.5263	35.7211	66.2316	65.5239	67.4624
PL00141	62	GVYSSDVFDIFPGTYQTLEMFPR	P00450	CERU_HUMAN	CP	Ceruloplasmin	134.767	157.27	156.52	90.3517	117.502	124.1	84.7369	111.142	163.012	228.477	215.347	108.869	147.388	140.488	172.441	140.104	155.38	71.6058	132.351	119.232	131.146
PL00173	62	GPEEEHLGILGPVIWAEVGDTIR	P00450	CERU_HUMAN	CP	Ceruloplasmin	55.4696	122.532	119.553	0	122.985	53.9693	121.091	116.016	208.331	230.808	251.135	97.2352	96.7988	143.886	163.636	180.612	42.996	117.315	144.984	125.42	106.442
PL00224	61	GAYPLSIEPIGVR	P00450	CERU_HUMAN	CP	Ceruloplasmin	145.261	225.324	220.32	174.782	186.52	227.761	172.367	132.853	164.354	156.111	115.011	162.418	162.823	198.241	205.173	210.53	178.746	146.486	165.12	169.764	157.366
PL00238	61	ALYLQYTDETFR	P00450	CERU_HUMAN	CP	Ceruloplasmin	106.516	254.029	168.566	114.732	151.015	138.974	125.068	144.023	156.096	273.471	181.021	131.956	120.873	144.531	173.872	148.908	143.897	118.27	166.867	174.108	154.17
PL00371	60	DIFTGLIGPMK	P00450	CERU_HUMAN	CP	Ceruloplasmin	15.1234	23.6573	24.0916	14.9491	20.4262	30.9754	11.287	14.3137	25.304	32.6861	19.3025	19.582	16.8518	19.8632	26.8765	19.5104	17.6194	11.6469	20.7139	23.3513	21.6407
PL00598	59	DLYSGLIGPLIVcR	P00450	CERU_HUMAN	CP	Ceruloplasmin	71.8393	114.516	114.825	104.519	105.099	104.809	85.2673	146.589	138.358	139.242	174.639	143.409	75.9793	98.2417	131.367	226.517	0	98.5126	97.4324	99.7803	94.2421
PL00643	59	KLISVDTEHSNIYLQNGPDR	P00450	CERU_HUMAN	CP	Ceruloplasmin	72.6142	0	109.745	80.2217	100.17	100.413	71.2128	91.1807	0	72.2905	63.7888	52.7103	91.4623	73.4958	102.862	67.2908	91.9521	55.6692	90.9369	93.1018	80.9923
PL00648	59	MFTTAPDQVDKEDEDFQESNK	P00450	CERU_HUMAN	CP	Ceruloplasmin	39.0677	0	60.2038	58.013	85.6108	78.0525	51.3243	82.8555	0	548.445	435.755	305.528	78.9227	354.881	91.8776	413.379	328.439	102.306	81.1489	79.3479	76.8633
PL00675	59	DTANLFPQTSLTLHMWPDTEGTFNVEcLTTDHYTGGMK	P00450	CERU_HUMAN	CP	Ceruloplasmin	52.9189	150.461	164.416	79.0368	81.093	45.6709	8.10485	133.32	147.756	142.4	150.855	22.4244	118.647	66.9138	108.849	70.7373	65.4327	80.1199	163.686	167.055	88.9935
PL00713	58	EYTDASFTNR	P00450	CERU_HUMAN	CP	Ceruloplasmin	76.2949	98.4394	143.87	100.564	108.713	97.8182	80.4217	97.5237	224.4	288.009	213.66	140.861	233.609	187.206	125.16	182.979	155.289	87.8427	97.8804	139.828	122.235
PL00737	58	QSEDSTFYLGER	P00450	CERU_HUMAN	CP	Ceruloplasmin	93.4718	0	146.561	99.9646	100.95	116.574	83.9173	106.828	0	157.264	112.846	110.818	104.337	150.878	117.279	149.178	131.868	94.0372	96.8501	122.221	107.935
PL00775	58	NNEGTYYSPNYNPQSR	P00450	CERU_HUMAN	CP	Ceruloplasmin	0	0	424.495	232.148	319.526	351.543	244.447	341.17	0	261.94	234.576	213.63	264.192	240.624	337.662	247.487	230.564	199.809	266.987	312.441	332.88
PL00783	58	LISVDTEHSNIYLQNGPDR	P00450	CERU_HUMAN	CP	Ceruloplasmin	91.5668	153.176	164.894	107.252	104.565	123.961	106.675	122.569	0	252.415	252.119	120.772	154.95	166.523	152.454	169.317	216.165	139.61	136.204	156.641	149.644
PL00791	58	MYYSAVDPTKDIFTGLIGPMK	P00450	CERU_HUMAN	CP	Ceruloplasmin	113.748	186.664	193.386	64.1979	169.004	237.861	81.603	122.243	93.3238	69.9092	182.173	82.0937	122.428	112.851	232.666	133.751	197.938	54.7141	187.182	144.662	142.576
PL00907	57	SGAGTEDSAcIPWAYYSTVDQVK	P00450	CERU_HUMAN	CP	Ceruloplasmin	108.033	164.339	152.094	118.927	130.008	0	138.134	134.369	154.428	218.35	350.853	193.001	113.742	169.706	152.917	168.507	173.242	134.507	139.519	120.726	137.654
PL00927	57	SVPPSASHVAPTETFTYEWTVPK	P00450	CERU_HUMAN	CP	Ceruloplasmin	199.665	658.561	423.237	240.442	342.32	388.579	200.138	242.993	213.009	26.2943	372.781	308.526	194.1	333.202	383.887	370.608	318.233	255.396	375.171	368.251	286.925
PL00947	56	MYYSAVDPTK	P00450	CERU_HUMAN	CP	Ceruloplasmin	0	0	38.3001	9.11907	27.8045	30.0248	17.2994	24.4159	0	53.4408	25.8894	19.3841	30.7267	27.9491	35.8574	28.3406	18.9372	7.98198	30.1704	35.0737	38.0001
PL01025	56	IDTINLFPATLFDAYMVAQNPGEWMLScQNLNHLK	P00450	CERU_HUMAN	CP	Ceruloplasmin	36.2909	72.4504	96.492	0	4.87914	5.07807	2.81331	89.8048	12.1923	14.9218	19.3981	8.11343	5.64759	15.414	189.368	19.1263	17.3624	16.2396	82.8063	4.62357	1.65834
PL01115	55	KAEEEHLGILGPQLHADVGDK	P00450	CERU_HUMAN	CP	Ceruloplasmin	35.4515	0	59.7008	25.4586	33.9034	44.0271	71.3092	63.7332	0	151.524	0	77.2165	43.4338	97.4605	57.385	82.6342	71.4656	33.4834	41.6608	48.1505	55.9155
PL01127	55	DVDKEFYLFPTVFDENESLLLEDNIR	P00450	CERU_HUMAN	CP	Ceruloplasmin	32.0742	58.7878	48.9124	35.1195	53.1859	44.5816	45.1046	43.6548	189.902	129.341	73.7971	78.8555	51.3069	94.4136	65.3533	88.8214	80.9798	47.619	66.4108	53.3111	43.9019
PL01130	55	QKDVDKEFYLFPTVFDENESLLLEDNIR	P00450	CERU_HUMAN	CP	Ceruloplasmin	181.713	189.164	246.8	144.505	205.556	58.5246	85.0262	181.335	229.241	161.952	216.387	0	152.796	85.8785	216.443	112.117	115.282	167.826	249.741	186.974	188.858
PL01207	54	ERGPEEEHLGILGPVIWAEVGDTIR	P00450	CERU_HUMAN	CP	Ceruloplasmin	60.7002	82.8374	81.2525	60.5541	0	39.4125	22.7138	74.0406	96.9444	68.4554	124.064	61.8134	43.6492	40.742	63.7464	32.2232	1.44572	29.9631	56.0852	74.0938	0
PL01298	53	NMATRPYSIHAHGVQTESSTVTPTLPGETLTYVWK	P00450	CERU_HUMAN	CP	Ceruloplasmin	240.799	386.905	95.9388	165.984	311.723	385.212	266.144	56.9238	171.189	187.218	310.37	32.2318	206.544	52.5779	357.033	274.894	164.147	157.429	235.182	86.4233	244.47
PL01314	52	QYTDSTFR	P00450	CERU_HUMAN	CP	Ceruloplasmin	20.3313	69.7351	21.6799	56.0713	34.1293	21.9838	78.6619	92.8364	54.066	5.06084	60.8714	40.9869	20.5156	21.7186	86.1105	48.6254	101.831	72.5609	99.9186	34.6767	15.6176
PL01411	51	AETGDKVYVHLK	P00450	CERU_HUMAN	CP	Ceruloplasmin	0	0	126.519	57.198	85.8572	66.209	96.5013	107.948	37.6346	0	53.5837	30.193	67.1489	61.7771	129.87	67.8929	82.6384	85.4686	102.942	130.044	72.7111
PL01420	51	VNKDDEEFIESNK	P00450	CERU_HUMAN	CP	Ceruloplasmin	4.07789	5.55553	0	0	3.39445	4.01651	5.9569	6.30336	259.875	234.092	229.179	127.008	5.03497	167.773	5.3665	155.095	122.317	31.082	0	5.13729	0
PL01422	51	RQSEDSTFYLGER	P00450	CERU_HUMAN	CP	Ceruloplasmin	0	0	78.0587	45.3556	51.3377	51.7908	34.618	44.9374	0	49.7812	59.6	34.8104	51.1155	42.949	75.0385	51.719	54.4057	45.4086	58.6162	66.8082	54.2825
PL01425	51	KALYLQYTDETFR	P00450	CERU_HUMAN	CP	Ceruloplasmin	0	21.0584	24.255	14.9683	19.2249	20.3598	12.3453	18.1965	0	24.1211	11.3971	16.5087	18.4719	18.9901	21.8094	25.3093	25.2982	15.6092	20.7833	22.478	19.6416
PL01608	49	HYYIGIIETTWDYASDHGEK	P00450	CERU_HUMAN	CP	Ceruloplasmin	76.6178	90.2505	95.3101	46.3385	80.4154	88.9256	0	0	101.257	91.0149	65.2507	113.876	35.5368	68.5153	97.4466	58.6952	50.888	0	5.34198	0	0
PL01613	49	TYcSEPEKVDKDNEDFQESNR	P00450	CERU_HUMAN	CP	Ceruloplasmin	57.6974	55.426	66.1135	72.5882	61.9338	63.9116	84.6164	83.9982	260.648	460.464	356.475	254.317	83.6849	292.381	92.4499	304.999	257.539	118.27	69.8378	77.0594	73.2709
PL01899	45	MYSVNGYTFGSLPGLSMcAEDR	P00450	CERU_HUMAN	CP	Ceruloplasmin	10.8421	0	14.4952	15.1865	10.8158	12.2179	8.91486	17.2404	77.2545	72.2905	80.0383	47.0135	16.7202	53.1833	19.7777	60.6468	52.9658	21.3644	14.2162	0	0
PL01987	44	GDSVVWYLFSAGNEADVHGIYFSGNTYLWR	P00450	CERU_HUMAN	CP	Ceruloplasmin	50.5942	26.2994	53.8917	56.1432	20.6583	76.5275	15.5347	76.3959	12.5137	6.88314	42.8164	22.1785	40.7057	32.384	95.0253	16.9296	11.0725	59.9535	70.7337	44.7645	54.5625
PL02250	41	KAEEEHLGILGPQLHADVGDKVK	P00450	CERU_HUMAN	CP	Ceruloplasmin	0	0	167.937	88.7695	130.87	159.63	147.705	182.921	0	46.1967	48.8045	46.144	169.093	79.1598	174.708	99.4517	158.661	104.489	164	195.708	153.913
PL02260	41	HYYIAAEEIIWNYAPSGIDIFTK	P00450	CERU_HUMAN	CP	Ceruloplasmin	3.43214	6.38304	0	0	0	0	0	0	134.738	126.283	182.117	58.557	0	28.8671	0	120.567	16.5386	0	0	0	0
PL02268	41	ADDKVYPGEQYTYMLLATEEQSPGEGDGNcVTR	P00450	CERU_HUMAN	CP	Ceruloplasmin	144.066	306.352	173.545	146.471	213.976	217.66	168.968	220.792	266.384	302.547	356.475	260.523	169.212	294.725	261.721	320.986	335.73	248.983	243.245	200.635	159.092
PL02297	40	DNEDFQESNR	P00450	CERU_HUMAN	CP	Ceruloplasmin	67.2222	0	78.1845	0	0	64.3869	71.3092	55.1282	0	32.9368	52.5717	35.7698	79.162	0	0	55.394	41.7202	48.4649	63.1407	88.1747	78.4729
PL02655	37	MHSMNGFMYGNQPGLTMcK	P00450	CERU_HUMAN	CP	Ceruloplasmin	0	0	0	10.4543	0	20.3598	0	9.9296	0	102.671	75.8213	42.486	14.0759	53.5935	16.586	75.8449	50.7605	15.2954	0	0	15.1137
PL02658	37	HYYIGIIETTWDYASDHGEKK	P00450	CERU_HUMAN	CP	Ceruloplasmin	40.682	63.9166	79.6933	54.4651	64.7471	54.8606	44.7189	49.5547	28.6847	33.789	54.1179	48.0029	52.4317	49.863	77.8561	65.7544	46.5684	58.6437	56.914	64.9167	46.4446
PL02703	36	IYHSHIDAPK	P00450	CERU_HUMAN	CP	Ceruloplasmin	0	0	0	0	0	0.93362	2.33527	0	0	0	0	0	0.598501	1.0246	1.89698	0	0	1.96643	2.5086	1.84079	1.64737
PL02833	35	QYTDSTFRVPVER	P00450	CERU_HUMAN	CP	Ceruloplasmin	20.5218	0	47.8311	27.4483	32.9383	31.4904	17.0559	21.5685	0	0	14.647	0	16.9811	4.80271	32.7317	0	8.8562	28.4622	31.8503	31.7578	20.2831
PL02835	35	AGLQAFFQVQEcNK	P00450	CERU_HUMAN	CP	Ceruloplasmin	0	0	4.1792	9.97728	9.51185	0	6.84404	0	28.9287	37.1529	28.6192	27.6084	8.44746	25.3319	9.86573	23.503	20.1948	22.2895	7.46534	19.1975	5.71518
PL03484	32	AEEEHLGILGPQLHADVGDK	P00450	CERU_HUMAN	CP	Ceruloplasmin	0	0	0	1.78662	0	0	6.78378	5.60376	0	24.3341	9.62033	0	0	13.2363	0	11.6913	4.79659	2.23059	5.89449	6.055	0
PL03934	30	EYTDASFTNRK	P00450	CERU_HUMAN	CP	Ceruloplasmin	40.5206	54.7795	32.0634	12.2594	9.25105	16.4958	21.0739	12.2056	0	11.5914	21.0174	13.8652	6.82497	0	12.5974	9.60121	18.7185	10.9974	10.3577	18.6694	7.63501
PL04334	29	AEEEHLGILGPQLHADVGDKVK	P00450	CERU_HUMAN	CP	Ceruloplasmin	13.5768	0	28.9954	12.4848	21.1922	20.8351	16.1808	20.729	0	0	17.2699	0	21.4321	4.92966	22.5402	0	14.6157	0	22.5774	22.6461	20.8499
PL04975	27	TYSDHPEKVNKDDEEFIESNK	P00450	CERU_HUMAN	CP	Ceruloplasmin	0	0	15.6922	0	9.978	10.6255	15.243	21.0508	0	0	88.9783	28.1211	14.8058	39.7264	17.9221	52.9855	88.2886	43.9896	13.7704	16.0587	18.3865
PL06324	23	SGAGTEDSAcIPWAYYSTVDQVKDLYSGLIGPLIVcR	P00450	CERU_HUMAN	CP	Ceruloplasmin	38.3896	116.972	119.653	47.5131	100.786	82.3899	51.3002	88.1957	0	0	0	0	65.9524	0	110.588	0	0	53.8135	69.9721	75.6583	69.9118
PL08054	18	NLASRPYTFHSHGITYYK	P00450	CERU_HUMAN	CP	Ceruloplasmin	0	0	17.8197	0	0	0	0	2.36064	0	0	0	0	7.55246	0	0	8.95273	15.7038	3.8641	4.82234	10.3493	14.3789
PL08598	17	MFTTAPDQVDKEDEDFQESNKMHSMNGFMYGNQPGLTMcK	P00450	CERU_HUMAN	CP	Ceruloplasmin	45.8157	0	51.9122	48.2563	49.8181	125.763	0	52.2831	0	0	0	0	0	0	116.289	0	19.5059	23.452	73.2423	80.0951	0
PL02547	38	DATGQVLRYGQDFcLGITGGFDNK	Q6P656	CF161_HUMAN	CFAP161	Cilia- and flagella-associated protein 161	0	0	0	7.54169	0	0	0	8.66333	37.0041	6.3367	0	8.44466	0.729162	11.8456	0	19.5581	6.28445	0	6.57613	0	0
PL02843	35	TEMYQNMDDEMKR	Q5TEZ5	CF163_HUMAN	C6orf163	Uncharacterized protein C6orf163	0	10.5034	0	0	26.2233	0	38.5957	24.8123	43.9362	0	0	8.56917	30.4635	0	0	0	8.78511	17.4075	24.5933	45.9321	0
PL02954	34	TEMYQNMDDEMK	Q5TEZ5	CF163_HUMAN	C6orf163	Uncharacterized protein C6orf163	22.4235	14.7831	12.5462	11.4132	10.5427	17.4801	21.8219	19.9945	161.669	51.6862	54.2866	135.404	19.0534	95.1949	8.74753	181.588	135.641	31.3821	16.2925	14.9192	18.7178
PL03128	33	TEmYQNmDDEMK	Q5TEZ5	CF163_HUMAN	C6orf163	Uncharacterized protein C6orf163	2.79318	0	1.22118	1.42923	0	1.19148	2.7193	1.97752	7.35196	0	1.42506	0	0	1.43749	3.97797	1.54451	2.63736	23.2173	16.615	0	1.21138
PL03720	31	TKTEMYQNMDDEMK	Q5TEZ5	CF163_HUMAN	C6orf163	Uncharacterized protein C6orf163	0	0	129.008	163.419	172.803	110.196	172.174	110.559	0	402.812	328.081	346.904	171.701	79.902	154.413	315.38	309.848	42.9526	187.384	152.297	148.011
PL04564	28	DMcIKcFHFSSVK	Q96MT7	CFA44_HUMAN	CFAP44	Cilia- and flagella-associated protein 44	0	0	9.59891	0	5.65947	0	0	5.31693	0	23.6273	0	10.653	5.58298	8.56051	0	9.26624	8.08887	0	0	0	6.79057
PL01552	50	KEEAARFcSTAAPFIK	Q8IYW2	CFA46_HUMAN	CFAP46	Cilia- and flagella-associated protein 46	46.7197	60.2963	9.39773	23.011	6.46239	8.64896	0	3.67288	11.8628	50.859	11.1919	45.9641	13.1857	33.867	9.00947	39.9883	33.0262	13.0604	11.4948	25.1961	0
PL07274	20	EMDDGLLEIERKFIDcGcK	Q8IYW2	CFA46_HUMAN	CFAP46	Cilia- and flagella-associated protein 46	5.4049	5.29263	0	0	0	0	0	0	18.7827	7.23406	12.516	0	0	12.6503	0	7.11734	14.264	8.05839	0	0	0
PL07531	19	LGQNFSMEIQKFK	Q8IYW2	CFA46_HUMAN	CFAP46	Cilia- and flagella-associated protein 46	0	0	6.3976	2.0824	0	1.72042	6.43181	0	0	0	0	0	1.68638	4.09178	6.42747	0	6.27716	1.997	3.92417	4.21258	3.64372
PL02574	37	LRPVTTDK	A5D8W1	CFA69_HUMAN	CFAP69	Cilia- and flagella-associated protein 69	15.0911	0	15.6218	7.69272	5.10707	9.22133	6.12324	4.41678	0	29.8286	31.4868	25.9923	11.0104	26.9725	7.90227	30.4999	37.7468	16.4415	7.75428	10.2769	16.3547
PL03739	31	GLNTTVPSGGVVTVESTPAR	A5D8W1	CFA69_HUMAN	CFAP69	Cilia- and flagella-associated protein 69	66.2859	46.2458	3.9985	45.3317	35.2587	25.3705	89.6066	75.4864	0	58.1031	76.6366	88.8699	0	76.9528	30.0462	57.0757	29.6908	16.7144	21.8293	38.5248	12.1162
PL04694	28	QVAKLESDMDSETLEEQKcQLSYELNcSGK	Q5T0N1	CFA70_HUMAN	CFAP70	Cilia- and flagella-associated protein 70	39.9717	24.2995	16.4718	48.1125	28.2768	48.2258	56.9172	39.4339	118.709	81.6402	86.4762	56.8779	18.314	55.7029	0	73.2704	0	25.7961	71.316	16.9087	0
PL01792	46	TIFNFGDVAVGHR	Q9C0B2	CFA74_HUMAN	CFAP74	Cilia- and flagella-associated protein 74	0	0	29.8253	23.8956	16.8018	7.54184	58.2431	34.2102	18.0545	0	0	11.9423	21.0325	6.11716	50.3192	14.5565	75.8399	82.8488	78.6627	38.1327	13.0423
PL03703	31	KEEMEcHEYMRR	Q9C0B2	CFA74_HUMAN	CFAP74	Cilia- and flagella-associated protein 74	13.0376	0	89.3752	72.9478	66.8622	44.0667	63.4502	46.2433	0	7.37945	95.5286	56.2183	124.175	60.8786	56.1523	54.3766	54.0412	12.7957	59.3778	42.6395	46.9345
PL07530	19	SEINRcFKLScR	Q9C0B2	CFA74_HUMAN	CFAP74	Cilia- and flagella-associated protein 74	0	0	3.72942	3.26024	3.16651	0	5.37591	2.20373	0	0	0	0	3.4077	0	6.34163	2.56113	5.84155	3.3662	6.92554	4.76601	2.1601
PL00147	62	LLQEGQALEYVcPSGFYPYPVQTR	P00751	CFAB_HUMAN	CFB	Complement factor B	224.203	257.089	197.36	77.095	85.467	290.147	132.084	119.304	96.497	73.218	67.6966	143.949	116.111	89.8629	174.554	134.935	109.777	200.327	124.982	129.904	256.6
PL00484	60	FLcTGGVSPYADPNTcR	P00751	CFAB_HUMAN	CFB	Complement factor B	291.264	0	213.127	179.505	178.737	236.673	196.522	152.955	0	234.994	146.695	185.925	171.462	241.015	166.146	190.661	273.942	182.126	205.146	230.665	321.45
PL00580	59	LEDSVTYHcSR	P00751	CFAB_HUMAN	CFB	Complement factor B	73.6151	169.295	36.2128	67.3383	43.5344	31.8073	172.294	123.875	58.8257	13.5808	6.7809	68.6613	25.5577	22.9686	103.94	34.2371	124.523	103.725	144.379	73.5801	30.5587
PL00766	58	EAGIPEFYDYDVALIK	P00751	CFAB_HUMAN	CFB	Complement factor B	152.428	80.6824	79.1149	31.7154	48.7914	76.587	57.5657	58.8593	93.5679	81.189	56.142	84.2225	44.6064	74.57	37.6844	69.1386	89.3092	89.2071	65.6941	78.1102	98.0212
PL00781	58	YGQTIRPIcLPcTEGTTR	P00751	CFAB_HUMAN	CFB	Complement factor B	623.791	0	458.696	408.009	434.933	490.576	532.288	284.502	0	377.244	250.32	334.012	371.162	398.826	408.1	329.291	407.177	376.586	489.85	519.1	599.977
PL00935	56	DISEVVTPR	P00751	CFAB_HUMAN	CFB	Complement factor B	0	0	123.45	72.0368	85.775	114.395	94.3075	64.7593	0	97.0809	61.9053	59.3665	76.7211	66.8942	88.0916	58.0515	83.495	84.9501	102.024	143.681	163.407
PL00951	56	VKDISEVVTPR	P00751	CFAB_HUMAN	CFB	Complement factor B	30.9894	27.2519	16.839	11.8951	11.3846	11.9584	13.1818	9.63344	19.5272	24.4494	10.1432	13.4024	9.16537	11.7714	10.8541	12.6733	11.5956	8.13479	10.6571	15.1013	12.4591
PL00963	56	QLNEINYEDHK	P00751	CFAB_HUMAN	CFB	Complement factor B	197.954	225.669	154.583	89.5366	127.851	167.671	136.857	61.8909	95.602	132.048	70.536	84.8222	149.829	127.597	106.934	92.9946	138.411	96.1385	127.782	178.895	218.646
PL01055	55	EELLPAQDIK	P00751	CFAB_HUMAN	CFB	Complement factor B	166.958	0	102.553	61.5609	61.6258	81.8354	94.5245	56.3641	0	105.603	42.5353	81.7939	82.5123	85.0191	62.7119	62.3078	77.8084	78.8101	80.2753	106.576	149.551
PL01075	55	VSEADSSNADWVTK	P00751	CFAB_HUMAN	CFB	Complement factor B	0	241.271	174.953	95.9612	137.441	190.19	118.174	87.0764	0	126.358	67.4436	99.1541	121.423	122.363	126.568	125.571	147.142	110.929	139.407	182.397	245.17
PL01190	54	DFHINLFQVLPWLK	P00751	CFAB_HUMAN	CFB	Complement factor B	8.79506	6.19341	3.61122	4.15201	5.01467	10.9206	2.66385	3.06889	0	0.783565	0	3.22318	4.11604	2.6035	4.31213	2.41051	6.94789	1.83572	4.87386	3.2365	6.54096
PL01237	53	DAQYAPGYDK	P00751	CFAB_HUMAN	CFB	Complement factor B	143.453	0	94.3042	84.023	77.2383	138.3	110.628	71.3355	41.6174	122.463	55.8328	93.1695	8.91649	21.8358	9.48933	14.353	25.3893	75.0988	112.439	137.493	11.2134
PL01365	52	KEAGIPEFYDYDVALIK	P00751	CFAB_HUMAN	CFB	Complement factor B	40.1977	17.5932	24.6549	9.62968	18.8902	28.8167	29.6278	16.6014	17.07	12.7386	9.29141	17.9599	19.891	17.9335	10.6978	15.6694	26.7928	0	30.0809	28.1851	35.854
PL01407	51	YGLVTYATYPK	P00751	CFAB_HUMAN	CFB	Complement factor B	245.739	227.738	175.029	101.547	122.43	170.246	116.052	83.1353	0	122.999	78.6888	98.0447	132.216	106.21	99.934	80.4957	119.2	104.707	120.48	169.064	212.978
PL01565	49	KcLVNLIEK	P00751	CFAB_HUMAN	CFB	Complement factor B	44.1045	0	30.9821	14.7382	25.0939	27.153	28.9528	22.0513	0	23.1212	11.3352	27.6567	24.0262	14.537	22.4301	12.9495	19.7756	18.0461	26.5867	37.5957	42.199
PL01832	46	WSGQTAIcDNGAGYcSNPGIPIGTR	P00751	CFAB_HUMAN	CFB	Complement factor B	108.808	121.153	280.146	271.606	276.197	78.9438	286.635	62.1474	223.59	55.6216	41.6075	42.486	293.866	61.5427	62.4037	59.588	185.909	67.4852	247.501	217.518	155.43
PL01855	45	ALFVSEEEKK	P00751	CFAB_HUMAN	CFB	Complement factor B	0	66.0285	10.0893	24.3079	5.43564	2.56478	122.151	62.0075	14.6983	0	0	24.2623	3.48428	0	30.4645	0	50.888	70.8145	96.2005	20.0331	4.50916
PL02023	43	EKLQDEDLGFL	P00751	CFAB_HUMAN	CFB	Complement factor B	53.5001	62.2358	35.1315	29.6777	30.8026	42.918	54.0966	23.623	26.6465	27.3972	17.8997	37.7187	13.3436	35.5467	33.9203	31.2058	32.1696	36.0212	40.4512	43.6203	49.8504
PL02269	41	VKDMENLEDVFYQMIDESQSLSLcGMVWEHR	P00751	CFAB_HUMAN	CFB	Complement factor B	67.6096	45.2976	44.411	27.736	33.3284	41.0167	22.8874	33.8138	41.9021	43.9909	35.0572	28.6638	46.9037	30.4295	53.1807	31.0605	42.7591	47.9464	48.9402	58.0281	73.8541
PL02579	37	STGSWSTLK	P00751	CFAB_HUMAN	CFB	Complement factor B	23.108	56.5466	0	28.8387	0	0	88.5941	39.5039	0	0	0	15.4713	0	0	0	0	37.8562	68.0037	85.0014	0	0
PL02874	35	AIHcPRPHDFENGEYWPR	P00751	CFAB_HUMAN	CFB	Complement factor B	55.1144	0	50.5973	27.9757	35.5462	82.6672	41.7296	30.9221	0	38.6519	20.174	15.2974	30.7028	24.1405	30.9267	27.5986	44.8733	17.705	29.7731	31.04	81.3655
PL03258	33	FLcTGGVSPYADPNTcRGDSGGPLIVHK	P00751	CFAB_HUMAN	CFB	Complement factor B	42.0381	93.9139	59.726	48.0645	44.5201	73.2003	38.1135	32.0415	0	0	9.09462	0	32.8805	0	47.1495	0	28.1051	57.9614	57.1156	52.8908	72.1512
PL03479	32	DLEIEVVLFHPNYNINGK	P00751	CFAB_HUMAN	CFB	Complement factor B	12.8019	26.3726	14.7542	0	0	0	3.70287	8.74262	0	5.75015	6.93834	0	12.1782	0	8.97425	0	10.8757	4.52176	13.1523	18.2678	0
PL04112	30	HVIILMTDGLHNMGGDPITVIDEIRDLLYIGK	P00751	CFAB_HUMAN	CFB	Complement factor B	29.8755	21.7998	20.7846	14.1533	11.4155	27.6283	4.37064	9.48885	0	2.39606	10.0336	18.9583	14.8752	8.60152	13.0861	14.4876	37.5463	19.0416	18.9176	20.6122	26.7564
PL04969	27	LPPTTTcQQQKEELLPAQDIK	P00751	CFAB_HUMAN	CFB	Complement factor B	331.268	0	175.858	179.193	130.336	243.407	168.582	130.265	0	187.911	210.754	73.0388	163.158	146.418	173.674	155.648	191.741	204.574	197.53	266.672	281.56
PL00127	62	SITcIHGVWTQLPQcVAIDK	P08603	CFAH_HUMAN	CFH	Complement factor H	119.754	413.325	226.858	181.327	177.834	270.738	192.52	124.202	320.45	247.377	176.635	254.257	156.41	258.983	326.216	321.194	332.449	264.62	211.641	232.813	213.864
PL00163	62	EIMENYNIALR	P08603	CFAH_HUMAN	CFH	Complement factor H	54.1135	81.8892	83.6415	43.318	61.7901	67.2389	41.3198	35.9359	0	114.828	124.148	95.9459	86.8915	76.0739	71.7147	109.937	138.52	56.2695	58.9522	56.5803	79.4293
PL00370	60	LSYTcEGGFR	P08603	CFAH_HUMAN	CFH	Complement factor H	99.4772	0	181.718	96.153	127.215	160.423	134.976	99.879	0	146.06	113.83	109.049	126.64	113.457	176.535	154.949	157.312	103.261	155.511	175.439	166.883
PL00393	60	KGEWVALNPLR	P08603	CFAH_HUMAN	CFH	Complement factor H	23.6795	62.0634	25.8268	12.0605	14.7319	27.2124	19.7607	11.6972	0	46.2719	26.522	23.2489	25.1031	18.4901	24.3231	25.8699	26.6287	10.6781	16.5501	25.8266	21.8786
PL00423	60	SIDVAcHPGYALPK	P08603	CFAH_HUMAN	CFH	Complement factor H	76.1981	0	93.424	51.3967	70.5791	91.4607	66.6565	46.15	0	100.916	55.4954	62.5447	74.9742	55.7419	78.8026	66.2942	91.5875	52.5855	76.826	81.4728	76.2102
PL00450	60	AGEQVTYTcATYYK	P08603	CFAH_HUMAN	CFH	Complement factor H	82.3327	0	154.533	103.56	117.194	152.045	119.186	81.433	0	141.498	119.762	139.122	130.756	124.218	182.567	168.964	206.323	98.4307	134.076	142.396	154.426
PL00508	60	NTEILTGSWSDQTYPEGTQAIYK	P08603	CFAH_HUMAN	CFH	Complement factor H	42.2318	136.065	59.047	45.3317	59.4285	93.9562	56.0252	47.899	75.9527	59.8327	50.8849	71.8095	51.9531	57.7341	99.6919	76.9453	78.8655	38.1498	61.2816	69.0733	77.983
PL00555	59	IDVHLVPDR	P08603	CFAH_HUMAN	CFH	Complement factor H	13.6575	0	13.8539	7.6208	10.3764	10.0116	16.957	9.24399	0	48.1268	22.5833	32.8615	10.6993	27.1678	15.2674	39.7184	30.1829	7.72273	12.0256	15.1107	14.8385
PL00573	59	ScDIPVFMNAR	P08603	CFAH_HUMAN	CFH	Complement factor H	90.0816	200.887	125.764	86.5641	80.4154	136.339	81.9887	60.4684	0	125.681	93.9262	84.2225	99.0961	76.2496	130.993	106.386	95.1417	66.5574	98.3955	113.884	122.072
PL00585	59	SSNLIILEEHLK	P08603	CFAH_HUMAN	CFH	Complement factor H	90.5659	141.41	79.1904	41.8317	46.6352	66.3674	88.3289	46.7797	0	77.3037	70.2244	54.3294	60.7355	48.6521	83.0729	75.4712	89.9289	40.5239	42.6911	47.0997	53.6294
PL00635	59	AVYTcNEGYQLLGEINYR	P08603	CFAH_HUMAN	CFH	Complement factor H	68.32	114.386	52.7601	57.6774	42.3844	93.7779	74.9012	56.1776	109.922	60.7351	119.734	101.163	66.6224	99.8433	97.7548	132.962	118.143	77.7458	73.4663	61.3907	68.0923
PL00784	58	GDAVcTESGWRPLPScEEK	P08603	CFAH_HUMAN	CFH	Complement factor H	75.3263	0	61.8887	65.804	77.6226	118.792	85.2432	54.0554	0	265.7	132.385	203.855	69.5898	202.733	104.711	268.873	239.859	74.171	100.434	85.0456	96.3416
PL00785	58	IVSSAMEPDREYHFGQAVR	P08603	CFAH_HUMAN	CFH	Complement factor H	60.2158	0	95.285	60.3144	68.3818	100.631	66.536	49.9278	0	85.1243	73.01	69.231	72.5572	63.7888	107.308	91.7696	98.9692	55.2598	81.7312	94.8998	101.24
PL00843	57	WQSIPLcVEK	P08603	CFAH_HUMAN	CFH	Complement factor H	92.6969	222.868	149.227	90.4236	118.857	162.146	105.204	72.2916	0	148.341	111.413	118.253	114.603	107.988	167.378	147.579	144.043	83.2309	114.433	116.523	128.65
PL00866	57	WSSPPQcEGLPcK	P08603	CFAH_HUMAN	CFH	Complement factor H	134.412	0	180.913	115.331	139.7	200.825	135.507	92.3	0	211.683	161.82	176.391	170.696	151.757	228.924	209.077	259.908	118.624	178.872	179.385	190.63
PL01003	56	DTScVNPPTVQNAYIVSR	P08603	CFAH_HUMAN	CFH	Complement factor H	0	0	208.701	124.896	152.083	206.569	168.944	118.442	0	159.646	112.79	163.078	138.39	133.984	229.144	195	185.909	108.582	175.893	172.707	214.774
PL01062	55	DGWSAQPTcIK	P08603	CFAH_HUMAN	CFH	Complement factor H	0	0	135.798	43.9173	67.8684	149.332	107.759	60.655	0	62.3894	61.3992	60.7457	116.565	81.9918	148.492	129.785	148.618	79.0557	125.99	135.881	130.213
PL01069	55	SPDVINGSPISQK	P08603	CFAH_HUMAN	CFH	Complement factor H	0	0	93.424	49.6467	59.1205	86.7471	68.9949	47.6425	0	91.0399	68.8211	62.6047	76.4339	71.0544	99.6258	100.739	112.019	66.9395	84.3294	93.6155	99.1875
PL01076	55	cTLKPcDYPDIK	P08603	CFAH_HUMAN	CFH	Complement factor H	30.8408	0	44.3607	27.736	32.507	48.3248	28.4948	19.9805	0	40.7323	28.816	30.2829	29.3388	31.2303	53.4008	34.5486	47.4433	30.3452	43.475	48.0337	40.2395
PL01116	55	TKEEYGHSEVVEYYcNPR	P08603	CFAH_HUMAN	CFH	Complement factor H	88.2735	0	62.1653	65.5403	90.1079	65.4762	98.0682	76.2093	0	137.262	84.199	88.9299	69.2069	95.9566	129.056	120.401	128.022	58.5345	100.456	81.0525	78.7295
PL01125	55	RPcGHPGDTPFGTFTLTGGNVFEYGVK	P08603	CFAH_HUMAN	CFH	Complement factor H	101.059	196.017	77.0277	59.4993	57.4982	84.9844	46.1654	38.4311	84.7806	50.9092	54.4553	103.891	64.8277	53.613	105.679	76.2394	97.6934	69.9958	81.0145	66.2945	62.5171
PL01404	51	TGDEITYQcR	P08603	CFAH_HUMAN	CFH	Complement factor H	0	0	188.483	123.338	179.107	226.968	164.074	91.6704	198.283	202.784	159.655	114.775	146.837	138.574	191.107	187.463	194.658	93.6279	184.696	181.697	154.636
PL01405	51	cTSTGWIPAPR	P08603	CFAH_HUMAN	CFH	Complement factor H	48.205	0	49.1639	44.9961	40.1461	89.5396	54.6752	36.6355	124.518	68.4805	86.0482	44.9147	73.2459	55.1951	100.947	80.8694	79.5034	42.8707	77.9011	71.4733	60.6276
PL01442	51	AQTTVTcMENGWSPTPR	P08603	CFAH_HUMAN	CFH	Complement factor H	47.9789	0	69.257	45.4995	59.7366	94.6494	49.2029	43.8413	0	79.1336	52.15	56.2783	77.3912	59.6286	88.906	90.7107	97.4382	42.6251	70.2857	74.7476	83.4883
PL01482	50	TGESVEFVcK	P08603	CFAH_HUMAN	CFH	Complement factor H	0	24.4418	18.9966	14.7789	14.2226	13.8815	0	11.1019	128.229	140.671	69.1585	77.8661	20.4007	55.4685	20.4446	72.4399	69.6065	17.2111	13.7861	22.1371	27.3162
PL01594	49	ScDNPYIPNGDYSPLR	P08603	CFAH_HUMAN	CFH	Complement factor H	84.6251	161.149	68.2008	68.9923	81.2573	116.158	93.97	65.9952	81.5261	89.8368	70.3111	96.6955	64.8277	88.2613	120.119	109.376	145.72	75.6173	107.31	93.6486	77.0033
PL01602	49	IEGDEEMHcSDDGFWSK	P08603	CFAH_HUMAN	CFH	Complement factor H	39.7226	0	27.1093	20.9446	37.4149	58.1285	25.168	20.0388	0	85.751	45.6558	51.391	35.6325	47.8123	43.1433	74.1008	60.1835	23.2992	41.9743	39.5805	46.5845
PL01755	47	FScKPGFTIVGPNSVQcYHFGLSPDLPIcK	P08603	CFAH_HUMAN	CFH	Complement factor H	45.2022	210.628	106.677	108.235	138.406	202.014	77.9146	54.242	120.458	50.8089	103.147	171.833	103.763	98.2222	205.789	147.184	126.309	80.5566	131.231	0	124.031
PL01853	45	RPYFPVAVGK	P08603	CFAH_HUMAN	CFH	Complement factor H	58.8921	0	52.584	37.3249	44.9102	52.0086	44.9359	28.4502	0	68.7061	53.6119	59.3066	38.3845	41.6795	71.9569	64.5294	56.1919	31.3276	37.5395	51.9334	59.9277
PL02054	43	TDcLSLPSFENAIPMGEK	P08603	CFAH_HUMAN	CFH	Complement factor H	60.345	140.16	63.649	51.6124	59.6955	120.02	0	0	95.0324	78.8829	61.8209	97.595	0	61.738	95.2675	115.356	119.62	55.178	77.9683	81.7063	0
PL02271	41	YYSYYcDEHFETPSGSYWDHIHcTQDGWSPAVPcLR	P08603	CFAH_HUMAN	CFH	Complement factor H	171.22	459.01	157.224	122.547	211.511	216.273	154.6	104.053	330.905	263.194	218.018	169.255	142.769	171.698	323.355	266.381	268.474	127.166	216.166	163.016	191.703
PL02307	40	EGWIHTVcINGR	P08603	CFAH_HUMAN	CFH	Complement factor H	0	0	16.6579	10.7636	12.0048	26.7965	12.1042	11.8302	0	18.1102	11.5405	12.419	16.0071	14.3749	22.5842	16.4562	22.2909	7.97379	17.9119	13.2332	19.0397
PL02310	40	cFEGFGIDGPAIAK	P08603	CFAH_HUMAN	CFH	Complement factor H	35.9681	92.7072	0	0	26.9215	41.9277	0	0	44.7092	29.1769	34.4668	44.6448	0	27.0897	54.2813	40.279	41.8478	28.1075	0	0	0
PL02456	39	EcDTDGWTNDIPIcEVVK	P08603	CFAH_HUMAN	CFH	Complement factor H	43.2973	132.186	69.0307	71.0779	79.5734	87.7373	67.5003	52.3997	152.597	112.095	123.642	123.62	67.2207	99.648	108.805	148.409	176.595	86.2872	86.2557	85.0222	75.3937
PL02493	38	TGESVEFVcKR	P08603	CFAH_HUMAN	CFH	Complement factor H	26.0429	62.3651	40.3622	25.8901	23.5537	15.0758	20.4936	11.3358	9.82056	12.4804	39.7239	15.7441	39.0067	16.4472	35.9014	19.2695	53.2028	37.6858	30.7976	39.9541	41.1959
PL02531	38	EQVQScGPPPELLNGNVK	P08603	CFAH_HUMAN	CFH	Complement factor H	81.936	0	41.7705	50.5576	66.0819	102.948	68.6333	63.6866	0	101.793	62.9454	64.4037	53.0778	54.9412	101.101	92.8493	108.465	45.0265	77.7219	55.2493	63.3569
PL02541	38	VSVLcQENYLIQEGEEITcK	P08603	CFAH_HUMAN	CFH	Complement factor H	0	31.9195	0	0	4.55879	17.4267	11.3063	0	136.609	111.469	0	96.2457	16.2249	77.2067	0	90.3578	75.8582	0	15.9274	0	0
PL02577	37	NDFTWFK	P08603	CFAH_HUMAN	CFH	Complement factor H	5.59539	9.31812	6.32718	0	4.75387	8.16967	4.90169	3.22281	0	9.45742	8.28402	7.55874	6.47798	5.85544	5.96522	8.82608	10.3052	3.22827	6.38798	7.09881	8.56344
PL02675	37	cLPVTAPENGK	P08603	CFAH_HUMAN	CFH	Complement factor H	0	138.953	69.257	0	39.9613	55.9499	57.0618	39.6671	69.7284	0	0	50.0418	54.0111	50.9763	78.2743	62.3701	72.1764	32.9922	54.159	69.8205	78.6829
PL02705	36	TKNDFTWFK	P08603	CFAH_HUMAN	CFH	Complement factor H	24.2897	0	46.8503	26.6333	31.008	46.7404	31.6046	28.7534	32.045	43.3392	28.5911	31.1524	36.135	0	44.8822	0	52.5466	25.0757	34.5829	32.3883	44.835
PL02852	35	TTcWDGKLEYPTcAK	P08603	CFAH_HUMAN	CFH	Complement factor H	15.0459	0	35.9865	0	12.4648	17.2108	0	10.4893	19.6818	10.7358	22.8645	20.3825	10.0364	14.2167	10.7418	13.6886	28.743	8.87705	16.12	5.85185	23.9338
PL02867	35	cYFPYLENGYNQNYGR	P08603	CFAH_HUMAN	CFH	Complement factor H	14.5099	62.5375	0	0	24.1493	37.63	30.4957	12.8562	19.2302	9.64041	23.0078	16.7276	9.87611	24.5702	19.0293	29.7317	0	9.06261	0	12.0283	19.3803
PL03254	33	SPPEISHGVVAHMSDSYQYGEEVTYK	P08603	CFAH_HUMAN	CFH	Complement factor H	78.1676	56.3311	65.3842	43.2221	32.6713	49.1765	54.1931	25.0455	0	86.5531	0	56.9079	72.3418	60.2536	46.8413	45.5941	72.1035	39.2413	61.6848	59.9662	72.851
PL03582	32	LGYVTADGETSGSITcGK	P08603	CFAH_HUMAN	CFH	Complement factor H	61.5073	0	88.3693	76.7114	65.9792	77.6762	69.4771	164.032	0	75.6744	48.2985	68.6613	58.3664	54.8874	92.4279	63.2006	58.616	62.8188	77.6324	92.7749	94.6387
PL03617	31	IVSSAMEPDR	P08603	CFAH_HUMAN	CFH	Complement factor H	0	0	5.07482	0	0	0	3.55582	2.42527	18.5549	19.9927	0	0	5.68827	6.8652	5.20141	7.6011	5.50437	2.05921	4.67676	6.18811	6.88854
PL03866	30	NGFYPATR	P08603	CFAH_HUMAN	CFH	Complement factor H	24.251	89.8626	14.6083	27.7839	23.5699	7.5359	44.068	29.1498	33.5014	0	0	29.4152	9.30177	5.6738	48.6243	14.6665	45.1467	32.9103	50.7544	22.9474	9.8651
PL03998	30	EcELPKIDVHLVPDR	P08603	CFAH_HUMAN	CFH	Complement factor H	6.71899	54.6502	25.701	18.0032	24.6216	34.7582	35.3171	28.0305	0	0	5.7632	0	20.9009	0	30.8166	108.608	8.75595	15.4537	22.6894	15.7668	21.0902
PL04083	30	VSVLcQENYLIQEGEEITcKDGR	P08603	CFAH_HUMAN	CFH	Complement factor H	182.552	571.716	174.45	197.868	212.333	315.3	289.046	158.435	0	0	187.168	89.6494	181.513	114.746	269.866	128.166	120.166	183.572	289.161	200.565	237.705
PL04344	29	EKTKEEYGHSEVVEYYcNPR	P08603	CFAH_HUMAN	CFH	Complement factor H	31.8934	62.5375	54.1683	45.5217	55.4037	61.1785	49.1788	20.3512	8.59197	21.7097	12.8168	7.67567	23.459	0	72.0229	26.7004	38.6217	38.0133	52.2327	67.9524	52.2297
PL04703	28	cGPPPPIDNGDITSFPLSVYAPASSVEYQcQNLYQLEGNKR	P08603	CFAH_HUMAN	CFH	Complement factor H	112.166	93.3536	146.385	0	43.5549	72.21	95.9468	29.6629	137.012	0	0	0	102.04	37.4217	90.8651	30.5414	154.742	91.9062	123.28	112.507	150.601
PL04953	27	SSIDIENGFISESQYTYALK	P08603	CFAH_HUMAN	CFH	Complement factor H	0	45.47	20.7117	17.6532	18.3337	28.5394	16.7594	19.8289	27.2405	22.2637	20.7869	23.4738	22.0687	0	31.6751	21.4475	58.6525	21.1461	0	21.7027	19.098
PL05088	26	IDVHLVPDRK	P08603	CFAH_HUMAN	CFH	Complement factor H	0	26.6226	12.2545	5.61192	6.81765	6.57535	9.99245	5.55946	5.51644	11.0165	8.31026	0.609256	9.24913	6.33786	11.4418	7.34157	6.30636	5.58602	9.0489	11.8672	13.0563
PL06073	23	SLGNVIMVcR	P08603	CFAH_HUMAN	CFH	Complement factor H	24.674	0	73.8842	0	0	90.8269	30.2787	40.0635	0	90.7141	65.1383	63.924	31.7557	0	0	73.7064	71.4292	44.0987	72.324	67.5788	38.2567
PL06490	22	GKEGWIHTVcINGR	P08603	CFAH_HUMAN	CFH	Complement factor H	0	0	12.7751	0	0	0	9.14146	6.07483	22.6394	10.4256	0	0	10.539	8.20895	13.8455	14.0457	11.8891	7.67361	7.9693	10.8117	12.0392
PL07316	20	FVcNSGYKIEGDEEMHcSDDGFWSK	P08603	CFAH_HUMAN	CFH	Complement factor H	0	35.945	14.2211	8.1386	14.8797	22.6176	9.70798	8.51175	0	0	2.84506	0	0	0	18.0652	0	8.663	11.9498	11.9204	14.5549	14.5259
PL12615	10	TDcLSLPSFENAIPMGEKK	P08603	CFAH_HUMAN	CFH	Complement factor H	0	25.1227	9.74764	0	15.1056	22.9939	5.63627	0	0	0	0	0	0	0	18.5142	0	5.40594	0	0	6.51269	0
PL01398	51	SFPTYcQQK	P05156	CFAI_HUMAN	CFI	Complement factor I	42.1672	53.1849	47.8311	23.397	34.4168	32.3222	29.4349	24.1827	25.2959	44.0912	35.7038	24.2383	30.7028	21.4843	31.1028	24.7072	35.6508	17.6531	26.2956	40.3278	55.0523
PL02650	37	TMGYQDFADVVcYTQK	P05156	CFAI_HUMAN	CFI	Complement factor I	33.8694	65.8992	27.1596	0	0	0	14.5439	15.4144	0	27.8233	0	8.21237	19.063	7.00973	0	19.145	19.32	15.1753	23.3166	20.6029	29.579
PL02884	35	IIFHENYNAGTYQNDIALIEMK	P05156	CFAI_HUMAN	CFI	Complement factor I	0	0	0	0	0	0	3.69082	0	24.8606	23.4994	20.3202	18.6195	0	12.746	0	17.4653	14.7251	0	0	0	0
PL03480	32	AcDGINDcGDQSDELccK	P05156	CFAI_HUMAN	CFI	Complement factor I	0	40.3326	42.4243	22.8984	29.2009	36.6793	31.3153	24.0428	0	27.2468	22.246	26.9818	27.3286	29.2772	32.7097	26.7212	38.5488	20.0682	30.5288	37.8759	51.2967
PL04073	30	AcDGINDcGDQSDELccKAcQGK	P05156	CFAI_HUMAN	CFI	Complement factor I	174.868	0	48.065	35.2633	55.9581	21.3501	18.7506	44.5713	0	68.9066	96.7375	36.8192	53.1409	43.3716	52.1242	41.1095	43.8344	102.852	32.0295	67.4854	50.5502
PL04698	28	SIPAcVPWSPYLFQPNDTcIVSGWGREKDNER	P05156	CFAI_HUMAN	CFI	Complement factor I	31.3574	95.8965	13.6729	26.6572	0	19.6587	5.441	7.55564	96.0495	71.8143	67.6966	37.7645	8.64608	68.5153	0	0	32.3336	17.4103	9.31767	0	18.2652
PL07021	21	TMFIcK	P05156	CFAI_HUMAN	CFI	Complement factor I	12.7632	13.8091	0	5.23795	0	5.91583	0	0	0	10.8361	6.19078	6.60255	5.39871	4.10545	6.26899	5.44804	0	0	6.18416	8.03987	9.01832
PL07567	19	ADSPMDDFFQcVNGK	P05156	CFAI_HUMAN	CFI	Complement factor I	17.4933	0	11.573	0	9.99442	0	0	0	0	11.573	0	0	9.18212	0	10.011	11.2553	14.4681	0	0	10.2419	41.8025
PL03942	30	DTFTSLGYEVQK	O15519	CFLAR_HUMAN	CFLAR	CASP8 and FADD-like apoptosis regulator	18.0066	0	25.1	24.6915	23.5743	7.23486	13.1192	14.1785	0	0	0	15.0725	7.68647	12.8339	12.4873	10.6241	15.2281	22.7507	16.9152	17.775	13.7934
PL05172	26	LMGcDSFDQFSAER	P13569	CFTR_HUMAN	CFTR	Cystic fibrosis transmembrane conductance regulator	0	290.663	0	261.538	196.788	193.438	140.618	251.621	0	480.516	471.739	665.325	208.961	431.639	174.664	505.148	318.779	247.291	170.339	178.568	52.1131
PL12154	10	QTGEFGEKR	P13569	CFTR_HUMAN	CFTR	Cystic fibrosis transmembrane conductance regulator	0	0	1.86119	0	0.757187	3.64615	0	0	0	0	0	0	3.27608	1.35663	0	5.01619	1.266	0	2.43245	1.62198	4.84041
PL01210	54	SHWLTSYTHDFTGLGPmDPLELDDYHEK	Q8N865	CG031_HUMAN	C7orf31	Uncharacterized protein C7orf31	219.877	163.821	168.993	7.91806	164.527	91.3617	65.4994	113.078	134.128	112.271	121.421	96.5755	151.48	0	174.378	82.8418	0	99.7542	0	145.362	95.2452
PL06653	22	LSLYLcQTMKVGTKGPGDNLHQVAPDLLLPEQIIK	Q8TBZ9	CG062_HUMAN	C7orf62	Uncharacterized protein C7orf62	2.97043	8.9173	18.5943	6.48931	14.4588	5.00281	9.20931	9.52383	0	0	0	0	4.50611	0	10.4799	0	0	49.6656	17.1907	7.61954	13.4388
PL06234	23	ETTSEKLSNLPRPHSYSPK	Q6ZTY9	CG065_HUMAN	C7orf65	Uncharacterized protein C7orf65	23.9798	43.3582	39.9095	26.01	28.8313	26.7767	53.3975	27.191	0	0	0	0	17.3496	0	26.6784	0	6.23889	27.6709	21.9234	44.2741	29.9755
PL04503	28	EQNAcLTHPDR	A4D0Y5	CG077_HUMAN	C7orf77	Uncharacterized protein C7orf77	0	20.0887	7.52673	9.28688	6.33302	0	17.5838	14.0012	0	16.0122	100.758	0	0	0	24.6313	0	14.8727	0	0	0	0
PL11905	11	KDLGLcFDNcVTYFLQcLR	Q8N884	CGAS_HUMAN	MB21D1	Cyclic GMP-AMP synthase	0	37.0656	0	0	0	0	0	0	0	35.4935	23.6713	28.6139	0	25.5077	47.2595	0	53.0388	77.2546	0	0	0
PL06643	22	GEVLMFFcDVDIYFSAEFLNScRLNAEPGK	Q8N6G5	CGAT2_HUMAN	CSGALNACT2	Chondroitin sulfate N-acetylgalactosaminyltransferase 2	48.3018	0	0	4.02016	0	8.56974	21.077	0	0	0	45.2622	47.3133	0	22.1874	11.9216	23.2123	77.2798	16.3678	11.2842	0	39.9829
PL00490	60	SRAAGSAQGNNQAcNSTSEVK	Q0VF96	CGNL1_HUMAN	CGNL1	Cingulin-like protein 1	0	0	16.3033	24.6675	71.5032	24.915	27.7956	17.7884	205.89	65.9237	0	0	0	9.33394	23.1345	31.102	18.8825	21.127	23.9885	28.4419	5.77816
PL05984	24	KLPSKVLDDMDDDDDLSTDGGSLYEAPVSYTFSK	Q0VF96	CGNL1_HUMAN	CGNL1	Cingulin-like protein 1	11.8591	0	0	0	13.0131	17.0226	6.22931	0	25.2837	15.9245	23.1878	10.4251	13.7074	11.123	13.676	10.7445	24.1317	11.7096	0	9.90797	0
PL05056	26	SGPPASYcAK	Q96K31	CH076_HUMAN	C8orf76	Uncharacterized protein C8orf76	6.91917	11.1628	14.6637	4.74652	0	4.78099	5.99788	6.45027	15.7316	0	23.497	0	19.2138	4.45506	3.84108	5.38991	4.87297	4.45899	2.81546	2.39118	3.01388
PL03415	32	TKETcSVAPLWEK	P0DMQ9	CH089_HUMAN	C8orf89	Putative uncharacterized protein C8orf89	40.5852	0	8.1856	4.82803	0	6.50603	9.50789	37.8948	0	18.7695	6.83713	75.0177	5.04933	17.6777	40.1717	15.0589	10.132	5.71973	4.96569	11.1503	6.9212
PL05471	25	KEYTTAFGLEELK	P0DMQ9	CH089_HUMAN	C8orf89	Putative uncharacterized protein C8orf89	0	0	4.20471	3.31572	0	0	6.22931	12.6534	0	0	0	0	5.55427	12.207	0	9.61089	25.7448	11.5459	9.74548	3.71053	3.91198
PL09902	14	KDNQESSDAELSSSEYIK	Q96JM3	CHAP1_HUMAN	CHAMP1	Chromosome alignment-maintaining phosphoprotein 1	14.5777	0	8.41948	12.7485	17.6335	0	0	11.6972	0	0	0	9.18382	4.2296	0	0	0	0	4.82317	0	16.2198	22.0046
PL19425	5	KQALDHFNADGSEDFcFLLSTR	O14647	CHD2_HUMAN	CHD2	Chromodomain-helicase-DNA-binding protein 2	0	0	3.8627	14.7286	3.15419	3.04209	3.70287	0	0	0	0	0	13.851	0	2.33898	0	1.84451	10.4407	2.38004	0	2.47876
PL04315	29	NDMDEPPPLDYGSGEDDGK	Q12873	CHD3_HUMAN	CHD3	Chromodomain-helicase-DNA-binding protein 3	26.5314	61.2876	8.10513	24.3079	35.3203	18.0961	0	8.39748	47.8417	30.5305	0	17.669	34.1009	0	22.0339	22.6517	0	12.1626	3.73155	43.8071	20.8033
PL05442	25	RDSEEEFGSER	Q12873	CHD3_HUMAN	CHD3	Chromodomain-helicase-DNA-binding protein 3	15.6739	0	0	16.1166	25.7921	13.3567	11.7029	7.22916	0	0	0	53.8496	11.142	25.9178	9.79089	13.0924	15.9754	30.6999	8.25824	12.9203	14.232
PL02550	38	AGDPTIQQGAFGSSQMYSNNFGPNFR	Q8TDI0	CHD5_HUMAN	CHD5	Chromodomain-helicase-DNA-binding protein 5	67.8356	68.8731	51.2763	64.102	0	0	92.1861	0	267.685	230.457	98.9866	209.222	0	0	0	0	159.608	83.8039	72.4808	0	103.48
PL03755	31	TPFKDEIDEFANSPSEDK	Q9P2D1	CHD7_HUMAN	CHD7	Chromodomain-helicase-DNA-binding protein 7	40.7789	93.0519	29.2217	52.9309	46.2861	25.5092	113.183	57.67	35.21	0	0	11.5255	30.1285	28.4764	43.7596	37.1646	13.1922	21.2307	32.4775	67.6722	64.1966
PL14095	8	KYPEAAAcYGR	Q9UNE7	CHIP_HUMAN	STUB1	E3 ubiquitin-protein ligase CHIP	0	0	0	0	0	0	0	0	0	0	0	0	0	0.700084	0.460049	0.744215	1.48618	1.12594	4.00705	0.837016	0.836153
PL05042	26	MAGAMSTTAK	Q9UQN3	CHM2B_HUMAN	CHMP2B	Charged multivesicular body protein 2b	11.2683	0	0	15.8529	0	0	24.9269	21.9137	0	8.64473	0	10.3405	0	0	23.0244	22.9009	6.28587	0	21.3881	8.05336	0
PL07288	20	cGAGVPHcERDDcSLPLScGSGK	Q9H2X0	CHRD_HUMAN	CHRD	Chordin	343.214	0	39.306	0	119.288	0	141.654	43.375	0	0	27.1264	0	422.134	0	0	0	0	0	51.3368	28.7922	0
PL07617	19	WAPNYDPLcSLcTcQR	Q9H2X0	CHRD_HUMAN	CHRD	Chordin	26.3012	0	11.9955	10.4759	0	16.3671	11.4992	18.2828	0	0	0	0	6.03546	0	13.7442	6.89103	8.15813	7.73638	10.5899	10.4941	9.72514
PL03489	32	WDYFTEQHAFScADGSPR	Q8IZ52	CHSS2_HUMAN	CHPF	Chondroitin sulfate synthase 2	92.5677	0	37.0427	32.051	53.3091	25.2913	283.983	43.1651	0	296.03	290.409	151.894	36.494	200.194	20.5151	142.658	65.6514	31.5459	27.617	28.979	65.8295
PL03541	32	TPYRPPAAAVGAAPAAAAGMAGVAAPPGNGTR	Q9Y4C5	CHST2_HUMAN	CHST2	Carbohydrate sulfotransferase 2	40.8435	50.7282	37.8726	21.1724	0	22.6968	22.2751	11.3568	51.4623	34.7666	26.8678	41.9164	27.9747	40.7615	27.0746	0	51.3072	37.1674	27.953	39.8374	43.7386
PL06681	21	QPFSLAR	Q9GZS9	CHST5_HUMAN	CHST5	Carbohydrate sulfotransferase 5	3.26748	7.13729	5.76639	0	0	2.30137	3.69323	0	7.9492	0	4.01738	2.99351	0	0	3.00462	0	4.09547	2.12798	2.39661	4.34802	3.31014
PL07804	18	NcHHVIAR	Q8WUH1	CHUR_HUMAN	CHURC1	Protein Churchill	0	0	13.6175	10.8259	7.2879	0	10.7591	13.1221	0	7.17892	28.7317	0	5.27188	11.5917	7.31075	10.7279	0	12.9895	5.01721	7.344	7.74762
PL00723	58	VGDTEKPEPER	Q9NZ63	CI078_HUMAN	C9orf78	Uncharacterized protein C9orf78	0	0	14.1155	8.38312	25.443	11.4633	18.201	8.45578	112.973	31.3075	22.752	24.5651	7.49742	38.2811	27.1186	29.4203	18.0569	6.09905	9.17657	8.70771	7.12415
PL07613	19	KENNDHFELDcTGPSIK	Q5VXU9	CI084_HUMAN	C9orf84	Uncharacterized protein C9orf84	0	0	10.6023	12.9307	9.94377	24.6774	16.8365	11.2923	0	30.8563	0	14.7633	14.1908	9.6169	10.8384	10.2231	8.97444	10.2579	14.5141	13.8684	11.6006
PL02449	39	GSSPSSNSVSKSHVSEPIADQSNYKPDGEAVEQR	Q5VYM1	CI131_HUMAN	C9orf131	Uncharacterized protein C9orf131	396.488	200.37	91.9152	171.977	623.65	537.515	292.18	263.281	55.8559	52.2878	118.666	92.0781	342.445	38.0467	304.424	38.8464	403.167	90.4078	119.293	233.98	297.423
PL02865	35	IFDFDDDGTLNREDLSR	Q99828	CIB1_HUMAN	CIB1	Calcium and integrin-binding protein 1	0	0	1.18338	0	6.76426	0	0	0	0	3.39603	0	8.30532	6.13817	3.83787	0	3.77875	0	0	3.11784	8.05388	5.35827
PL03465	32	EAHFKAHPDWKWcNK	Q96RK0	CIC_HUMAN	CIC	Protein capicua homolog	6.37352	54.2623	20.161	8.45504	50.5984	59.6535	68.9467	88.0791	23.693	24.0559	8.35243	29.3475	0	19.6093	64.9571	16.4106	13.1449	126.538	8.41502	22.6041	48.6607
PL01097	55	DAVQNccGISKTEER	O75339	CILP1_HUMAN	CILP	Cartilage intermediate layer protein 1	935.686	813.289	502.956	709.581	820.582	808.649	846.164	622.407	621.209	683.301	0	772.664	415.433	689.45	741.14	629.099	473.339	629.007	638.574	496.216	544.925
PL11621	11	EcScQRcTETR	O75339	CILP1_HUMAN	CILP	Cartilage intermediate layer protein 1	6.13136	0	10.381	4.40509	4.84628	0	10.7904	0	0	0	0	0	0	0	0	0	0	0	7.31527	0	9.59684
PL15083	7	KFSDISEK	Q9NPC3	CIP1_HUMAN	CCNB1IP1	E3 ubiquitin-protein ligase CCNB1IP1	0	0	0	1.98107	0	0	1.60699	1.6746	0	0	0.204503	0	0	0.994527	0.160121	0	0	0.198507	0.162931	0.169864	0.169689
PL01864	45	LNESLKEQNEK	Q8TCG1	CIP2A_HUMAN	KIAA1524	Protein CIP2A	0	0	24.7479	17.6676	13.7277	0	47.202	28.1471	0	0	0	0	15.6673	4.87302	41.2283	10.9874	61.1313	71.0873	69.569	29.2826	10.7235
PL03438	32	KNKcSGHNNSDSEEK	Q86X95	CIR1_HUMAN	CIR1	Corepressor interacting with RBPJ 1	28.0674	208.042	28.0649	35.2537	16.6067	16.1353	35.4521	9.04578	343.231	73.5188	201.628	26.0043	24.6723	45.3123	29.8041	35.9396	0	19.9809	18.5749	30.5903	12.5967
PL08063	18	DLNPRRDISSWLAQWFPR	P0C7P0	CISD3_HUMAN	CISD3	CDGSH iron-sulfur domain-containing protein 3, mitochondrial	21.8811	0	6.09295	3.93865	3.34722	2.72124	6.38119	6.73711	0	0	0	0	7.06667	0	6.39445	4.36009	0	0	3.47173	0	7.32476
PL01096	55	TVVGQITVDMMYGGMR	O75390	CISY_HUMAN	CS	Citrate synthase, mitochondrial	40.7143	84.9061	0	64.0301	54.0689	49.1567	49.8538	33.9071	80.6311	33.5635	47.3988	0	42.1894	64.277	61.6993	48.9161	40.0069	67.7035	55.5029	47.4032	45.8847
PL11692	11	SPcAPPQPSWPcSVI	Q5T742	CJ025_HUMAN	C10orf25	Uncharacterized protein C10orf25	5.29835	0	0	7.12218	5.99214	2.90345	3.03751	3.43268	0	0	0	0	0	0	0	0	6.00377	3.31286	0	0	5.07135
PL03201	33	APPDAAPGLVASNcKSGSADSGK	Q711Q0	CJ071_HUMAN	C10orf71	Uncharacterized protein C10orf71	716.133	670.629	909.344	783.176	1007.66	1104.94	1494.89	900.613	1055.28	651.718	569.292	665.025	1040.98	510.349	1178.74	715.263	308.573	790.557	888.987	1015.08	870.807
PL09250	15	HQRSFAcTEFSR	Q96M02	CJ090_HUMAN	C10orf90	Centrosomal protein C10orf90	18.0949	0	14.0937	0	20.4324	18.0129	21.4651	13.2387	0	0	0	0	27.9269	11.3543	12.7965	12.0701	13.8101	12.4546	27.0347	38.3896	13.5612
PL07659	19	QEEEcRMLKELQLLSPDYK	Q5SQS8	CJ120_HUMAN	C10orf120	Uncharacterized protein C10orf120	0	0	15.9286	8.20093	7.98815	0	1.19813	4.19524	0	0	0	0	10.9195	0	14.0656	15.5905	0	7.37071	8.40607	15.1387	6.63661
PL01595	49	QKANIFVPSSSPVVNQR	A6NCD4	CJ131_HUMAN	C10orf131	Uncharacterized protein C10orf131	68.4168	76.631	137.433	90.1839	0	120.832	71.1439	33.4174	0	125.681	143.434	134.264	101.318	251.366	102.619	0	116.612	114.122	0	89.062	99.9807
PL15174	7	NASVETVDNK	Q96F05	CK024_HUMAN	C11orf24	Uncharacterized protein C11orf24	6.84168	0	12.5462	0	3.40266	2.71134	0	7.28046	0	0	0	0	0	0	0	0	0	0	0	0	0
PL07959	18	LTFYGFLMALSKHR	Q9H6J7	CK049_HUMAN	C11orf49	UPF0705 protein C11orf49	3.86802	0	2.86936	6.4054	0	0	3.19421	7.57429	0	15.1098	13.0783	4.62339	1.07304	0	0	0	2.56595	3.84178	3.15328	0	3.28406
PL04017	30	KAHTSVANNEIQERTNK	Q6ZUT1	CK057_HUMAN	C11orf57	Uncharacterized protein C11orf57	25.0388	47.8405	25.4747	61.0575	50.3726	42.8982	69.6699	41.3694	109.841	54.9197	60.9592	15.8341	36.4222	84.8043	47.7878	66.0866	83.1852	12.7384	51.8744	20.3227	27.1996
PL02965	34	FGADPEGSDLSFScR	Q96S95	CK2N2_HUMAN	CAMK2N2	Calcium/calmodulin-dependent protein kinase II inhibitor 2	124.855	214.593	224.721	128.827	136.148	132.656	225.812	109.813	205.809	46.3471	161.707	49.5321	156.96	121.269	117.455	96.0467	139.541	107.054	82.6944	211.026	259.399
PL07709	19	REEESFSLYSDQTSYLSIcLEENNR	Q96SN8	CK5P2_HUMAN	CDK5RAP2	CDK5 regulatory subunit-associated protein 2	265.111	213.645	95.9388	30.4928	23.4305	0	5.00707	14.1505	0	0	0	0	133.556	0	10.2003	20.0544	179.53	0	38.1218	23.5148	0
PL05139	26	KEKFENDYQEK	Q86WS4	CL040_HUMAN	C12orf40	Uncharacterized protein C12orf40	0	24.6357	20.1157	17.2457	23.5332	0	22.5547	13.3296	47.5569	26.7204	12.0071	42.3061	9.90004	80.0973	19.7733	41.1095	9.62353	0	15.4794	29.6562	0
PL04003	30	SNSVRKFLFPFHHTK	Q8IXR9	CL056_HUMAN	C12orf56	Uncharacterized protein C12orf56	11.6105	19.2353	11.2712	9.16222	7.86083	9.18568	16.1687	7.71188	15.7764	13.031	11.712	19.6239	3.70444	10.8632	9.4343	15.5385	19.4111	16.3242	9.05337	8.4345	10.7982
PL04024	30	GSESFQGHGYHHPHSYR	Q96MD2	CL066_HUMAN	C12orf66	UPF0536 protein C12orf66	12.0658	5.87447	6.19641	10.2937	8.39269	13.7211	5.67002	11.1096	0	0	13.857	4.44949	15.4495	6.43552	5.58662	7.80872	11.9036	10.0887	6.07665	5.80047	12.1722
PL00073	62	SLPGSPKDSSHLLSPLR	Q32Q52	CL074_HUMAN	C12orf74	Uncharacterized protein C12orf74	17.7839	87.4059	120.332	20.2015	132.102	52.5434	89.6066	33.2541	148.041	122.423	187.121	170.844	17.6415	75.0387	70.7242	90.0671	26.3736	51.9306	104.757	91.0002	97.9978
PL19482	5	QDAWQVTTWGSWGAPVGFPcYLSK	Q32Q52	CL074_HUMAN	C12orf74	Uncharacterized protein C12orf74	0	48.9324	0	89.0812	0	22.4856	41.5368	32.0182	0	0	0	0	0	0	40.8761	0	0	0	0	0	0
PL05261	26	GNIYISRcSAEIFWIcEK	Q2HXU8	CL12B_HUMAN	CLEC12B	C-type lectin domain family 12 member B	0	0	71.0676	0	44.3147	31.9459	94.8861	55.6412	0	0	0	68.8712	0	50.0193	0	61.7265	24.9291	85.1138	45.0429	80.6088	0
PL11233	12	YIESLARQMDPTDFVNSSETR	Q7Z460	CLAP1_HUMAN	CLASP1	CLIP-associating protein 1	103.578	0	0	91.5024	0	105.324	49.0823	72.1517	0	0	0	0	0	5.12888	54.9857	0	0	79.3559	55.0773	0	0
PL03352	32	KGIHDADAEAR	O75122	CLAP2_HUMAN	CLASP2	CLIP-associating protein 2	15.556	38.5396	31.0827	26.7531	23.4511	9.7739	36.0644	22.8518	21.6915	28.3497	29.9406	27.6474	9.83782	37.1483	20.7176	18.711	28.4331	7.78004	1.54279	21.2497	3.82101
PL07877	18	RQAAEEAcILR	Q86T13	CLC14_HUMAN	CLEC14A	C-type lectin domain family 14 member A	0	0	0	2.97017	6.60614	6.13171	0	0	8.47399	0	7.37128	0	4.48696	4.14451	4.03038	0	0	0	0	2.37308	3.87699
PL00862	57	YFcLSENSTMLK	Q8NC01	CLC1A_HUMAN	CLEC1A	C-type lectin domain family 1 member A	29.9885	64.5631	35.0309	27.688	31.4597	43.1161	30.1823	22.9304	0	39.1031	26.7666	43.6854	25.821	29.1014	44.7722	37.4138	54.8249	31.1638	48.6714	38.413	34.6643
PL05090	26	cSPcDTNWR	Q9P126	CLC1B_HUMAN	CLEC1B	C-type lectin domain family 1 member B	0	0	7.22244	13.9016	11.7132	12.7962	12.4008	9.23233	0	0	0	0	6.03766	7.87106	18.5956	16.0036	10.0081	6.9068	12.6057	9.00661	5.44925
PL02917	34	cQGGScYTK	A8K7I4	CLCA1_HUMAN	CLCA1	Calcium-activated chloride channel regulator 1	0	0	7.9643	7.34272	8.07029	7.6884	11.2725	6.88169	68.7927	0	0	14.6647	11.7642	24.5507	13.8939	26.4305	10.2961	4.49447	7.9357	10.6879	9.98407
PL04700	28	FRLDFPFDLQELPAFAVIGIASGFGGALFVYLNRK	P51788	CLCN2_HUMAN	CLCN2	Chloride channel protein 2	45.9771	25.6356	50.4968	0	33.1642	15.5788	12.0367	27.2376	0	0	0	0	28.9559	0	22.4081	0	0	114.695	47.9547	15.622	17.9639
PL08129	18	WVADAFGKEGIYEAHIHLNGYPFLDVK	P51793	CLCN4_HUMAN	CLCN4	H(+)/Cl(-) exchange transporter 4	0	13.8565	14.1834	32.9619	0	0	29.5314	16.3845	0	0	0	0	0	0	18.2413	0	0	0	21.7801	27.1343	0
PL02985	34	SSSYRYSIPSHRTTQK	P56748	CLD8_HUMAN	CLDN8	Claudin-8	229.208	186.104	80.322	232.939	192.249	309.358	145.704	0	198.364	171.502	0	0	0	251.757	225.402	154.368	347.759	212.225	0	0	39.3764
PL01881	45	AQTIGNSGSANGIHQQDK	Q9UDT6	CLIP2_HUMAN	CLIP2	CAP-Gly domain-containing linker protein 2	0	0	0	52.6912	39.9613	47.8099	30.1099	0	0	0	0	43.6854	68.3215	28.7108	40.5239	50.1411	48.6826	51.3303	73.6455	49.0845	65.9928
PL12863	10	TGNESGSNLSDSGSVKR	Q9UDT6	CLIP2_HUMAN	CLIP2	CAP-Gly domain-containing linker protein 2	6.93209	0	65.3088	20.1391	34.1704	25.0339	11.4244	5.25397	29.9702	0	0	24.4362	23.9783	19.039	33.326	1.85865	23.0381	35.0934	31.2008	4.59087	52.1131
PL04815	27	ScSSASSRSQQSSK	P49761	CLK3_HUMAN	CLK3	Dual specificity protein kinase CLK3	0	0	28.2158	60.6979	48.4217	64.3671	0	61.5878	0	36.6215	53.5275	77.7162	27.6158	65.7223	46.4891	64.1972	76.2592	99.495	66.7244	19.1551	33.498
PL09018	16	MDKHEPHQDSGEEAEGcPSAPEETPVDK	Q96JQ2	CLMN_HUMAN	CLMN	Calmin	0	63.1409	18.8885	19.9402	0	0	0	28.6834	31.2679	21.4365	0	0	13.4848	0	10.7682	16.2569	0	0	0	7.72929	27.4329
PL06264	23	ALNTFIDDLFAFVIKMPVMYR	O96005	CLPT1_HUMAN	CLPTM1	Cleft lip and palate transmembrane protein 1	0	7.96049	6.63399	0	0	0	2.58912	3.95505	9.84497	0	0	0	3.56085	0	12.4367	12.8332	17.8819	3.17369	2.33166	3.95805	0
PL01869	45	KRGPSFMTSPSPK	Q9HAW4	CLSPN_HUMAN	CLSPN	Claspin	0	0	44.3104	13.5851	0	0	0	0	228.428	0	0	0	34.5317	6.44724	0	77.6512	0	43.3073	34.5381	38.1561	39.7963
PL00198	61	TLLSNLEEAK	P10909	CLUS_HUMAN	CLU	Clusterin	19.692	49.5214	35.6847	27.9517	22.3422	34.1443	21.7495	16.2143	0	19.8548	19.0495	15.7171	26.2996	24.6093	23.5307	18.3892	25.6992	13.7154	11.9204	24.0519	30.1155
PL00631	59	EPQDTYHYLPFSLPHR	P10909	CLUS_HUMAN	CLU	Clusterin	21.5034	44.6942	47.5796	36.0783	27.9277	37.9667	27.7715	31.745	37.1383	54.4685	81.1909	46.4738	33.2155	102.656	33.8543	92.2264	108.884	22.4587	11.8016	24.9159	45.6981
PL00644	59	VTTVASHTSDSDVPSGVTEVVVK	P10909	CLUS_HUMAN	CLU	Clusterin	169.282	0	249.089	208.919	201.018	244.793	149.899	113.988	0	222.336	291.534	180.528	213.627	333.983	224.741	285.482	360.882	124.655	147.336	170.535	243.07
PL00687	58	FMETVAEK	P10909	CLUS_HUMAN	CLU	Clusterin	53.5324	152.659	92.7702	65.1568	76.3494	88.9851	34.7867	30.7589	98.3276	70.8116	107.702	37.9586	71.5043	79.4137	73.2776	75.8241	73.0878	35.3936	41.2352	56.9539	92.7959
PL00721	58	KTLLSNLEEAK	P10909	CLUS_HUMAN	CLU	Clusterin	17.2124	0	22.2281	14.9515	11.2347	13.8478	19.7728	3.99936	0	19.4538	24.2645	17.1203	14.3702	21.0155	17.691	20.5236	17.3716	8.53594	9.27064	14.6226	17.0569
PL00735	58	ASSIIDELFQDR	P10909	CLUS_HUMAN	CLU	Clusterin	20.8673	31.5747	29.3475	30.301	15.3294	25.2517	0	0	107.522	79.5346	70.2268	0	17.5363	124.999	28.4394	85.3333	125.798	0	0	16.3996	29.1358
PL00769	58	LFDSDPITVTVPVEVSR	P10909	CLUS_HUMAN	CLU	Clusterin	93.052	219.549	117.063	128.683	96.4944	97.739	70.4172	51.0472	159.798	91.5663	167.274	103.262	81.6986	106.64	124.984	85.354	110.816	90.1349	60.0049	68.5362	97.298
PL01434	51	EILSVDcSTNNPSQAK	P10909	CLUS_HUMAN	CLU	Clusterin	0	0	216.07	171.546	0	0	105.903	0	0	146.185	173.543	118.583	0	153.671	165.661	0	0	97.0936	91.2505	127.732	202.947
PL02138	42	QQTHMLDVMQDHFSR	P10909	CLUS_HUMAN	CLU	Clusterin	0	0	0	0	0	0	0	0	21.9559	37.549	12.471	66.3526	0	49.4724	0	45.7395	40.8635	0	0	2.70876	0
PL02495	38	KTLLSNLEEAKK	P10909	CLUS_HUMAN	CLU	Clusterin	36.6138	0	59.8266	29.2942	15.1179	18.6486	30.6162	24.2993	0	37.5239	65.9536	13.6513	39.8921	60.2732	49.0205	53.6084	70.7366	28.9261	28.3786	43.1299	54.6791
PL02989	34	ASSIIDELFQDRFFTR	P10909	CLUS_HUMAN	CLU	Clusterin	12.8471	16.9597	12.9863	24.284	15.4095	36.3823	12.7889	9.5798	0	0	14.6301	2.10781	16.1746	1.70507	19.2714	3.20156	19.1012	14.2802	11.6426	9.37089	20.36
PL05109	26	ELDESLQVAER	P10909	CLUS_HUMAN	CLU	Clusterin	59.4732	0	162.857	129.115	121.424	151.273	77.2396	64.9458	0	79.7101	0	0	117.188	0	129.738	135.91	163.09	64.8382	71.1369	98.0756	145.749
PL12119	10	FmETVAEK	P10909	CLUS_HUMAN	CLU	Clusterin	2.20458	1.97913	1.55514	1.5556	2.17056	3.41641	0	0	1.23265	4.55701	0.85183	0	0.725093	0.591794	0.66696	0.629099	0	0	0	0	0.706816
PL05707	24	QQcHAQK	Q96DG6	CMBL_HUMAN	CMBL	Carboxymethylenebutenolidase homolog	0	0	0	4.22392	12.7913	2.848	2.92421	2.77973	0	0	0	3.70591	13.7552	8.4609	2.9606	5.29855	3.97335	0	5.00153	4.05613	8.8247
PL09047	16	EEFVLAAQKFGQVTPMEVDILFQLADLYEPR	Q9UJS0	CMC2_HUMAN	SLC25A13	Calcium-binding mitochondrial carrier protein Aralar2	0	51.5471	0	45.068	0	0	4.36341	0	0	13.8014	16.9017	0	0	39.7264	0	0	0	38.2862	95.1926	36.4748	77.5165
PL02155	42	FAEDPRQEVHScLLSVRAGK	Q8IY22	CMIP_HUMAN	CMIP	C-Maf-inducing protein	115.75	118.782	46.9006	113.053	95.6729	264.4	153.732	96.0312	102.925	149.97	85.7734	152.464	48.866	136.542	253.269	142.513	150.04	150.607	42.5567	83.5277	65.8762
PL03066	33	KDGYcWKK	Q9Y6Y1	CMTA1_HUMAN	CAMTA1	Calmodulin-binding transcription activator 1	4.77852	0	0	5.48966	7.12773	0	0	0	0	60.5095	37.6998	16.7036	6.62874	11.3222	10.4094	0	7.77173	4.7428	0	0	0
PL07744	19	YMDNQSFATESQEGVGLGHSPSSYVNTKEMLTTNPKTEK	Q86TY3	CN037_HUMAN	C14orf37	Uncharacterized protein C14orf37	0	0	53.3133	19.782	113.826	137.449	0	30.1526	0	0	15.5578	0	114.005	0	25.7759	0	0	0	20.9043	99.2899	0
PL11445	11	VTPDSAVWAP	Q96I85	CN144_HUMAN	C14orf144	Putative uncharacterized protein C14orf144	5.02391	4.17764	2.94496	2.8073	3.45605	2.31932	0	3.84078	0	3.70226	1.25538	0	5.37239	0	0	0	0	3.24737	0	1.04274	0
PL01506	50	SPDYANGGKAAMDSR	Q8NCQ2	CNAS1_HUMAN	CSNK1G2-AS1	Uncharacterized protein CSNK1G2-AS1	278.962	312.084	229.448	183.083	146.805	143.509	204.453	130.125	138.847	163.722	87.6288	79.6951	247.441	81.7379	211.072	163.4	99.0786	99.9316	199.748	295.628	152.365
PL02981	34	SYPLQDFSSLKLPHLK	Q96M20	CNBD2_HUMAN	CNBD2	Cyclic nucleotide-binding domain-containing protein 2	0	0	0	0	0	0	6.99833	0	0	8.69792	8.51549	14.6407	0	12.8906	6.23817	10.8027	19.7209	0	0	0	5.72218
PL06237	23	MSDNTTLPAPASNQGPTTPRK	Q13956	CNCG_HUMAN	PDE6H	Retinal cone rhodopsin-sensitive cGMP 3',5'-cyclic phosphodiesterase subunit gamma	0	0	11.2536	0	0	6.52187	21.4362	5.77167	16.9968	0	0	0	7.0386	5.35544	6.4743	9.21849	0	24.0769	4.96121	15.9443	7.29677
PL04519	28	NKPNMSDPEESR	Q15021	CND1_HUMAN	NCAPD2	Condensin complex subunit 1	2.86066	0	0	0	0	0	0.305129	0	0	6.78789	0	0	4.54679	5.79099	4.70614	0	11.222	4.04034	0	0	4.42985
PL03240	33	QTSNRSEPSGEINIDSSGETVGSGER	P42695	CNDD3_HUMAN	NCAPD3	Condensin-2 complex subunit D3	902.43	912.418	378.474	474.652	324.66	1512.13	11.5353	2184.37	85.7163	789.33	566.2	204.005	203.744	915.816	1766.45	19.6453	1676.46	397.871	233.166	1677.56	297.423
PL03470	32	KGPSFADMEVLYWTHVK	Q6IBW4	CNDH2_HUMAN	NCAPH2	Condensin-2 complex subunit H2	14.5551	20.5326	9.59136	17.157	8.52069	9.21539	10.0029	0	119.238	40.3486	47.8487	85.6917	50.1583	31.4391	19.6192	40.362	42.4492	43.9265	2.92297	14.2163	14.1433
PL03413	32	TETRTNYPNmFR	Q16281	CNGA3_HUMAN	CNGA3	Cyclic nucleotide-gated cation channel alpha-3	0	0	32.7424	18.1015	20.11	15.5214	24.9992	16.6201	0	0	10.5368	13.1716	25.5817	11.166	19.6852	17.3241	22.8376	15.7156	22.1228	37.4322	28.3193
PL04813	27	LFEFFDRTETR	Q16281	CNGA3_HUMAN	CNGA3	Cyclic nucleotide-gated cation channel alpha-3	0	0	32.8933	8.57969	0	0	19.51	20.0271	0	0	15.6422	5.81972	5.87015	0	0	9.93063	9.85136	19.6097	6.49064	0	17.3602
PL01843	45	AVEKMPR	Q14028	CNGB1_HUMAN	CNGB1	Cyclic nucleotide-gated cation channel beta-1	0	9.12849	5.63562	6.11294	4.62999	7.97162	9.53923	2.07943	0	18.7043	18.4001	12.6687	5.70502	16.4472	5.03412	14.2617	12.0112	6.80583	3.46949	9.86658	4.37853
PL05702	24	AVEKmPR	Q14028	CNGB1_HUMAN	CNGB1	Cyclic nucleotide-gated cation channel beta-1	7.66178	0	4.80574	3.69893	5.40689	0	5.73029	3.5143	0	0	0	11.7774	0	14.5898	0	10.8691	0	5.10847	5.56373	0	0
PL04666	28	WSPSQVVDWMKGLDDcLQQYIK	Q8WXI2	CNKR2_HUMAN	CNKSR2	Connector enhancer of kinase suppressor of ras 2	278.801	0	323.149	204.388	50.5163	98.2341	0	175.599	214.881	78.7325	234.492	207.578	192.999	0	145.763	221.95	85.1172	222.513	155.067	254.296	240.271
PL08730	16	DGTILcTLMNK	Q99439	CNN2_HUMAN	CNN2	Calponin-2	0	0	2.60783	0	0	0	0	0	7.39186	0	0	6.04159	0	6.58395	0	6.07091	6.84765	3.1655	1.30649	0	2.81327
PL06039	23	MIVGEEKK	Q9H8M5	CNNM2_HUMAN	CNNM2	Metal transporter CNNM2	15.0394	14.0849	41.695	37.4927	22.0957	4.99885	9.03539	8.70531	0	15.8192	15.4932	10.0174	0	0	13.3018	0	0	12.8421	14.2587	28.582	0
PL00680	58	LYALcTR	Q6P4Q7	CNNM4_HUMAN	CNNM4	Metal transporter CNNM4	180.196	0	458.696	223.878	588.741	374.716	280.126	251.388	0	507.337	470.896	500.418	502.061	834.566	742.021	821.359	375.828	420.793	453.341	598.028	476.576
PL11856	11	SVAHVTEADLFHTIETLMR	A5YKK6	CNOT1_HUMAN	CNOT1	CCR4-NOT transcription complex subunit 1	31.69	0	33.9495	0	11.4941	15.0104	19.9777	0	0	0	0	0	11.5752	0	0	0	0	8.81974	21.2425	34.4199	0
PL09164	15	SHWAELEISGK	Q9ULM6	CNOT6_HUMAN	CNOT6	CCR4-NOT transcription complex subunit 6	0	0	0	0	0	0	0	0	0	3.06699	19.7917	0	2.12072	4.47849	0	3.91578	2.23011	0	3.03272	0	0
PL04093	30	HRNPDYLQHVSSSDLFLISMMVASK	Q9BV87	CNPD1_HUMAN	CNPPD1	Protein CNPPD1	34.5474	39.8326	27.9392	15.5796	0	19.2883	17.6079	18.1875	9.10049	29.5278	24.8352	0	0	30.0975	0	25.8491	31.9873	9.84853	18.2703	26.5505	17.767
PL08169	18	VLEAAGADPDTR	Q96NU0	CNT3B_HUMAN	CNTNAP3B	Contactin-associated protein-like 3B	0	0	2.93978	4.1616	2.341	0	1.88663	2.14566	0	0	0	0	1.77732	0	1.91151	0	0	3.11911	3.15143	3.67317	0
PL12040	11	cTcGLEGNcIDSQYYcNcDAGQNEWTSDTIVLSQK	Q96NU0	CNT3B_HUMAN	CNTNAP3B	Contactin-associated protein-like 3B	0	0	0	6.05301	24.1698	38.957	11.3159	7.63492	0	0	0	0	3.53692	0	5.59322	0	20.9603	18.0243	0	0	4.30077
PL01455	51	ADPQQLRQEDSDAVWNELAYFKR	Q9NXG0	CNTLN_HUMAN	CNTLN	Centlein	47.5915	0	42.3237	83.4716	2.75581	105.938	16.851	64.9458	19.096	57.4355	45.0092	68.0916	49.3925	50.8005	70.8783	74.1216	46.2585	84.3224	37.4275	48.9444	53.7693
PL02312	40	NFMLDSNGELLIR	Q12860	CNTN1_HUMAN	CNTN1	Contactin-1	0	0	5.00692	0	0	13.3111	9.2162	10.3727	0	0	0	0	6.14295	0	7.36078	4.89161	7.43089	9.48286	6.95018	0	4.39719
PL09779	14	VTVTNPDTGRYVHK	Q12860	CNTN1_HUMAN	CNTN1	Contactin-1	0	0	0	7.5321	0	0	6.39083	0	0	5.92311	6.64877	7.53175	0	2.97313	6.69822	2.15098	6.15687	0	7.99618	0	0
PL01291	53	QIFcVADVcTDcKFNcGSIERHQK	Q32M92	CO032_HUMAN	C15orf32	Uncharacterized protein C15orf32	0	73.2692	64.655	85.3894	75.8155	53.2762	19.6426	34.6533	0	33.2877	66.5158	14.9346	68.3933	17.6659	47.2595	15.8334	51.7447	0	34.7397	45.2782	0
PL03045	34	STLQDcSQLRGEGPAR	Q6ZUT6	CO052_HUMAN	C15orf52	Uncharacterized protein C15orf52	0	0	2.06391	9.51701	0	0	0	4.13928	0	38.2508	24.0283	20.6344	0	0	5.01651	23.8352	26.8657	22.3031	6.6926	0	5.15299
PL07011	21	GEAGPQGPRGSEGPQGVRGEPGPPGPAGAAGPAGNPGADGQPGAK	P02452	CO1A1_HUMAN	COL1A1	Collagen alpha-1(I) chain	95.1549	0	16.8214	66.6191	30.166	165.394	98.7915	76.116	0	0	0	0	37.8101	0	7.50165	0	0	62.0002	43.587	51.91	116.986
PL03080	33	GEAGAAGPAGPAGPR	P08123	CO1A2_HUMAN	COL1A2	Collagen alpha-2(I) chain	19.9891	51.7626	100.063	11.1136	26.8394	0	18.1335	18.4833	0	53.14	56.3107	26.0133	73.5383	38.0467	37.5963	30.9927	14.4535	17.4785	23.9885	63.5156	22.5971
PL01330	52	AVISPGFDVFAK	P06681	CO2_HUMAN	C2	Complement C2	0	22.3773	0	11.7057	13.6353	0	13.7484	7.13122	0	4.57957	0	8.04446	10.1489	10.9667	12.4345	10.8047	12.095	10.5826	0	12.4229	15.417
PL02135	42	EcQGNGVWSGTEPIcR	P06681	CO2_HUMAN	C2	Complement C2	0	0	11.1857	2.70648	5.0044	15.561	4.73466	8.35084	0	0	0	0	5.31496	10.9476	12.3157	0	10.9103	1.73257	4.17503	15.97	17.6074
PL02190	41	HAFILQDTK	P06681	CO2_HUMAN	C2	Complement C2	0	0	17.3293	9.21736	12.7626	10.8315	11.9717	0	14.3037	0	0	0	0	8.37691	15.8045	9.48009	15.3247	9.99589	12.1197	14.1159	0
PL02319	40	ALHQVFEHMLDVSK	P06681	CO2_HUMAN	C2	Complement C2	0	0	0	0	0	5.25236	0	0	0	0	0	5.09113	5.4729	8.2441	6.63659	6.4218	10.8064	0	5.07096	0	8.73606
PL03109	33	cSSNLVLTGSSER	P06681	CO2_HUMAN	C2	Complement C2	15.8185	23.1143	16.5724	7.54409	12.3642	11.39	9.95388	7.68156	0	8.75557	6.2327	5.57086	9.71099	9.35738	10.8321	7.53466	9.64175	4.51357	9.5215	12.8549	16.3501
PL12497	10	NQGILEFYGDDIALLK	P06681	CO2_HUMAN	C2	Complement C2	0	3.77337	0	0	0	0	3.25689	0	0	0	0	0	0	1.76835	2.04733	0	0.983358	1.09101	3.2791	3.14543	3.33113
PL00003	62	ISLPESLK	P01024	CO3_HUMAN	C3	Complement C3	69.9666	0	78.2599	26.2257	23.6769	36.8576	27.9885	18.3784	0	277.732	150.659	199.088	47.6456	192.148	37.4422	204.156	242.593	72.4518	21.1798	30.3801	92.7959
PL00007	62	TGLQEVEVK	P01024	CO3_HUMAN	C3	Complement C3	323.842	496.938	120.307	161.406	240.26	267.173	226.97	152.302	404.457	426.875	264.123	204.934	284.294	282.225	243.011	285.69	247.879	154.564	270.795	272.977	422.923
PL00072	62	SGIPIVTSPYQIHFTK	P01024	CO3_HUMAN	C3	Complement C3	447.825	624.944	267.824	382.359	346.016	469.385	380.412	155.194	580.121	444.171	445.032	427.259	398.682	421.678	398.415	478.157	476.255	407.968	309.768	258.499	389.332
PL00084	62	TELRPGETLNVNFLLR	P01024	CO3_HUMAN	C3	Complement C3	147.392	178.432	158.582	58.3726	56.4304	70.7642	79.1682	62.334	447.905	237.902	160.273	124.46	99.1918	205.858	41.2503	176.937	82.93	189.876	98.6195	109.448	210.365
PL00115	62	VPVAVQGEDTVQSLTQGDGVAK	P01024	CO3_HUMAN	C3	Complement C3	731.308	991.29	302.779	431.502	488.119	726.655	828.807	397.137	1225.74	1065.56	929.984	704.303	661.199	824.41	482.941	940.119	941.575	396.779	533.75	557.163	871.973
PL00145	62	YFKPGMPFDLMVFVTNPDGSPAYR	P01024	CO3_HUMAN	C3	Complement C3	252.067	340.961	259.274	185.402	270.652	22.0036	0	156.243	338.553	302.798	477.081	176.663	343.402	289.061	259.52	412.548	405.209	187.611	273.259	239.585	414.759
PL00170	62	ILLQGTPVAQMTEDAVDAER	P01024	CO3_HUMAN	C3	Complement C3	758.752	1068.87	455.929	367.735	637.614	837.367	563.868	465.931	805.09	756.995	566.762	794.852	669.335	643.747	513.978	826.342	811.985	398.962	648.429	538.949	878.505
PL00181	61	QGALELIK	P01024	CO3_HUMAN	C3	Complement C3	171.252	0	134.063	123.649	147.462	171.712	132.807	45.8935	0	205.968	155.157	146.347	159.353	151.015	281.532	166.514	195.934	119.416	195.559	144.895	183.259
PL00203	61	QPSSAFAAFVK	P01024	CO3_HUMAN	C3	Complement C3	232.372	324.453	183.679	126.886	152.925	208.747	127.069	86.4701	0	373.484	241.436	277.224	190.08	322.655	144.75	292.126	320.784	157.102	153.697	159.49	273.862
PL00236	61	LVAYYTLIGASGQR	P01024	CO3_HUMAN	C3	Complement C3	143.743	191.017	135.949	58.6363	78.3413	97.1844	101.491	55.921	178.511	148.943	157.659	170.124	113.861	147.558	59.7183	175.338	135.732	85.3321	52.9495	75.1446	150.391
PL00248	61	AGDFLEANYMNLQR	P01024	CO3_HUMAN	C3	Complement C3	24.9646	32.3936	30.2025	19.3433	16.4178	34.7978	15.108	10.0042	170.822	154.708	62.102	184.426	25.6295	137.968	19.0205	190.578	143.369	46.6639	16.9712	20.8364	34.3611
PL00267	61	VELLHNPAFcSLATTK	P01024	CO3_HUMAN	C3	Complement C3	40.1008	73.4416	29.8756	34.64	35.731	57.871	52.819	27.9838	315.975	293.774	148.213	178.1	36.494	182.831	47.7218	259.529	204.135	93.0003	37.2035	29.4227	45.1149
PL00297	61	AYYENSPQQVFSTEFEVK	P01024	CO3_HUMAN	C3	Complement C3	75.3263	87.1042	56.1801	44.9481	30.5767	61.8518	0	38.1513	614.293	498.313	356.475	417.365	52.7428	416.014	49.1305	450.336	448.004	143.321	48.649	49.0845	75.6037
PL00307	61	EPGQDLVVLPLSITTDFIPSFR	P01024	CO3_HUMAN	C3	Complement C3	142.839	270.105	184.333	59.6431	66.8417	102.789	86.0387	84.278	349.456	256.175	176.579	223.314	155.452	213.476	64.4288	171.975	163.053	146.35	97.6116	126.728	221.469
PL00313	61	TMQALPYSTVGNSNNYLHLSVLR	P01024	CO3_HUMAN	C3	Complement C3	19.9342	144.556	114.473	121.324	125.059	174.999	114.871	49.0184	388.429	193.034	227.773	433.855	109.338	216.21	125.754	294.203	266.834	149.024	119.002	87.8944	139.03
PL00330	61	AAVYHHFISDGVR	P01024	CO3_HUMAN	C3	Complement C3	442.659	0	399.095	198.395	299.196	399.868	316.287	213.004	194.092	415.019	268.208	155.27	395.092	323.631	286.155	386.387	356.872	233.838	404.96	388.566	619.339
PL00334	61	SNLDEDIIAEENIVSR	P01024	CO3_HUMAN	C3	Complement C3	305.987	324.755	150.862	229.511	187.095	228.157	267.831	211.861	351.734	257.679	282.538	296.593	227.866	245.116	250.275	285.898	235.302	214.954	327.239	222.258	40.986
PL00338	61	VRVELLHNPAFcSLATTK	P01024	CO3_HUMAN	C3	Complement C3	42.3287	77.2344	34.8297	26.01	36.7783	46.9385	69.0913	35.3296	220.129	152.251	166.964	149.796	36.8051	135.644	40.5899	202.225	172.895	88.1974	28.2442	26.1068	45.6981
PL00357	60	DScVGSLVVK	P01024	CO3_HUMAN	C3	Complement C3	133.734	0	101.949	67.6499	74.5013	84.1526	82.3985	54.5685	0	403.814	288.441	264.481	102.925	297.655	81.2679	296.071	319.144	238.097	79.021	85.0456	171.152
PL00374	60	YYTYLIMNK	P01024	CO3_HUMAN	C3	Complement C3	55.0822	0	63.1712	29.6777	34.3347	41.6703	29.8207	17.5832	0	169.973	96.3158	126.559	38.3845	130.624	37.112	143.717	115.136	46.8822	31.4248	37.549	67.2292
PL00407	60	SSLSVPYVIVPLK	P01024	CO3_HUMAN	C3	Complement C3	0	293.077	221.954	174.95	193.399	216.075	155.853	119.025	284.731	263.695	178.097	216.688	167.418	232.225	150.627	258.907	0	156.774	263.179	222.655	348.509
PL00408	60	VSHSEDDcLAFK	P01024	CO3_HUMAN	C3	Complement C3	21.8843	25.9718	29.1966	21.3114	14.545	24.8556	27.434	21.4286	527.641	614.62	318.241	270.897	28.8123	309.764	28.4614	323.27	264.829	24.5708	26.8555	30.4501	48.7307
PL00456	60	VFLDccNYITELR	P01024	CO3_HUMAN	C3	Complement C3	327.07	478.405	353.829	221.576	202.517	327.777	275.546	157.992	535.371	399.804	270.196	345.705	288.362	341.209	271.186	300.639	325.888	189.848	368.451	237.95	408.227
PL00473	60	VHQYFNVELIQPGAVK	P01024	CO3_HUMAN	C3	Complement C3	0	15.1581	58.544	54.1295	6.48498	87.2224	88.5941	50.4642	0	405.569	221.729	340.308	58.5579	256.639	60.4006	358.774	324.976	89.7529	68.8074	58.0047	91.8628
PL00536	59	WLILEK	P01024	CO3_HUMAN	C3	Complement C3	10.9906	14.4858	9.63915	7.80539	6.8505	10.1245	6.01234	4.02501	0	140.871	70.2268	84.0426	9.75645	86.1715	8.55382	100.282	82.0369	22.0821	54.2858	56.5958	9.11629
PL00537	59	TFISPIK	P01024	CO3_HUMAN	C3	Complement C3	151.395	0	208.048	167.782	213.77	244.991	178.418	127.443	0	261.439	195.668	177.68	214.561	188.417	209.685	202.018	238.766	137.208	222.079	234.214	336.379
PL00544	59	LMNIFLK	P01024	CO3_HUMAN	C3	Complement C3	13.0408	0	19.5775	23.1908	19.1962	29.6089	26.2528	13.283	161.791	130.745	104.3	93.997	27.3286	100.957	23.1125	112.221	130.884	53.8408	17.9164	18.158	33.8245
PL00557	59	GYTQQLAFR	P01024	CO3_HUMAN	C3	Complement C3	175.611	0	151.943	116.17	149.249	198.449	137.026	94.0723	0	295.278	243.854	187.724	186.131	253.905	137.464	259.322	330.08	144.331	146.104	139.781	260.332
PL00560	59	VLLDGVQNPR	P01024	CO3_HUMAN	C3	Complement C3	0	0	46.448	23.771	42.7335	29.3514	51.3484	34.9565	0	227.299	165.98	133.305	44.6782	150.409	57.0108	176.563	185.727	106.999	51.4488	25.0093	122.305
PL00590	59	IPIEDGSGEVVLSR	P01024	CO3_HUMAN	C3	Complement C3	531.772	0	543.192	395.783	470.253	691.6	446.707	373.817	0	587.047	429.288	414.366	604.962	487.888	464.891	531.101	646.672	383.954	524.119	577.712	789.395
PL00603	59	TVMVNIENPEGIPVK	P01024	CO3_HUMAN	C3	Complement C3	0	29.2387	13.8589	16.7854	17.9189	29.3316	25.3126	12.2313	342.255	579.026	173.768	209.912	26.1321	224.804	18.4085	254.962	153.047	31.0274	20.7721	19.1294	35.4341
PL00614	59	DIcEEQVNSLPGSITK	P01024	CO3_HUMAN	C3	Complement C3	0	0	18.378	15.5365	21.2538	35.293	26.9278	16.0837	0	253.418	124.794	220.106	15.6673	238.475	34.8888	288.389	232.933	46.3091	21.6636	19.2368	34.9442
PL00654	59	DTWVEHWPEEDEcQDEENQK	P01024	CO3_HUMAN	C3	Complement C3	25.6781	0	0	16.294	18.8348	42.4625	31.9903	22.7788	0	272.468	147.875	253.627	19.7546	287.499	25.842	347.354	265.194	43.1436	34.2245	25.1027	44.1585
PL00676	58	GVFVLNK	P01024	CO3_HUMAN	C3	Complement C3	142.613	0	132.202	87.4031	117.707	155.253	118.342	80.78	0	176.841	105.959	103.592	152.796	104.98	113.978	122.996	125.525	78.7009	147.963	145.409	214.774
PL00717	58	IHWESASLLR	P01024	CO3_HUMAN	C3	Complement C3	0	0	50.5973	21.2994	26.326	76.686	74.6119	53.8689	0	188.848	127.55	105.481	66.5028	93.7886	55.9542	119.051	86.5206	49.2017	43.6766	43.3401	80.7357
PL00720	58	KVLLDGVQNPR	P01024	CO3_HUMAN	C3	Complement C3	86.1426	134.298	31.1581	13.8464	45.6906	26.5391	21.3494	22.9188	273.055	295.278	209.949	145.388	38.6238	114.238	32.2474	124.325	161.322	48.7105	47.3723	13.9664	101.474
PL00728	58	cAEENcFIQK	P01024	CO3_HUMAN	C3	Complement C3	504.005	782.688	422.483	274.243	404.336	490.973	384.028	266.313	435.294	431.638	324.426	260.373	446.782	345.116	363.857	368.532	396.97	236.075	447.069	431.533	714.048
PL00798	58	GIcVADPFEVTVMQDFFIDLR	P01024	CO3_HUMAN	C3	Complement C3	15.5625	24.9202	7.57954	11.9718	8.07439	12.0297	8.85941	10.0532	175.541	121.595	81.6407	99.244	10.4457	81.7379	15.525	121.813	67.1095	34.7114	14.2095	7.37435	10.1334
PL00808	58	QDSLSSQNQLGVLPLSWDIPELVNMGQWK	P01024	CO3_HUMAN	C3	Complement C3	12.7083	0	17.2715	0	11.5551	0	13.9219	12.4388	378.096	304.553	116.051	176.81	20.2524	177.773	18.9126	189.685	151.735	33.9746	22.1653	19.3256	28.6459
PL00837	57	DFDFVPPVVR	P01024	CO3_HUMAN	C3	Complement C3	11.2876	7.6631	8.35158	5.15405	0	6.16142	0	0	244.497	180.827	91.9301	141.19	6.9877	128.242	22.8043	163.67	123.119	21.8993	0	4.83606	8.25319
PL00841	57	NTMILEIcTR	P01024	CO3_HUMAN	C3	Complement C3	60.8616	109.645	77.2037	37.3009	30.2892	32.7975	40.7171	33.394	0	189.274	129.321	63.5642	74.352	54.4333	39.2032	64.3633	53.8954	48.2466	39.6001	54.7822	94.2888
PL00854	57	EVVADSVWVDVK	P01024	CO3_HUMAN	C3	Complement C3	79.4914	99.3876	52.7098	33.5852	19.9991	31.629	39.2948	22.1259	121.449	197.295	9.03277	88.3302	58.0553	88.5933	27.2727	97.1678	86.3201	46.5001	27.8858	31.0106	65.1297
PL00891	57	LSINTHPSQKPLSITVR	P01024	CO3_HUMAN	C3	Complement C3	0	0	154.785	109.841	192.989	384.024	258.188	111.469	0	140.646	186.981	343.606	323.54	199.804	184.129	236.276	303.105	92.0179	180.149	181.37	317.951
PL00926	57	VQLSNDFDEYIMAIEQTIK	P01024	CO3_HUMAN	C3	Complement C3	363.878	454.269	276.626	199.546	223.627	373.527	248.305	153.048	400.715	329.368	297.719	248.68	401.075	311.522	247.634	290.05	402.256	196.343	348.069	357.042	512.5
PL00937	56	FISLGEAcK	P01024	CO3_HUMAN	C3	Complement C3	447.179	0	387.276	285.75	308.437	400.859	354.617	221.329	0	455.701	339.889	322.918	452.047	382.225	350.429	369.778	395.512	198.908	398.017	388.099	581.082
PL00990	56	SEETKENEGFTVTAEGK	P01024	CO3_HUMAN	C3	Complement C3	241.477	200.801	241.117	142.132	160.05	214.293	178.659	149.434	489.401	464.975	446.156	287.238	244.809	399.803	221.66	433.103	500.314	217.956	203.936	194.797	381.168
PL00995	56	DSITTWEILAVSMSDKK	P01024	CO3_HUMAN	C3	Complement C3	23.0273	28.088	8.10765	12.0677	8.85678	16.375	0	4.53105	67.1248	55.4712	42.5071	30.6427	10.9338	36.367	16.7599	60.4807	34.8488	30.1268	14.4469	10.8187	12.8487
PL01001	56	SGQSEDRQPVPGQQMTLK	P01024	CO3_HUMAN	C3	Complement C3	1041.59	1544.26	807.998	548.966	847.688	1006.9	595.208	497.879	604.53	95.3262	783.234	558.285	923.238	633.005	789.126	836.515	787.015	569.245	856.285	837.379	1277.17
PL01038	55	AVLYNYR	P01024	CO3_HUMAN	C3	Complement C3	40.5852	53.4866	14.9428	23.0227	17.8922	25.9053	21.1324	13.3996	201.7	220.105	110.035	103.172	0	114.609	27.6689	122.083	104.984	96.2442	18.3285	15.7318	22.6624
PL01126	55	YRGDQDATMSILDISMMTGFAPDTDDLK	P01024	CO3_HUMAN	C3	Complement C3	0	37.8673	27.3105	22.021	0	16.1116	19.0471	22.1958	349.212	530.899	217.287	149.833	32.2583	98.2808	27.6029	161.76	0	54.4958	44.7965	30.3567	40.8694
PL01177	54	GQGTLSVVTMYHAK	P01024	CO3_HUMAN	C3	Complement C3	76.0043	497.369	75.2422	58.1569	73.6183	55.0982	52.5056	19.1409	12.5869	198.774	166.346	135.614	95.2911	145.273	69.3375	166.493	77.8448	83.0671	78.7299	62.1613	112.834
PL01206	54	QKPDGVFQEDAPVIHQEMIGGLR	P01024	CO3_HUMAN	C3	Complement C3	22.3428	23.7435	0	17.7779	8.75821	11.7643	14.6451	0	266.709	362.455	215.122	209.312	0	204.882	22.6502	260.775	293.08	68.3039	0	0	11.2507
PL01211	54	VVLVAVDK	P01024	CO3_HUMAN	C3	Complement C3	0	0	283.918	7.17252	282.563	256.28	205.803	116.296	337.861	370.727	291.534	183.616	303.917	197.851	0	200.419	267.563	0	236.75	0	380.001
PL01294	53	LESEETMVLEAHDAQGDVPVTVTVHDFPGK	P01024	CO3_HUMAN	C3	Complement C3	136.349	214.248	82.7614	34.2085	54.2742	60.2476	185.409	74.2271	258.532	224.191	67.2749	29.9831	84.4028	47.1873	53.8631	75.8034	59.5273	45.4359	147.828	92.9617	148.361
PL01339	52	TIYTPGSTVLYR	P01024	CO3_HUMAN	C3	Complement C3	37.534	47.7112	57.5381	25.4586	17.7752	24.5189	22.169	15.3281	0	372.231	199.604	268.319	36.4461	266.991	21.8666	298.563	265.376	54.8505	19.4394	28.4186	45.3482
PL01445	51	QLYNVEATSYALLALLQLK	P01024	CO3_HUMAN	C3	Complement C3	1.71123	3.51994	2.28191	0	0	0	0	0	73.2677	19.0602	32.7238	53.3999	2.30522	31.3475	0	30.583	36.4527	5.91076	0	0	2.55434
PL01478	50	NTLIIYLDK	P01024	CO3_HUMAN	C3	Complement C3	23.9669	19.6793	0	0	0	0	33.6537	17.1075	296.529	250.009	113.324	94.5967	0	71.3473	15.1244	75.2843	56.5747	85.2095	15.522	0	29.3457
PL01484	50	KGYTQQLAFR	P01024	CO3_HUMAN	C3	Complement C3	124.08	0	95.2347	55.8795	78.7726	79.2211	74.3708	28.0538	149.139	136.384	148.972	85.6017	96.5834	101.757	68.3469	109.874	112.202	53.8135	60.7889	77.5264	129.933
PL01555	49	LPYSVVR	P01024	CO3_HUMAN	C3	Complement C3	0	0	6.62788	8.51737	6.524	12.2535	7.96744	5.19333	0	142.275	59.8162	75.4375	0	66.0153	10.2201	90.0463	67.7657	25.6842	47.6565	5.70707	49.6332
PL01569	49	HQQTVTIPPK	P01024	CO3_HUMAN	C3	Complement C3	10.9049	1.8451	8.49358	2.75442	6.23034	21.5877	10.7566	0.68024	4.71989	13.8866	13.202	7.35785	7.641	0.56621	6.29098	3.241	5.91446	1.59039	6.4014	12.6798	7.66534
PL01626	48	RQGALELIK	P01024	CO3_HUMAN	C3	Complement C3	0	0	96.316	57.126	86.7607	94.2136	102.191	0	115.902	0	91.2835	79.0354	116.278	0	88.6419	102.068	108.647	52.5037	0	104.544	174.581
PL01649	48	AKDQLTcNKFDLK	P01024	CO3_HUMAN	C3	Complement C3	82.6555	159.511	84.069	29.7257	52.8573	73.4181	46.0207	29.4763	78.8411	16.8118	114.702	70.0405	62.0996	102.636	26.5023	136.326	152.865	92.1059	34.8069	70.7779	67.3225
PL01704	47	SDDKVTLEER	P01024	CO3_HUMAN	C3	Complement C3	1.88041	0	0	0	0.913606	0.963526	2.13301	0	3.37324	2.46374	1.45598	2.48614	1.61196	2.68749	0	2.09285	3.58513	1.30441	1.41042	1.53815	1.93425
PL01710	47	QELSEAEQATR	P01024	CO3_HUMAN	C3	Complement C3	185.91	391.215	116.686	115.978	149.044	191.873	174.536	114.197	313.859	178.395	131.795	139.751	121.304	156.659	142.835	162.756	178.199	85.414	178.872	144.545	204.184
PL01735	47	KVEGTAFVIFGIQDGEQR	P01024	CO3_HUMAN	C3	Complement C3	48.7538	18.438	64.3532	6.99033	3.53614	8.80542	8.68584	5.10472	51.3403	20.9126	18.7571	56.9679	9.10076	17.1171	2.50936	23.3992	16.38	27.7527	0	18.1393	28.4593
PL01875	45	RIPIEDGSGEVVLSR	P01024	CO3_HUMAN	C3	Complement C3	110.164	0	79.7185	70.3108	82.3457	135.567	111.158	59.5356	0	136.585	121.14	112.527	93.7835	103.925	88.5538	76.6961	125.616	55.178	76.1093	61.3907	106.372
PL01905	45	QLYNVEATSYALLALLQLKDFDFVPPVVR	P01024	CO3_HUMAN	C3	Complement C3	0	5.29263	6.23414	4.78727	2.49912	5.70788	3.93912	0	10.6179	3.38141	27.5313	14.7157	4.96797	7.22262	2.9584	19.7242	39.5877	19.6179	0	3.61712	5.7525
PL01952	44	SYTVAIAGYALAQMGR	P01024	CO3_HUMAN	C3	Complement C3	0	0	0	0	0	11.5465	0	0	25.5603	19.8899	0	25.2548	0	17.1386	9.11072	17.6044	5.54629	5.97625	0	0	5.20898
PL01960	44	EYVLPSFEVIVEPTEK	P01024	CO3_HUMAN	C3	Complement C3	6.45101	0	0	0	0	0	0	0	327.121	270.964	181.105	77.3564	0	100.664	0	112.74	0	14.122	0	3.28086	0
PL01995	44	YISKYELDK	P01024	CO3_HUMAN	C3	Complement C3	34.1277	38.1216	24.2777	23.4042	19.5802	31.9261	29.4349	27.774	46.1737	56.4989	67.9777	42.9058	18.6012	65.1169	27.6249	86.3091	96.4175	35.6665	35.434	32.435	35.1075
PL02029	43	KQELSEAEQATR	P01024	CO3_HUMAN	C3	Complement C3	1.70348	2.08085	0.747572	0	0	0.755571	1.66099	0	0	0	0	0	1.0271	0.668356	0	0.752843	1.91741	2.99358	5.1628	1.01602	1.62824
PL02063	43	NNNEKDMALTAFVLISLQEAK	P01024	CO3_HUMAN	C3	Complement C3	7.14841	7.95618	4.65485	0	3.08232	0	0	3.08988	22.0332	17.1703	25.7376	6.9201	4.26202	11.4121	3.67819	16.2196	14.5301	6.39377	5.79219	3.96272	4.4835
PL02107	42	ENEGFTVTAEGK	P01024	CO3_HUMAN	C3	Complement C3	0	0	0	0	0	2.67371	0	2.38562	119.726	96.6297	27.3738	44.1051	3.65418	48.4959	0	50.0165	28.7248	5.94077	2.71691	0	4.60947
PL02157	42	SSLSVPYVIVPLKTGLQEVEVK	P01024	CO3_HUMAN	C3	Complement C3	109.099	251.874	116.711	74.9375	186.787	293.316	43.7546	83.2286	8.93777	0	40.6798	24.9849	98.3303	20.8788	101.805	30.6245	38.804	142.366	137.436	108.233	165.11
PL02185	41	GLEVTITAR	P01024	CO3_HUMAN	C3	Complement C3	30.7634	0	26.4052	0	0	11.6772	4.04519	4.19058	0	34.2653	16.8876	7.24991	13.3412	10.4355	3.60775	13.1862	0	9.97133	3.89506	9.92899	19.5273
PL02303	40	DQLTcNKFDLK	P01024	CO3_HUMAN	C3	Complement C3	27.018	0	24.6046	9.73516	19.843	27.965	20.0186	15.8715	0	45.4197	55.5236	43.6554	23.0714	47.3435	26.8985	56.4321	86.2472	42.1612	23.2718	23.5148	36.2739
PL02381	39	SGSDEVQVGQQR	P01024	CO3_HUMAN	C3	Complement C3	0	0	0	0	0	0.989669	0	0.882657	0	0	0	0	0	0.835152	0	0.867244	2.71208	3.52299	5.59284	0.669016	1.26667
PL02402	39	FYHPEKEDGKLNK	P01024	CO3_HUMAN	C3	Complement C3	0	0	2.91714	0	0	0	31.0983	9.56814	0	0	0	0	1.70481	0	0	2.46449	15.3812	107.927	100.411	2.66906	5.91113
PL02408	39	LDKAcEPGVDYVYK	P01024	CO3_HUMAN	C3	Complement C3	143.13	0	200.503	156.371	176.684	251.329	137.797	124.505	0	31.3075	98.5086	64.7635	189.338	67.7145	197.623	92.7662	165.186	148.206	185.906	184.452	251.934
PL02409	39	VYAYYNLEEScTR	P01024	CO3_HUMAN	C3	Complement C3	164.601	0	18.3148	0	0	0	0	0	0	371.479	315.43	369.392	0	379.1	0	387.218	412.098	0	0	192.707	0
PL02527	38	VTIKPAPETEKRPQDAK	P01024	CO3_HUMAN	C3	Complement C3	0	0	6.87289	1.10536	0.999853	0.920351	104.216	48.9251	0	0	0	0	2.48638	0.833395	8.8928	2.00564	89.7284	147.114	141.557	6.66914	3.09086
PL02558	38	ADIGcTPGSGKDYAGVFSDAGLTFTSSSGQQTAQR	P01024	CO3_HUMAN	C3	Complement C3	447.825	744.76	348.045	278.798	384.417	464.83	271.93	246.025	0	229.169	140.791	77.6262	238.036	63.3786	357.473	112.449	183.175	266.503	390.85	262.936	437.153
PL02816	35	AcEPGVDYVYK	P01024	CO3_HUMAN	C3	Complement C3	211.805	0	317.617	239.723	298.169	485.229	309.537	257.685	0	454.698	323.864	346.305	524.556	453.318	289.236	596.918	566.293	245.599	344.037	384.83	673.925
PL02876	35	SEFPESWLWNVEDLKEPPK	P01024	CO3_HUMAN	C3	Complement C3	0	24.1271	13.781	4.97905	8.4276	9.03714	26.5421	0	334.281	154.983	76.5803	109.228	16.7824	174.179	12.5424	140.727	125.507	16.9627	19.3588	13.6208	28.5059
PL02889	35	QVREPGQDLVVLPLSITTDFIPSFR	P01024	CO3_HUMAN	C3	Complement C3	79.0071	120.205	97.7746	47.7768	52.8573	65.0207	36.4742	42.1623	0	0	12.6847	0	80.6936	0	51.4858	0	21.5253	60.6084	52.2327	65.6173	102.92
PL03171	33	VFLDccNYITELRR	P01024	CO3_HUMAN	C3	Complement C3	257.782	414.704	234.201	199.761	247.448	382.44	192.231	156.057	43.0412	62.239	136.321	110.847	241.219	96.4253	240.81	142.43	214.16	214.572	294.089	254.763	394.697
PL03485	32	DAPDHQELNLDVSLQLPSR	P01024	CO3_HUMAN	C3	Complement C3	0	0	10.0365	0	0	0	0	0	134.046	72.7918	54.0054	10.611	8.71548	25.6444	0	22.5687	0	0	0	0	0
PL03515	32	NTLIIYLDKVSHSEDDcLAFK	P01024	CO3_HUMAN	C3	Complement C3	49.9808	49.4352	41.5693	35.3352	0	15.8383	71.3815	29.1265	0	0	124.007	25.4377	38.6238	16.955	22.5842	30.2923	120.932	37.7131	55.3237	34.7701	33.6146
PL03559	32	LESEETMVLEAHDAQGDVPVTVTVHDFPGKK	P01024	CO3_HUMAN	C3	Complement C3	123.338	182.096	98.1015	43.2221	68.7925	64.7434	63.8119	77.7951	65.7416	102.42	75.7088	0	91.7016	14.3046	48.4482	0	26.8292	63.5283	129.955	127.055	214.914
PL03583	32	KVFLDccNYITELR	P01024	CO3_HUMAN	C3	Complement C3	142.452	204.723	154.03	121.731	140.398	263.014	159.035	130.568	172.572	174.034	112.368	132.375	178.761	136.581	153.423	167.801	254.987	130.113	212.559	175.345	325.415
PL03742	31	KVFLDccNYITELRR	P01024	CO3_HUMAN	C3	Complement C3	66.6087	35.4063	45.945	34.2325	53.6787	67.7142	48.6002	32.2281	0	3.9454	44.0815	33.7909	32.7608	25.6835	48.8664	27.7385	43.0142	30.8636	26.2956	39.1835	63.4735
PL04718	28	SEFPESWLWNVEDLKEPPKNGISTK	P01024	CO3_HUMAN	C3	Complement C3	149.297	57.2793	70.1875	48.2803	0	111.207	112.822	0	0	36.045	138.733	0	132.742	96.3824	108.624	167.531	270.115	65.8206	127.536	88.1513	177.124
PL05020	27	YFKPGMPFDLMVFVTNPDGSPAYRVPVAVQGEDTVQSLTQGDGVAK	P01024	CO3_HUMAN	C3	Complement C3	381.636	598.653	346.285	259.62	272.637	339.462	320.064	284.736	0	0	0	0	419.98	0	325.116	0	151.496	238.04	527.255	340.463	480.075
PL05059	26	ISLPESLKR	P01024	CO3_HUMAN	C3	Complement C3	43.7493	0	23.8803	0	0	11.0474	12.0223	9.9809	0	64.5451	60.3871	39.7576	17.6727	0	11.7786	44.0785	47.8807	20.8814	9.27736	15.8929	27.9227
PL05619	25	YFKPGmPFDLMVFVTNPDGSPAYR	P01024	CO3_HUMAN	C3	Complement C3	0	0	2.45342	0	3.45195	0	4.02591	0	0	5.59224	6.24113	0	2.93388	4.25389	0	4.10264	5.169	0	3.76067	0	5.43759
PL05807	24	SDDKVTLEERLDK	P01024	CO3_HUMAN	C3	Complement C3	95.0216	165.89	86.2318	64.4856	56.5125	49.2161	63.2815	37.1019	0	0	0	0	61.8603	0	6.31301	0	10.4127	55.8329	72.7495	82.9673	92.5859
PL05989	24	HLIVTPSGcGEQNMIGMTPTVIAVHYLDETEQWEK	P01024	CO3_HUMAN	C3	Complement C3	67.3836	91.8883	0	65.1088	82.2841	160.799	100.431	57.2969	129.124	132.073	138.092	68.8412	0	104.062	78.3843	82.2605	144.371	70.7326	137.413	0	5.6452
PL06011	24	ILLQGTPVAQMTEDAVDAERLK	P01024	CO3_HUMAN	C3	Complement C3	288.939	450.39	198.491	172.121	247.448	406.8	135.892	130.685	0	0	0	0	179.096	0	217.169	0	0	80.4201	262.956	206.122	218.133
PL06284	23	EGVQKEDIPPADLSDQVPDTESETR	P01024	CO3_HUMAN	C3	Complement C3	301.338	0	145.824	139.008	226.297	122.04	95.0548	101.068	0	102.226	114.653	122.279	8.62215	79.6531	89.7702	22.6517	290.164	111.291	91.3459	70.521	95.1346
PL06630	22	GIcVADPFEVTVMQDFFIDLRLPYSVVR	P01024	CO3_HUMAN	C3	Complement C3	3.64201	5.79258	3.16611	4.57152	3.28767	6.14755	2.06937	2.34131	0	0	3.27238	1.79539	3.57521	0	4.61369	0	5.57909	12.4137	0	0	0
PL06642	22	VQLSNDFDEYIMAIEQTIKSGSDEVQVGQQR	P01024	CO3_HUMAN	C3	Complement C3	132.539	240.021	108.035	79.1326	109.698	153.867	80.2048	72.9679	0	0	0	0	110.678	0	130.486	0	0	25.8671	127.916	94.3394	149.598
PL06862	21	DSITTWEILAVSmSDK	P01024	CO3_HUMAN	C3	Complement C3	0	0	8.94004	10.8738	4.1871	6.05249	0	5.97455	7.90852	0	0	0	5.68827	0	0	8.47935	5.64835	0	0	2.23862	0
PL07010	21	YRGDQDATMSILDISMMTGFAPDTDDLKQLANGVDR	P01024	CO3_HUMAN	C3	Complement C3	0	26.5709	0	17.8138	0	28.7969	0	0	0	0	34.2138	0	32.6651	0	23.9269	7.57411	9.82766	47.8919	43.4078	29.9831	45.4882
PL07301	20	KGIcVADPFEVTVMQDFFIDLR	P01024	CO3_HUMAN	C3	Complement C3	4.49117	14.9512	0	0	0	0	0	0	13.5267	9.45993	32.3302	8.02647	0	5.96872	0	10.6283	10.0755	0	0	0	0
PL07363	20	NNNEKDMALTAFVLISLQEAKDIcEEQVNSLPGSITK	P01024	CO3_HUMAN	C3	Complement C3	0	0	0	12.3985	10.3805	18.1931	12.8371	0	0	0	0	0	18.9697	0	22.8483	9.78945	20.3953	0	13.4233	14.1836	18.8671
PL07461	19	AELQcPQPAAR	P01024	CO3_HUMAN	C3	Complement C3	0	9.93445	9.52347	11.1375	3.65935	8.92227	0	0	0	9.10149	15.7321	5.13311	4.73604	8.76754	7.2177	0	0	0	0	3.47701	8.28818
PL08568	17	DMALTAFVLISLQEAKDIcEEQVNSLPGSITK	P01024	CO3_HUMAN	C3	Complement C3	0	10.8697	3.24406	0	0	4.31755	4.12475	3.02459	0	0	0	0	5.27188	0	2.07792	0	0	6.46472	5.49429	0	5.97178
PL08823	16	FVTVQATFGTQVVEK	P01024	CO3_HUMAN	C3	Complement C3	0	0	6.56609	2.3397	0	0	0	0	14.1572	5.3867	0	5.86469	4.32939	5.11326	1.50297	4.59471	3.29743	2.58316	4.05219	4.22462	5.21831
PL09065	16	DTWVEHWPEEDEcQDEENQKQcQDLGAFTESMVVFGcPN	P01024	CO3_HUMAN	C3	Complement C3	103.287	217.437	0	0	113.477	0	79.8914	87.4728	0	0	0	0	127.214	0	121.88	0	0	0	147.403	99.8036	184.472
PL10339	13	IPIEDGSGEVVLSRK	P01024	CO3_HUMAN	C3	Complement C3	0	0	2.25802	2.37638	0	3.97096	2.10456	1.48454	0	0	0	0	0	0	2.72947	0	0	1.22445	3.17831	2.54997	0
PL11243	12	DYAGVFSDAGLTFTSSSGQQTAQR	P01024	CO3_HUMAN	C3	Complement C3	0	49.4352	0	0	0	0	0	18.8355	59.1512	91.441	0	0	21.4149	40.8006	0	20.5298	17.2002	0	16.1312	0	20.8751
PL04683	28	LQETSNWLLSQQQADGSFQDPcPVLDR	P0C0L4	CO4A_HUMAN	C4A	Complement C4-A	0	0	0	17.7659	0	48.721	16.9426	21.8437	56.0187	79.6349	76.8896	34.3906	0	111.816	0	99.8046	0	32.2554	30.596	34.5133	42.2457
PL08619	17	VLSLAQEQVGGSPEKLQETSNWLLSQQQADGSFQDPcPVLDR	P0C0L4	CO4A_HUMAN	C4A	Complement C4-A	0	144.47	29.6241	53.5062	66.8622	157.472	0	45.9401	0	0	0	0	0	0	52.8946	0	0	0	66.1196	93.1718	116.193
PL01979	44	GPKGEKGNEGLcAcEPGPMGPPGPPGLPGR	P53420	CO4A4_HUMAN	COL4A4	Collagen alpha-4(IV) chain	56.5997	0	43.6817	163.491	104.955	72.7645	27.8921	26.3048	0	51.0846	85.1268	84.1625	60.568	59.5505	27.4929	137.177	74.3272	48.7924	34.2693	37.619	51.0634
PL03070	33	GNIGLPGLPGEK	P29400	CO4A5_HUMAN	COL4A5	Collagen alpha-5(IV) chain	113.716	135.548	75.6194	32.4585	35.5668	29.5891	90.0887	61.9842	0	0	0	25.8994	17.8928	18.2714	15.9696	22.8386	24.1499	47.7554	32.2535	45.2549	54.3059
PL08683	16	GDDGIPGPPGPK	P29400	CO4A5_HUMAN	COL4A5	Collagen alpha-5(IV) chain	0	0	6.63901	2.54346	4.49102	1.88467	0	5.06041	0	0	0	1.62696	1.29853	0	1.19442	4.19815	0	1.48076	5.19416	1.2671	0
PL02721	36	GmRGEPGFmGTPGK	Q14031	CO4A6_HUMAN	COL4A6	Collagen alpha-6(IV) chain	12.1659	19.3517	12.4431	0	0	0	0	4.53105	0	6.1487	0	5.89767	3.95092	0	0	6.17888	3.93249	24.4972	0	5.616	12.7414
PL04331	29	GEPGFMGTPGKVGPPGDPGFPGMK	Q14031	CO4A6_HUMAN	COL4A6	Collagen alpha-6(IV) chain	29.7463	213.41	186.043	111.471	118.672	111.048	129.07	115.469	0	31.2574	27.8995	27.2306	0	47.4998	19.8943	57.1795	63.7559	83.2309	114.433	184.079	108.099
PL00046	62	GPEVQLVAHSPWLK	P0C0L5	CO4B_HUMAN	C4B	Complement C4-B	38.4219	114.343	65.5603	26.1298	56.5742	133.686	50.7939	33.6972	65.9043	50.859	41.973	30.223	63.0089	83.066	95.1354	83.4231	41.1187	41.2061	83.5007	75.0512	68.1389
PL00177	61	VFALDQK	P0C0L5	CO4B_HUMAN	C4B	Complement C4-B	103.836	195.715	9.11104	36.3181	68.1559	118.257	64.1252	41.9058	96.619	73.7694	73.4317	34.3906	71.6	101.425	125.578	72.606	64.6672	38.9138	97.9252	91.4672	66.6227
PL00187	61	VEYGFQVK	P0C0L5	CO4B_HUMAN	C4B	Complement C4-B	91.1794	0	84.572	24.236	46.8816	88.6682	40.3314	36.962	0	62.991	53.2464	33.0714	35.8	89.941	81.9283	70.3636	49.9585	41.861	55.3685	56.1833	66.0395
PL00195	61	YVLPNFEVK	P0C0L5	CO4B_HUMAN	C4B	Complement C4-B	42.6838	58.7878	43.9583	18.9261	39.0577	67.536	44.6948	28.5202	15.3492	43.8907	46.5273	25.2398	35.7282	69.2575	65.1772	45.1996	43.4335	22.0357	45.4237	47.0062	44.9516
PL00280	61	GHLFLQTDQPIYNPGQR	P0C0L5	CO4B_HUMAN	C4B	Complement C4-B	82.0421	145.332	73.004	38.092	88.1982	184.011	82.3021	43.3283	0	64.7707	55.5798	107.844	71.6478	132.343	148.756	88.9875	76.97	45.9816	114.321	82.9673	75.1604
PL00290	61	ASAGLLGAHAAAITAYALTLTK	P0C0L5	CO4B_HUMAN	C4B	Complement C4-B	34.2891	85.0354	35.559	7.23485	21.0895	72.6457	25.5537	8.61203	49.591	18.406	31.9085	26.0373	15.5069	48.242	62.7999	38.2235	28.8524	12.6238	23.0254	16.813	21.4867
PL00316	61	STQDTVIALDALSAYWIASHTTEER	P0C0L5	CO4B_HUMAN	C4B	Complement C4-B	135.413	216.877	121.967	48.2083	62.6731	108.612	46.9175	67.8841	109.393	100.239	90.7213	73.0388	56.7152	90.1949	174.995	96.9602	55.3535	77.6912	113.246	95.04	102.873
PL00387	60	EMSGSPASGIPVK	P0C0L5	CO4B_HUMAN	C4B	Complement C4-B	0	157.486	73.7836	25.4107	66.2667	106.136	59.3038	36.0992	0	104.601	75.0903	43.0857	84.8814	145.409	116.685	102.981	78.9567	30.2633	92.4824	84.3917	77.1899
PL00444	60	HLVPGAPFLLQALVR	P0C0L5	CO4B_HUMAN	C4B	Complement C4-B	14.9878	27.3208	12.2822	0	16.9209	37.5112	11.7089	7.35509	22.322	7.75293	15.8362	10.4731	12.3984	25.0194	25.2917	19.3401	36.2523	11.1529	14.411	14.7137	14.7382
PL00483	60	LLATLcSAEVcQcAEGK	P0C0L5	CO4B_HUMAN	C4B	Complement C4-B	366.784	545.64	321.892	108.643	215.618	499.093	198.981	185.23	0	175.813	164.209	126.649	312.053	319.139	394.453	204.696	201.584	127.275	291.625	342.097	270.363
PL00491	60	MRPSTDTITVMVENSHGLR	P0C0L5	CO4B_HUMAN	C4B	Complement C4-B	122.369	168.95	110.399	39.0749	114.996	219.244	90.9084	73.8307	0	99.0109	61.0056	30.163	115.201	82.2457	209.861	117.183	74.6735	28.6805	110.379	125.864	85.9143
PL00553	59	DHAVDLIQK	P0C0L5	CO4B_HUMAN	C4B	Complement C4-B	172.737	271.182	142.965	153.866	116.167	210.134	118.535	149.679	192.587	134.956	104.722	71.9294	123.146	175.976	218.446	139.004	117.961	76.1631	141.938	169.811	133.432
PL00596	59	TTNIQGINLLFSSR	P0C0L5	CO4B_HUMAN	C4B	Complement C4-B	105.58	197.956	60.3044	33.2256	64.9525	160.027	99.587	46.6164	85.1468	38.8023	64.7166	0	68.2976	103.886	130.553	67.3738	0	40.6603	100.591	72.4359	61.8406
PL00641	59	EGAIHREELVYELNPLDHR	P0C0L5	CO4B_HUMAN	C4B	Complement C4-B	166.215	238.599	133.132	39.3386	81.5859	177.099	129.046	78.5646	48.1671	41.7601	87.7694	40.0574	92.8502	114.472	178.781	90.5654	104.146	83.2854	113.313	97.7954	96.1083
PL00653	59	TLEIPGNSDPNMIPDGDFNSYVR	P0C0L5	CO4B_HUMAN	C4B	Complement C4-B	176.386	346.736	114.196	48.9994	112.922	248.16	95.6334	93.8158	95.2358	75.5491	72.1947	54.1794	120.179	130.39	194.101	108.379	85.2812	59.5715	145.992	121.754	156.339
PL00656	59	LHLETDSLALVALGALDTALYAAGSK	P0C0L5	CO4B_HUMAN	C4B	Complement C4-B	71.1935	183.389	113.266	45.4515	84.4403	196.33	66.3672	75.673	176.803	54.5939	111.666	68.9311	95.9373	126.288	166.872	106.262	122.645	64.6745	84.2174	102.699	87.3606
PL00670	59	LNMGITDLQGLR	P0C0L5	CO4B_HUMAN	C4B	Complement C4-B	0	15.1538	6.8578	0	4.32058	17.0682	6.95494	3.76849	56.1814	51.1849	24.6412	23.009	3.76187	55.0583	14.2395	43.684	21.5983	8.58779	6.61644	5.55528	3.41511
PL00701	58	VGDTLNLNLR	P0C0L5	CO4B_HUMAN	C4B	Complement C4-B	124.468	220.799	116.132	45.3796	96.9051	152.283	121.018	83.6017	126.357	88.4832	94.8258	49.2023	94.9083	137.89	151.53	117.702	97.7845	57.1155	87.1292	74.8177	77.5398
PL00719	58	GLcVATPVQLR	P0C0L5	CO4B_HUMAN	C4B	Complement C4-B	58.3755	67.3646	34.8297	12.2882	18.8409	46.4631	16.1302	16.8066	0	47.2245	26.0019	19.6419	12.4438	51.8748	23.5307	46.5492	32.1149	35.9121	16.7584	10.6015	19.9052
PL00754	58	DFALLSLQVPLKDAK	P0C0L5	CO4B_HUMAN	C4B	Complement C4-B	26.8534	36.4493	16.7208	0	14.009	30.9358	12.2658	12.3176	16.9561	8.34449	14.0397	11.9603	16.4378	33.828	19.5003	9.07523	10.7153	6.87405	15.9767	18.3658	16.4924
PL00816	58	KADGSYAAWLSR	P0C0L5	CO4B_HUMAN	C4B	Complement C4-B	61.3459	0	25.8268	16.5025	17.6828	55.3359	21.1324	17.9143	0	33.5885	30.1092	19.3931	16.2392	41.66	33.6342	29.0881	14.7233	11.2703	16.4963	20.2713	26.1032
PL00847	57	LVNGQSHISLSK	P0C0L5	CO4B_HUMAN	C4B	Complement C4-B	0	28.8552	15.8934	5.40336	8.23867	30.3021	12.6153	8.47211	67.0434	43.5899	47.2302	17.3212	16.5934	73.4567	27.3828	46.6323	42.2123	17.0446	19.8986	16.0073	15.7926
PL00853	57	GSFEFPVGDAVSK	P0C0L5	CO4B_HUMAN	C4B	Complement C4-B	178.969	217.61	100.239	23.3802	56.7384	134.894	36.2091	43.0718	56.7103	48.4047	0	0	0	62.7341	74.7084	62.204	42.0118	65.575	64.0142	41.9157	65.6896
PL00899	57	VGLSGMAIADVTLLSGFHALR	P0C0L5	CO4B_HUMAN	C4B	Complement C4-B	36.8075	45.6855	49.2897	0	0	0	0	0	27.7083	10.8636	18.8218	11.0368	24.3373	12.1699	45.9388	19.4792	14.6959	16.0704	29.9913	25.0093	40.8694
PL00910	57	LTVAAPPSGGPGFLSIERPDSRPPR	P0C0L5	CO4B_HUMAN	C4B	Complement C4-B	167.377	235.668	144.952	141.113	54.6849	186.15	164.918	137.272	157.682	79.6098	147.812	69.8306	133.987	189.648	172.771	137.094	131.066	57.3338	102.248	139.968	95.6418
PL00914	57	YVSHFETEGPHVLLYFDSVPTSR	P0C0L5	CO4B_HUMAN	C4B	Complement C4-B	209.9	213.386	120.558	0	0	40.9375	19.4039	27.2609	0	99.8131	96.3158	0	86.8437	125.683	44.8162	121.813	74.7464	0	46.8124	41.9624	0
PL00964	56	GLEEELQFSLGSK	P0C0L5	CO4B_HUMAN	C4B	Complement C4-B	83.6241	162.528	0	20.2974	27.4554	32.3618	35.1725	41.1829	53.6185	35.7943	41.4107	0	42.0458	26.5624	53.4008	21.6344	9.86594	29.4992	54.7637	44.531	54.0726
PL01021	56	LQETSNWLLSQQQADGSFQDLSPVIHR	P0C0L5	CO4B_HUMAN	C4B	Complement C4-B	51.6136	181.578	66.2644	0	0	0	45.177	57.5534	356.168	66.5253	200.672	235.877	77.0801	522.849	131.543	340.503	587.618	78.7555	70.8457	43.8071	0
PL01059	55	KYVLPNFEVK	P0C0L5	CO4B_HUMAN	C4B	Complement C4-B	0	18.4534	13.6754	6.37424	12.8262	8.13402	16.7979	10.6175	0	21.4465	19.5527	10.0024	11.1325	35.5076	20.5239	13.3163	13.5714	6.11815	12.7468	14.2186	10.4809
PL01147	54	VDFTLSSER	P0C0L5	CO4B_HUMAN	C4B	Complement C4-B	48.086	0	54.118	19.3912	52.3439	29.4963	48.0457	33.4174	0	72.1401	49.2262	33.1913	58.8929	121.738	83.5351	56.4113	62.3342	74.1437	72.4808	57.3976	59.4379
PL01263	53	EPFLSccQFAESLR	P0C0L5	CO4B_HUMAN	C4B	Complement C4-B	147.23	190.845	123.878	29.9175	57.0054	155.293	0	58.7661	191.692	82.2417	65.7568	72.4392	78.8748	165.527	132.644	0	81.9822	20.3875	102.875	0	0
PL01321	52	ScGLHQLLR	P0C0L5	CO4B_HUMAN	C4B	Complement C4-B	0	0	69.3827	19.209	43.3906	64.6642	62.4136	41.2762	53.1303	74.371	53.7805	21.4829	61.956	110.82	95.4876	52.4042	40.663	18.5182	98.0372	70.5911	95.5485
PL01379	52	ITPGKPYILTVPGHLDEMQLDIQAR	P0C0L5	CO4B_HUMAN	C4B	Complement C4-B	13.4735	44.4787	9.31977	0	2.0034	15.1669	0	0	50.4453	43.8155	74.4719	19.444	0	67.2067	17.2683	40.2582	30.9302	0	42.2879	0	0
PL01393	51	AEFQDALEK	P0C0L5	CO4B_HUMAN	C4B	Complement C4-B	0	0	8.89226	0	0	16.1393	7.83003	6.10281	0	95.5268	58.6722	36.9991	8.9835	121.679	19.8591	91.4582	55.4082	11.9143	10.3122	7.6896	7.75165
PL01395	51	cSVFYGAPSK	P0C0L5	CO4B_HUMAN	C4B	Complement C4-B	162.76	302.3	150.862	49.6946	110.253	184.268	0	0	131.768	102.32	131.542	46.6537	118.623	117.05	162.382	0	0	0	109.035	153.231	142.53
PL01424	51	YIYGKPVQGVAYVR	P0C0L5	CO4B_HUMAN	C4B	Complement C4-B	20.9416	0	20.3772	9.27729	19.4118	37.531	10.8169	8.42547	0	30.9817	25.5661	17.2553	12.5707	58.0466	26.8105	33.3443	38.5306	19.5688	20.8057	12.9693	12.7204
PL01493	50	GSSTWLTAFVLK	P0C0L5	CO4B_HUMAN	C4B	Complement C4-B	7.86519	67.1491	14.2965	0	0	16.2106	7.65405	3.8711	0	0	12.3557	0	8.5695	22.3241	46.7533	13.8713	21.015	10.8337	13.3606	12.6354	0
PL01545	50	EVYMPSSIFQDDFVIPDISEPGTWK	P0C0L5	CO4B_HUMAN	C4B	Complement C4-B	30.5793	52.8832	23.3598	0	20.1305	46.3047	16.5665	0	37.5939	23.4894	17.3009	12.7068	0	32.9295	51.4858	21.0323	24.6967	16.8317	0	31.6644	21.2978
PL01631	48	ADGSYAAWLSR	P0C0L5	CO4B_HUMAN	C4B	Complement C4-B	10.5257	11.6153	5.10835	0	0	9.08467	4.89698	3.83845	0	24.4745	15.153	0	4.1639	9.18355	6.97997	6.68133	5.38954	8.57414	5.45621	4.12618	5.96945
PL01670	48	RGHLFLQTDQPIYNPGQR	P0C0L5	CO4B_HUMAN	C4B	Complement C4-B	58.6015	0	73.7836	23.1908	58.1554	75.9136	66.0297	20.4072	0	14.7188	71.3232	69.8286	64.6841	55.7224	120.053	42.459	54.9343	30.618	74.855	66.2478	33.8945
PL01696	47	FAcYYPR	P0C0L5	CO4B_HUMAN	C4B	Complement C4-B	76.9407	0	88.0927	22.1696	47.7441	86.1727	38.3064	36.1225	0	80.8631	0	0	40.8972	86.1324	90.8871	75.7203	46.2403	42.0248	62.3791	57.2575	66.0628
PL01768	46	GQIVFMNR	P0C0L5	CO4B_HUMAN	C4B	Complement C4-B	5.85369	0	0	0	0	4.46411	0	0	0	30.7561	20.7897	10.8869	2.19323	44.0623	5.62844	30.6245	15.4596	7.28338	2.28238	0	2.07683
PL01770	46	QGSFQGGFR	P0C0L5	CO4B_HUMAN	C4B	Complement C4-B	0	0	14.9981	13.2783	7.85056	9.53425	82.0128	50.6041	15.3858	5.59976	0	15.5462	0	8.05465	49.1966	0	56.1008	73.1067	103.413	17.0698	7.691
PL02006	43	TYNVLDMK	P0C0L5	CO4B_HUMAN	C4B	Complement C4-B	11.6622	0	0	4.12324	0	17.3058	0	0	31.8334	38.7772	16.2775	11.8013	0	36.5623	0	30.23	14.0434	0	0	0	0
PL02092	42	LELSVDGAK	P0C0L5	CO4B_HUMAN	C4B	Complement C4-B	0	0	0.782815	0	0	4.31557	0	0	0	46.7733	25.3525	17.9719	0	57.656	4.59608	35.5036	19.9761	4.71551	17.7446	0	0
PL02244	41	AAcAQLNDFLQEYGTQGcQV	P0C0L5	CO4B_HUMAN	C4B	Complement C4-B	10.9583	180.156	114.749	37.5646	67.7452	22.5384	93.6084	66.9747	0	39.83	49.5917	25.0269	68.3215	99.3159	140.48	66.4395	58.9988	53.1586	98.9107	106.762	92.0727
PL02270	41	SMQGGLVGNDETVALTAFVTIALHHGLAVFQDEGAEPLK	P0C0L5	CO4B_HUMAN	C4B	Complement C4-B	6.07324	10.9947	0	0	0	5.69996	0	0	34.9293	26.6202	18.5069	21.7857	0	23.0077	6.69382	25.5585	11.2311	0	0	0	0
PL02420	39	YLDKTEQWSTLPPETK	P0C0L5	CO4B_HUMAN	C4B	Complement C4-B	3.14608	0	19.2054	13.7433	37.6203	64.3077	22.4535	3.8711	0	22.309	14.2815	26.6853	0.954587	32.5975	14.1074	17.5857	17.6668	24.2873	19.9347	42.3827	35.4808
PL02498	38	AEMADQAAAWLTR	P0C0L5	CO4B_HUMAN	C4B	Complement C4-B	0	0	0	0	0	0	0	0	49.3469	74.8723	15.9233	19.6936	0	24.4921	7.22871	21.0946	9.42486	0	0	0	0
PL02513	38	EELVYELNPLDHR	P0C0L5	CO4B_HUMAN	C4B	Complement C4-B	0	0	0	0	0	0	0	0	42.5937	24.4093	9.56973	12.9617	0	46.2498	0	26.3474	0	0	1.4205	0	0
PL02529	38	GcGEQTMIYLAPTLAASR	P0C0L5	CO4B_HUMAN	C4B	Complement C4-B	55.5342	49.9524	0	0	25.9563	93.3224	15.3467	20.0901	33.4566	21.6671	17.97	0	0	44.9021	63.4823	34.3409	7.82276	0	38.5474	0	0
PL03002	34	AEFQDALEKLNMGITDLQGLR	P0C0L5	CO4B_HUMAN	C4B	Complement C4-B	61.7979	56.0725	23.1435	13.1656	25.0939	47.2157	27.3617	19.5257	0	0	20.5423	4.54244	18.7184	11.207	58.4636	13.8817	50.6693	28.7078	34.7397	21.8779	19.7209
PL03031	34	EcVGFEAVQEVPVGLVQPASATLYDYYNPER	P0C0L5	CO4B_HUMAN	C4B	Complement C4-B	59.2149	297.861	134.138	57.8212	88.4651	161.967	0	88.1258	115.699	100.139	86.3918	0	106.921	142.148	152.146	123.391	38.1478	70.3778	189.624	157.738	143.999
PL03572	32	LRLEPGKEYLIMGLDGATYDLEGHPQYLLDSNSWIEEMPSER	P0C0L5	CO4B_HUMAN	C4B	Complement C4-B	40.1008	0	87.4388	33.5373	79.635	36.5407	2.5626	67.511	0	0	43.1538	0	56.1888	16.8183	151.156	20.4509	67.5105	53.0222	102.382	84.8121	87.4306
PL03586	32	VQQPDcREPFLSccQFAESLR	P0C0L5	CO4B_HUMAN	C4B	Complement C4-B	324.488	392.436	43.8829	112.19	179.538	426.803	189.579	212.335	0	0	118.497	0	123.924	0	508.034	98.4136	130.592	119.279	33.3062	233.98	164.784
PL03623	31	VDVQAGAcEGK	P0C0L5	CO4B_HUMAN	C4B	Complement C4-B	0	0	0	0	0	0	0	0	11.9075	7.98103	2.85911	2.85229	0	10.0078	0	5.69927	5.8853	0	0	0	0
PL03882	30	GLQDEDGYR	P0C0L5	CO4B_HUMAN	C4B	Complement C4-B	100.446	169.123	36.7912	35.479	67.3551	124.575	81.8441	70.356	89.2963	40.6571	25.9457	78.016	38.5281	109.804	142.527	95.839	93.0639	51.685	95.7077	45.6519	39.1665
PL04120	30	LEPGKEYLIMGLDGATYDLEGHPQYLLDSNSWIEEMPSER	P0C0L5	CO4B_HUMAN	C4B	Complement C4-B	0	0	0	0	0	21.0134	0	0	75.3832	33.9645	50.6037	0	0	59.9216	65.7495	46.134	0	13.3933	25.8252	29.0506	0
PL04754	27	FGLLDEDGKK	P0C0L5	CO4B_HUMAN	C4B	Complement C4-B	0	0	10.0138	0	0	3.77686	14.1389	8.16662	0	23.8779	9.44322	31.8098	25.3884	54.5505	23.3326	38.0366	24.314	4.90926	23.7629	24.774	24.7485
PL05758	24	VHYTVcIWR	P0C0L5	CO4B_HUMAN	C4B	Complement C4-B	9.40529	26.4933	9.51341	12.7677	10.13	24.5387	12.8395	4.17426	45.5228	0	0	0	7.49502	9.71285	13.2358	7.20869	4.90472	0	6.56493	3.42564	10.4669
PL05976	24	VETVDRFQILTLWLPDSLTTWEIHGLSLSK	P0C0L5	CO4B_HUMAN	C4B	Complement C4-B	29.0973	27.5579	11.1053	0	9.29007	26.7965	0	0	0	0	0	0	7.04274	0	22.254	0	10.1211	8.97256	7.73188	3.55174	0
PL06608	22	VQQPDcREPFLSccQFAESLRK	P0C0L5	CO4B_HUMAN	C4B	Complement C4-B	0	29.4308	24.6549	0	15.12	38.1845	12.2224	14.6519	0	0	0	0	8.08371	7.15019	33.37	0	4.8792	11.1475	16.6352	16.3109	9.84177
PL08146	18	EcVGFEAVQEVPVGLVQPASATLYDYYNPERR	P0C0L5	CO4B_HUMAN	C4B	Complement C4-B	73.9057	213.257	75.1667	0	0	0	63.2092	52.0266	0	0	0	0	45.8986	0	112.283	0	13.8047	55.8875	77.05	73.7902	60.1144
PL08597	17	VLSLAQEQVGGSPEKLQETSNWLLSQQQADGSFQDLSPVIHR	P0C0L5	CO4B_HUMAN	C4B	Complement C4-B	93.7946	476.681	110.273	0	0	73.8142	105.252	105.872	0	0	0	0	97.3492	0	222.76	0	0	112.921	177.148	91.2337	0
PL09518	15	NGESVKLHLETDSLALVALGALDTALYAAGSK	P0C0L5	CO4B_HUMAN	C4B	Complement C4-B	10.7097	23.6746	10.7582	0	7.94092	14.4895	0	0	0	0	0	0	0	0	13.9467	0	0	5.25582	8.56509	8.76843	5.64986
PL10072	14	ALEILQEEDLIDEDDIPVRSFFPENWLWR	P0C0L5	CO4B_HUMAN	C4B	Complement C4-B	31.1347	70.4678	34.1255	0	0	47.0771	0	9.84332	0	0	0	0	0	0	46.6212	0	0	0	22.6222	15.3348	17.8617
PL10635	13	YLDKTEQWSTLPPETKDHAVDLIQK	P0C0L5	CO4B_HUMAN	C4B	Complement C4-B	0	33.7556	10.1748	0	3.56489	33.0748	6.4752	9.67308	0	0	0	0	4.49749	0	19.2428	0	0	5.12866	14.8814	4.38865	7.94993
PL01172	54	FQNSAILTIQPK	P01031	CO5_HUMAN	C5	Complement C5	6.04096	0	5.20308	0	5.00645	11.6712	4.63444	2.76574	0	23.8754	16.4561	20.4455	6.35115	15.9843	10.0088	22.0911	18.8461	10.4625	13.1108	4.65159	13.6546
PL01223	53	VFQFLEK	P01031	CO5_HUMAN	C5	Complement C5	21.1417	50.3403	20.0478	23.298	19.8985	41.2742	16.1494	10.7318	0	27.2217	25.5769	21.1591	21.4226	19.1952	26.4583	25.9945	24.9337	21.4927	15.4794	17.3967	28.0394
PL01249	53	IDTQDIEASHYR	P01031	CO5_HUMAN	C5	Complement C5	0	0	0	3.10442	6.46034	8.76383	0	0	0	37.2983	27.3654	21.1261	5.4035	19.373	10.0044	23.8144	23.4573	11.0574	5.54357	5.46188	7.72832
PL01299	53	AFTEccVVASQLR	P01031	CO5_HUMAN	C5	Complement C5	42.9421	0	47.479	23.4066	40.372	84.3506	38.5957	23.5531	0	47.4501	0	38.978	43.7928	41.074	53.8631	50.3695	41.9024	33.9746	30.9544	42.0324	64.9431
PL01323	52	DINYVNPVIK	P01031	CO5_HUMAN	C5	Complement C5	0	0	4.38326	0	3.47043	7.33587	0	2.34831	0	22.4492	13.4718	17.5191	5.42504	17.1679	6.79507	20.0564	18.8096	9.79395	3.0372	4.14486	7.49038
PL01331	52	TLLPVSKPEIR	P01031	CO5_HUMAN	C5	Complement C5	10.4837	0	6.02289	0	6.39873	10.1086	0	0	0	9.77326	8.13034	10.0218	6.59763	6.66208	11.3493	8.99425	10.2049	7.55627	5.72275	7.65223	8.07823
PL01573	49	ESYSGVTLDPR	P01031	CO5_HUMAN	C5	Complement C5	0	0	16.6378	12.3913	17.8203	42.3238	16.241	9.03178	0	23.918	18.9174	18.4906	26.6585	20.2147	25.6879	31.974	27.3213	21.7274	14.9934	21.8825	28.2493
PL01591	49	MVETTAYALLTSLNLK	P01031	CO5_HUMAN	C5	Complement C5	0	2.07567	0	0.629273	0	0	1.29408	0	5.64662	3.68722	2.39328	3.69692	0	2.18554	1.45036	4.61962	3.82389	2.30181	0.824032	0	0
PL01876	45	DVFLEMNIPYSVVR	P01031	CO5_HUMAN	C5	Complement C5	0	4.26944	0.355877	0	0	0	0	0	9.44629	5.90556	4.8439	0	0	2.81835	1.407	4.07565	0	0	1.72915	1.93793	0
PL01966	44	YIYPLDSLTWIEYWPR	P01031	CO5_HUMAN	C5	Complement C5	0	3.29539	0	0	0	0	0	0	9.19406	6.58235	5.15596	4.98619	2.025	4.04295	0	6.55675	4.26679	0	0	0	2.31523
PL02073	43	ETVLTFIDPEGSEVDMVEEIDHIGIISFPDFK	P01031	CO5_HUMAN	C5	Complement C5	6.18625	15.365	0	5.70302	0	12.4001	5.11556	4.74326	32.8423	41.6598	27.9586	25.4287	9.78038	18.0253	14.4156	35.4829	26.1548	16.7526	8.34783	7.34633	10.2523
PL02116	42	VYSLNDDLKPAK	P01031	CO5_HUMAN	C5	Complement C5	0	0	0	0	3.82774	7.81912	3.67635	0	0	7.72285	0	5.81372	5.24317	6.29294	0	0	7.04449	3.35925	0	0	6.30303
PL02181	41	YGMWTIK	P01031	CO5_HUMAN	C5	Complement C5	3.42568	0	0	0	1.54837	7.01304	1.62989	0	0	8.72048	4.89451	5.12061	3.01524	4.78123	3.49989	6.39065	4.72792	3.01268	2.05123	1.94563	3.38479
PL02323	40	FSYSSGHVHLSSENK	P01031	CO5_HUMAN	C5	Complement C5	6.01513	8.58112	0	0	0	0	0	0	16.4639	26.9209	0	5.6758	0	20.7616	0	24.7072	16.4493	0	0	0	11.0011
PL02787	36	GIYGTISR	P01031	CO5_HUMAN	C5	Complement C5	16.4988	40.3714	17.4802	0	0	26.1231	11.6848	6.75577	0	0	0	0	19.3358	0	20.2531	18.1982	14.818	12.9131	12.2877	16.4907	25.1701
PL02797	35	ATLLDIYK	P01031	CO5_HUMAN	C5	Complement C5	0	0	0	0	0	0	1.23092	0	0	11.7836	5.70698	7.02804	1.84576	7.60934	1.5963	9.21641	6.248	2.15227	0	0	0
PL02929	34	IVAcASYKPSR	P01031	CO5_HUMAN	C5	Complement C5	1.76967	10.2103	4.39332	1.35108	2.04324	6.04259	3.19376	0	4.06532	4.34144	4.0989	3.66393	4.51568	5.16599	3.47568	6.51523	7.24498	0	0	5.0579	5.38627
PL03307	32	IDTALIK	P01031	CO5_HUMAN	C5	Complement C5	0	0	0	0	0	0	0	0	20.3083	24.299	16.8932	11.5915	0	11.9121	0	13.2796	15.3667	8.00381	0	0	0
PL03664	31	TDAPDLPEENQAR	P01031	CO5_HUMAN	C5	Complement C5	0	0	0	4.29105	2.63964	9.26292	6.10154	0	33.0701	51.4857	38.2058	36.2795	0	26.6405	10.2729	41.3794	46.7324	22.868	4.71035	0	0
PL04933	27	LNLVATPLFLKPGIPYPIK	P01031	CO5_HUMAN	C5	Complement C5	0	0	0	0	0	0	0	0	13.7545	0	8.56609	9.56461	0	9.28121	0	8.78455	10.2141	4.01146	0	0	0
PL04951	27	MSAVEGIcTSESPVIDHQGTK	P01031	CO5_HUMAN	C5	Complement C5	8.20421	0	6.74715	0	11.0191	21.8452	9.52477	5.8906	0	31.5832	15.7181	23.4498	13.2168	22.8515	19.7711	30.8529	26.41	15.7102	10.4645	8.9926	11.9366
PL04956	27	KccYDGAcVNNDETcEQR	P01031	CO5_HUMAN	C5	Complement C5	0	22.4937	17.3218	0	13.8057	27.1926	13.7026	7.74453	0	13.7939	11.2312	11.9932	19.0175	12.6132	20.1475	15.1856	14.5137	11.2293	11.721	16.9227	27.6195
PL05469	25	VYSLNDDLKPAKR	P01031	CO5_HUMAN	C5	Complement C5	0	42.2117	0	0	10.5489	16.882	8.48093	0	0	0	8.50424	0	0	8.07027	13.7288	0	4.47093	9.30821	0	12.124	15.4683
PL05478	25	TSTSEEVcSFYLK	P01031	CO5_HUMAN	C5	Complement C5	4.21995	6.03394	0	4.39173	0	8.99357	5.67002	0	0	27.7983	17.1828	26.1273	5.09719	22.91	9.28241	29.1503	24.8972	11.2102	0	0	4.11959
PL06563	22	ccYDGAcVNNDETcEQR	P01031	CO5_HUMAN	C5	Complement C5	0	0	5.11254	6.8417	12.0212	27.4897	13.8689	8.03603	0	0	15.243	13.4894	16.4953	0	19.5378	20.3388	14.3405	9.33004	10.2427	0	24.9835
PL10966	12	QcTMFYSTSNIK	P01031	CO5_HUMAN	C5	Complement C5	0	0	0	0	0	0	0	0	0	21.835	14.1297	13.7383	0	18.9687	9.26976	27.1987	17.1401	0	0	0	0
PL00458	60	GPPGPPGKDGLPGHPGQR	P20908	CO5A1_HUMAN	COL5A1	Collagen alpha-1(V) chain	14.2484	99.129	169.722	117.089	105.653	152.223	168.244	114.034	160.204	81.4647	26.8453	130.786	26.8739	109.511	140.986	167.698	168.43	93.6006	18.3531	159.513	185.102
PL05647	25	LLSASAHQNVTYHcYQSVAWQDAATGSYDK	P20908	CO5A1_HUMAN	COL5A1	Collagen alpha-1(V) chain	159.79	685.283	767.007	15.57	54.8903	92.6886	89.2932	40.0635	0	218.767	111.131	206.034	482.479	5.39451	66.8061	81.8244	296.769	187.52	88.1819	214.776	141.76
PL00619	59	ALNHLPLEYNSALYSR	P13671	CO6_HUMAN	C6	Complement component C6	26.4336	38.0397	33.2957	16.9868	17.7279	19.8251	15.284	10.7388	17.8877	20.1957	27.6629	18.7784	26.0124	30.8397	17.1275	35.6282	34.2656	23.0618	15.0942	0	32.1216
PL01942	44	GEVLDNSFTGGIcK	P13671	CO6_HUMAN	C6	Complement component C6	28.0835	0	28.1655	17.459	22.1368	25.8063	14.8284	14.8314	0	12.909	12.8112	13.8612	18.3216	17.6269	18.1004	18.2646	24.1499	14.9816	17.8156	22.0086	35.8773
PL02263	41	VPANLENVGFEVQTAEDDLKTDFYK	P13671	CO6_HUMAN	C6	Complement component C6	0	7.57259	6.38754	0	0	11.2474	9.07637	0	44.6685	34.0146	22.0464	16.5717	0	34.3748	5.35769	28.3821	28.0868	0	0	5.67905	10.5789
PL02557	38	IFDDFGTHYFTSGSLGGVYDLLYQFSSEELK	P13671	CO6_HUMAN	C6	Complement component C6	0	0	0	0	2.20752	2.34494	0	0	28.4609	16.5962	19.6849	16.6166	4.03468	19.4452	5.31367	31.1851	21.3978	7.14148	0	3.67083	0
PL02913	34	QLEWGLER	P13671	CO6_HUMAN	C6	Complement component C6	9.7992	0	12.2092	6.21363	8.3393	11.0711	5.40243	4.44477	0	5.30398	5.59171	4.38653	5.85339	6.0781	5.46115	6.85781	7.06637	4.54904	5.6466	6.96337	11.0175
PL03193	33	ENPAVIDFELAPIVDLVR	P13671	CO6_HUMAN	C6	Complement component C6	0	3.6682	0	0	0	0	0	0	16.2117	10.2896	0	8.20937	0	9.40816	0	10.0469	7.42543	2.16046	0	0	0
PL04685	28	TFSEWLESVKENPAVIDFELAPIVDLVR	P13671	CO6_HUMAN	C6	Complement component C6	15.6367	38.1043	36.2883	17.8929	24.3546	26.5589	14.9778	14.4327	0	0	14.3377	0	23.6385	5.78708	20.9883	8.84892	25.3529	26.4729	20.0308	26.4571	32.3316
PL04819	27	GGRSEYGAALAWEK	P13671	CO6_HUMAN	C6	Complement component C6	15.5237	28.9414	30.7809	12.293	10.3333	14.2935	22.0581	9.92727	12.2248	0	0	0	11.7403	0	0	0	15.6546	8.14844	6.62092	0	0
PL05629	25	SVLRPSQFGGQPcTAPLVAFQPcIPSK	P13671	CO6_HUMAN	C6	Complement component C6	0	155.115	67.044	35.6468	0	0	0	24.9289	96.0495	0	88.2192	39.3678	0	38.0076	0	38.182	46.8965	34.0019	45.4685	42.336	64.1733
PL06246	23	cLNNQQLHFLHIGScQDGR	P13671	CO6_HUMAN	C6	Complement component C6	14.087	0	17.4827	6.63314	8.36599	6.96155	15.0164	10.9417	0	0	0	0	9.84978	0	10.1387	11.93	11.2311	0	8.09697	9.3312	13.917
PL06420	22	TLNIcEVGTIR	P13671	CO6_HUMAN	C6	Complement component C6	26.1527	53.7451	0	0	21.2949	20.5579	17.4512	0	125.991	18.6817	0	0	26.1321	0	0	0	20.4682	0	0	25.2661	25.59
PL06966	21	cPINcLLGDFGPWSDcDPcIEK	P13671	CO6_HUMAN	C6	Complement component C6	0	13.1669	10.6476	0	4.41094	4.14326	0	0	0	0	3.43262	3.88281	0	6.51559	0	4.99542	2.81597	0	4.96793	5.97327	11.1318
PL08214	17	cLPDGTWR	P13671	CO6_HUMAN	C6	Complement component C6	0	0	7.33561	3.26263	4.55468	5.71976	3.7776	3.64823	0	0	0	0	4.94404	0	2.70691	0	4.78442	3.26374	4.8537	6.44964	9.19327
PL09446	15	QIVVDKYYQENFcEQIcSK	P13671	CO6_HUMAN	C6	Complement component C6	28.1384	0	0	19.9689	27.7224	26.0637	0	15.7502	0	0	0	0	19.1252	16.0038	0	16.6078	33.2267	19.2741	0	0	43.482
PL09942	14	TEcIKPVVQEVLTITPFQR	P13671	CO6_HUMAN	C6	Complement component C6	43.943	83.7424	0	19.3672	34.2114	35.5306	18.7434	0	0	0	0	0	0	0	0	0	0	0	0	0	21.6757
PL10366	13	LSEKHEGSFIQGAEK	P13671	CO6_HUMAN	C6	Complement component C6	0	0	0	0	0	0	0	0	0	0	0	0	9.32502	7.61073	8.57741	10.1632	16.699	10.6337	8.72796	9.09935	30.8386
PL01877	45	NQVVQEIcTEEAcK	A6NMZ7	CO6A6_HUMAN	COL6A6	Collagen alpha-6(VI) chain	31.0378	36.389	28.8948	11.3869	24.9707	0	11.7258	17.357	0	10.6706	7.63273	19.7739	19.2951	26.5819	9.9978	16.7531	23.4573	17.3912	13.4502	3.81327	26.8264
PL02414	39	VARSGRDDAIQNFMR	A6NMZ7	CO6A6_HUMAN	COL6A6	Collagen alpha-6(VI) chain	18.8853	3.31824	30.8312	5.16843	32.4865	6.35353	5.83636	10.0485	6.37482	8.01362	18.8696	11.0008	15.5189	5.63474	4.6291	13.9191	20.9968	9.68207	3.99585	21.3735	4.14292
PL02770	36	EMKADIMFLVDSSGSIGPENFSKMK	A6NMZ7	CO6A6_HUMAN	COL6A6	Collagen alpha-6(VI) chain	0	0	11.9326	15.6659	19.8595	11.9231	24.493	25.7218	0	0	12.128	5.41495	15.1715	16.8632	16.4341	16.3296	15.6346	26.4538	24.2797	20.0962	19.3033
PL13634	9	GSEGYLGEEGIAGERGAPGPVGEQGTK	A6NMZ7	CO6A6_HUMAN	COL6A6	Collagen alpha-6(VI) chain	0	0	0	0	0	0	0	0	33.3061	31.1571	21.8917	11.5765	0	23.203	0	31.5173	13.7336	0	0	0	0
PL00315	61	FSSHGcKELENALKAASGTQNNVLR	P10643	CO7_HUMAN	C7	Complement component C7	88.8547	646.062	202.54	976.393	640.284	1342.4	838.932	19.8592	1014.6	140.671	861.669	1302.17	101.154	1069.53	1048.87	27.9254	674.558	1653.16	866.141	331.823	789.628
PL01646	48	LSGNVLSYTFQVK	P10643	CO7_HUMAN	C7	Complement component C7	0	6.883	60.8576	3.71092	52.2002	2.9193	20.4116	0	0	66.7259	69.4115	11.0548	56.1888	0	0	41.6078	0	29.008	27.9306	45.6752	46.4446
PL03265	33	VTVScSGGMSLEGPSAFLcGSSLKWSPEMK	P10643	CO7_HUMAN	C7	Complement component C7	532.418	583.999	224.318	544.172	538.841	477.109	516.136	453.805	780.275	349.421	484.109	214.349	286.448	303.514	549.417	453.035	309.302	423.522	501.049	374.555	279.694
PL03482	32	NVVYTcNEGYSLIGNPVAR	P10643	CO7_HUMAN	C7	Complement component C7	0	21.1533	29.8253	18.5594	0	0	17.1185	16.6294	0	0	0	0	16.658	15.4589	28.0211	18.2439	0	0	0	0	25.9632
[truncated: 4,700 more rows]

## Sheet: Normalized proteins
UniprotID	UniprotAccession	Symbol	Name	Number of peptides	cases/ controls	Mann-Whitney p-value	average control	STDEV control	average case	STDEV cases	01 - Control	02 - Control	03 - Control	04 - Control	05 - Control	06 - Control	07 - Control	08 - Control	09 - Case	10 - Case	11 - Case	12 - Case	13 - Case	14 - Case	15 - Case	16 - Case	17 - Case	18 - Case	19 - Case	20 - Case	21 - Case
[truncated: 3,796 more rows]

[truncated: 2 more sheets: Protein IDs >1pept, Diff. expressed proteins]
