# Supplementary material for: Plasma proteomic analysis reveals altered protein abundances in cardiovascular disease
Source: J Transl Med. 2018 Apr 17;16:104. doi: 10.1186/s12967-018-1476-9 (PMC5905170; doi:10.1186/s12967-018-1476-9)
Supplement: Supplementary file 3 — Additional file 3. Test set analysis results. List of peptides and proteins along with the detailed protein identification and relative quantification data per sample in the test set. The detailed list of the differentially expressed proteins following the same expression trend (≥ twofold change) in both discovery and test sets is also provided. [file 12967_2018_1476_MOESM3_ESM.xls]

## Sheet: Normalized Peptides
Cluster ID	Sequence	Uniprot ID	Uniprot Accession	Symbol	Name	23 - Control	24 - Control	25 - Control	26 - Control	27 - Control	28 - Case	29 - Case	30 - Case	31 - Case	32 - Case	33 - Case
PL02863	GDYHRYLAEFATGNDRK	P62258	1433E_HUMAN	YWHAE	14-3-3 protein epsilon	0	56.4133	8.41984	37.3256	25.6985	6.7693	25.1332	0	24.8881	57.9403	38.732
PL07016	MFTLPQKDFRAPTTcLGPTcMQDLGSSHGEDLEGEcSR	Q96QU6	1A1L1_HUMAN	ACCS	1-aminocyclopropane-1-carboxylate synthase-like protein 1	0	65.8007	63.0739	153.343	69.5507	74.908	0	52.8431	0	243.959	98.3424
PL09521	MIKWFWDSAEEGYRTYHMDEYDEDK	Q96QU6	1A1L1_HUMAN	ACCS	1-aminocyclopropane-1-carboxylate synthase-like protein 1	47.3565	0	0	0	0	92.3223	66.5655	275.841	0	0	0
PL10025	WFWDSAEEGYRTYHMDEYDEDK	Q96QU6	1A1L1_HUMAN	ACCS	1-aminocyclopropane-1-carboxylate synthase-like protein 1	0	23.576	0	0	0	0	0	0	0	38.8447	0
PL07585	EPGWFcLIFADELPR	Q4AC99	1A1L2_HUMAN	ACCSL	Probable inactive 1-aminocyclopropane-1-carboxylate synthase-like protein 2	0	0	0	0	0	16.5889	0	0	0	14.6279	13.3084
PL13285	KYLDPcTFEEER	Q4AC99	1A1L2_HUMAN	ACCSL	Probable inactive 1-aminocyclopropane-1-carboxylate synthase-like protein 2	0	0	0	0	8.3042	4.75211	3.08092	6.18196	0	0	0
PL18014	YLEFAKR	Q4AC99	1A1L2_HUMAN	ACCSL	Probable inactive 1-aminocyclopropane-1-carboxylate synthase-like protein 2	0	0	8.13304	0	0	0	0	0	0	0	0
PL07194	YYNQSEDGSHTIQR	P18462	1A25_HUMAN	HLA-A	HLA class I histocompatibility antigen, A-25 alpha chain	0	0	0	0	22.9971	7.68723	4.12114	0	29.9024	2283.97	15.7561
PL14737	ANLGTLRGYYNQSEDGSHTIQR	P30450	1A26_HUMAN	HLA-A	HLA class I histocompatibility antigen, A-26 alpha chain	0	0	0	0	0	1.68326	0	0	0	1.18446	0
PL04686	YYNQSEAGSHTIQMMYGcDVGPDGRLLR	P10314	1A32_HUMAN	HLA-A	HLA class I histocompatibility antigen, A-32 alpha chain	0	0	0	0	0	32.7699	0	0	6.88945	12.3184	14.2543
PL16628	GYNQFAYDGK	P30462	1B14_HUMAN	HLA-B	HLA class I histocompatibility antigen, B-14 alpha chain	32.2017	0	0	0	0	0	0	0	0	0	0
PL06316	GYNQLAYDGKDYIALNEDLSSWTAADTAAQITQR	P30483	1B45_HUMAN	HLA-B	HLA class I histocompatibility antigen, B-45 alpha chain	0	0	17.8049	26.4983	0	0	0	2.31146	17.5842	0	0
PL11974	KSSGGKGGScSQAAcSNSAQGSDESLITcK	P10321	1C07_HUMAN	HLA-C	HLA class I histocompatibility antigen, Cw-7 alpha chain	0	0	3.88246	7.02995	0	0	0	0	0	5.55927	0
PL04067	LRQccVLFDFVSDPLSDLKWK	Q13362	2A5G_HUMAN	PPP2R5C	Serine/threonine-protein phosphatase 2A 56 kDa regulatory subunit gamma isoform	8.01007	3.91153	10.2305	5.69597	1.15892	17.9772	5.23646	0	9.65302	10.6321	15.9269
PL06710	LFMEMNQK	Q13362	2A5G_HUMAN	PPP2R5C	Serine/threonine-protein phosphatase 2A 56 kDa regulatory subunit gamma isoform	0	6.37154	0	11.5836	0	7.32648	10.0665	0	9.35537	4.17732	8.50536
PL17659	LAGGDWFTSRTSAcGLFSVcYPR	P30153	2AAA_HUMAN	PPP2R1A	Serine/threonine-protein phosphatase 2A 65 kDa regulatory subunit A alpha isoform	0	0	0	0	0	3.61885	0	0	0	0	10.0345
PL07548	KKDEISVDSLDFNK	P63151	2ABA_HUMAN	PPP2R2A	Serine/threonine-protein phosphatase 2A 55 kDa regulatory subunit B alpha isoform	0	0	0.935835	4.53036	0	0	0	0	7.02225	0	0
PL03122	RAEGYNLKDEDGR	Q66LE6	2ABD_HUMAN	PPP2R2D	Serine/threonine-protein phosphatase 2A 55 kDa regulatory subunit B delta isoform	0	0	6.77611	0	1.8625	9.54954	11.0228	19.7588	0	0	0
PL14066	VHPEVTVYPAK	P13761	2B17_HUMAN	HLA-DRB1	HLA class II histocompatibility antigen, DRB1-7 beta chain	0	0	0	0	6.57935	0	0	0	1.5313	0	2.51156
PL04995	AVTELGRPDEEYWNSQKDFLEDR	P20039	2B1B_HUMAN	HLA-DRB1	HLA class II histocompatibility antigen, DRB1-11 beta chain	0	36.8445	26.518	36.6003	46.3567	33.9862	39.7406	11.4008	48.4254	36.8843	78.4443
PL07859	TVEWVGSLVDR	P14060	3BHS1_HUMAN	HSD3B1	3 beta-hydroxysteroid dehydrogenase/Delta 5-->4-isomerase type 1	2.91604	0	0	0	0	0	0	0	0	0	0
PL10164	ESIMNVNVK	P14060	3BHS1_HUMAN	HSD3B1	3 beta-hydroxysteroid dehydrogenase/Delta 5-->4-isomerase type 1	4.2114	4.51095	0	8.62555	8.38185	0	6.68306	0	5.94842	0	17.428
PL03576	GDRAEGAENK	O60239	3BP5_HUMAN	SH3BP5	SH3 domain-binding protein 5	0	5.24283	3.61064	5.87211	7.73945	4.50657	5.22763	0	7.84422	6.16433	5.65437
PL11664	ETAARYNAAMGRMR	O60239	3BP5_HUMAN	SH3BP5	SH3 domain-binding protein 5	0	0	0	5.07431	27.7669	10.3957	0	0	0	0	0
PL09795	SPVAEEPGGGGSSSSEAK	Q7L8J4	3BP5L_HUMAN	SH3BP5L	SH3 domain-binding protein 5-like	0	0	0	1.03895	0	0	0	0	0	0	0
PL06635	LETELDGLRYYVGDTMDVLFEKWFYcK	P46952	3HAO_HUMAN	HAAO	3-hydroxyanthranilate 3,4-dioxygenase	0	32.1471	46.2513	18.7612	0	0	0	0	61.0641	0	0
PL05806	RERLDGENIYIR	P11171	41_HUMAN	EPB41	Protein 4.1	0	9.89571	3.5657	11.3505	9.34428	11.0605	9.07712	7.01114	28.5057	20.509	16.9295
PL18841	SScSTPLSQANRYTK	Q9NRA8	4ET_HUMAN	EIF4ENIF1	Eukaryotic translation initiation factor 4E transporter	0	0	0	0	0	1.42015	0	0	0	0	0
PL10638	EVELNELEPEKQPMNAASGAAMSLAGAEK	P08195	4F2_HUMAN	SLC3A2	4F2 cell-surface antigen heavy chain	0	0	8.47977	0	8.52069	0	0	0	0	0	0
PL12891	VAMLDGSR	P41595	5HT2B_HUMAN	HTR2B	5-hydroxytryptamine receptor 2B	0	5.54338	2.94502	4.06929	0	0	0	0	0	0	0
PL11534	ETEPDGGSGWTK	Q8WXA8	5HT3C_HUMAN	HTR3C	5-hydroxytryptamine receptor 3C	0	0	0	0	0	0	0	0	15.4	8.22636	11.4516
PL01311	FQIAQVVR	Q969T7	5NT3B_HUMAN	NT5C3B	7-methylguanosine phosphate-specific 5'-nucleotidase	14956.9	6442.78	0	8739.52	6551.12	7143.27	13028.2	8154.83	5575.21	7265.53	5032.64
PL04941	KVTHDMDMcYGMMGSLFR	P49902	5NTC_HUMAN	NT5C2	Cytosolic purine 5'-nucleotidase	0	64.183	40.2372	56.7007	93.9605	20.3419	13.28	52.8807	111.413	82.9413	139.385
PL10855	cGPEcRcNR	P0DKL9	A14EL_HUMAN	ARL14EPL	ARL14 effector protein-like	0	0	0	0	0	1.40397	0	0	5.10584	1.79904	2.08176
PL21271	NcLGcFYPcPKcNSNK	P0DKL9	A14EL_HUMAN	ARL14EPL	ARL14 effector protein-like	0	2.26633	0	0	0	0	0	0	0	1.39042	0
PL00167	YVGGQEHFAHLLILR	P02763	A1AG1_HUMAN	ORM1	Alpha-1-acid glycoprotein 1	792.284	1692.84	1080.84	926.016	917.721	474.077	386.274	386.749	1744.92	1382.68	1110.71
PL00260	EQLGEFYEALDcLR	P02763	A1AG1_HUMAN	ORM1	Alpha-1-acid glycoprotein 1	484.588	322.139	322.753	407.447	248.255	612.334	472.408	324.748	624.378	224.985	378.358
PL00322	TYMLAFDVNDEKNWGLSVYADKPETTK	P02763	A1AG1_HUMAN	ORM1	Alpha-1-acid glycoprotein 1	268.238	70.7727	102.305	85.8152	60.8049	34.8097	93.046	104.768	128.882	92.477	78.6963
PL00361	SDVVYTDWK	P02763	A1AG1_HUMAN	ORM1	Alpha-1-acid glycoprotein 1	407.947	971.538	720.844	631.763	736.765	400.983	221.075	476.288	1711.26	941.228	1228.05
PL00739	TYMLAFDVNDEK	P02763	A1AG1_HUMAN	ORM1	Alpha-1-acid glycoprotein 1	76.2773	46.4174	43.2121	36.6003	32.7556	71.3949	29.97	36.237	73.4738	57.6499	60.3245
PL01060	SDVVYTDWKK	P02763	A1AG1_HUMAN	ORM1	Alpha-1-acid glycoprotein 1	11.1725	205.194	181.559	105.397	156.154	15.1119	27.4522	20.5865	226.489	142.14	162.882
PL01512	NWGLSVYADKPETTK	P02763	A1AG1_HUMAN	ORM1	Alpha-1-acid glycoprotein 1	101.692	12.9947	10.9389	12.7259	6.3111	75.8146	26.613	18.8258	40.5119	14.7029	49.5528
PL01760	TYMLAFDVNDEKNWGLSVYADKPETTKEQLGEFYEALDcLR	P02763	A1AG1_HUMAN	ORM1	Alpha-1-acid glycoprotein 1	271.918	326.146	201.079	609.228	379.325	0	0	0	600.337	686.135	715.268
PL02167	NWGLSVYADKPETTKEQLGEFYEALDcLR	P02763	A1AG1_HUMAN	ORM1	Alpha-1-acid glycoprotein 1	0	26.2698	33.6879	56.364	31.0613	0	0	0	88.9287	57.2626	51.6987
PL10299	TYmLAFDVNDEK	P02763	A1AG1_HUMAN	ORM1	Alpha-1-acid glycoprotein 1	0	0	2.44847	3.36733	0	0	3.49171	0	51.3561	0	120.761
PL00019	WFYIASAFR	P19652	A1AG2_HUMAN	ORM2	Alpha-1-acid glycoprotein 2	170.782	248.673	295.786	150.623	299.318	107.905	82.1358	54.3404	0	136.912	463.776
PL00107	EQLGEFYEALDcLcIPR	P19652	A1AG2_HUMAN	ORM2	Alpha-1-acid glycoprotein 2	403.433	160.914	60.5912	170.594	127.846	438.002	161.467	442.278	150.542	142.624	202.958
PL00348	TEDTIFLR	P19652	A1AG2_HUMAN	ORM2	Alpha-1-acid glycoprotein 2	232.304	27.6278	25.7261	37.2738	19.0792	200.019	69.4587	188.559	30.1542	33.0119	29.4061
PL00815	EHVAHLLFLR	P19652	A1AG2_HUMAN	ORM2	Alpha-1-acid glycoprotein 2	0	302.771	113.349	172.925	273.434	176.277	122.508	182.088	222.734	255.818	252.864
PL01054	SDVMYTDWK	P19652	A1AG2_HUMAN	ORM2	Alpha-1-acid glycoprotein 2	197.056	162.227	160.071	73.1747	120.292	89.2814	55.5228	106.318	139.048	166.851	188.983
PL01547	TLMFGSYLDDEKNWGLSFYADKPETTK	P19652	A1AG2_HUMAN	ORM2	Alpha-1-acid glycoprotein 2	101.483	0	11.8314	31.4975	0	105.053	25.5308	13.0862	0	0	0
PL01779	SDVmYTDWK	P19652	A1AG2_HUMAN	ORM2	Alpha-1-acid glycoprotein 2	0	5.06028	1.0147	0	0	0	0	3.69894	0	8.40304	3.32149
PL02717	TLMFGSYLDDEK	P19652	A1AG2_HUMAN	ORM2	Alpha-1-acid glycoprotein 2	10.4226	7.04387	0	4.46042	0	0	0	0	0	0	0
PL02972	NWGLSFYADKPETTK	P19652	A1AG2_HUMAN	ORM2	Alpha-1-acid glycoprotein 2	11.5544	0	0	0	0	16.0733	0	0	0	0	0
PL06426	cEPLEKQHEK	P19652	A1AG2_HUMAN	ORM2	Alpha-1-acid glycoprotein 2	0	7.01048	0	0	1.8525	6.58571	22.24	0	4.5197	7.26795	6.68499
PL08537	SVQEIQATFFYFTPNKTEDTIFLR	P19652	A1AG2_HUMAN	ORM2	Alpha-1-acid glycoprotein 2	0	0	0	0	4.08033	0	0	0	3.11846	10.0222	8.1833
PL10882	SDVMYTDWKK	P19652	A1AG2_HUMAN	ORM2	Alpha-1-acid glycoprotein 2	0	0	0	0	4.99334	0	0	0	0	0	0
PL15836	QNQcFYNSSYLNVQR	P19652	A1AG2_HUMAN	ORM2	Alpha-1-acid glycoprotein 2	0	3.38836	0	0	0	0	0	0	0	3.41979	0
PL00022	KLSSWVLLMK	P01009	A1AT_HUMAN	SERPINA1	Alpha-1-antitrypsin	29.9832	129.19	138.133	36.3413	44.333	31.7311	88.6068	36.0414	163.822	13.7929	48.17
PL00121	GTEAAGAMFLEAIPMSIPPEVK	P01009	A1AT_HUMAN	SERPINA1	Alpha-1-antitrypsin	436.069	812.583	1020.87	469.354	379.795	138.389	334.815	387.05	1196.55	529.546	845.495
PL00138	TLNQPDSQLQLTTGNGLFLSEGLK	P01009	A1AT_HUMAN	SERPINA1	Alpha-1-antitrypsin	821.101	234.647	220.876	445.524	152.271	255.36	71.4464	247.248	686.198	318.502	508.865
PL00194	LSSWVLLMK	P01009	A1AT_HUMAN	SERPINA1	Alpha-1-antitrypsin	160.123	301.88	228.367	109.827	148.388	83.4074	114.866	67.5681	339.321	137.445	260.902
PL00270	VFSNGADLSGVTEEAPLK	P01009	A1AT_HUMAN	SERPINA1	Alpha-1-antitrypsin	1239.46	937.476	589.003	670.876	487.569	1116.25	1594.35	1040.01	1192.2	764.067	800.126
PL00291	ELDRDTVFALVNYIFFK	P01009	A1AT_HUMAN	SERPINA1	Alpha-1-antitrypsin	484.675	483.765	326.82	312.903	196.628	316.744	350.496	139.53	656.891	333.992	595.964
PL00432	DTVFALVNYIFFK	P01009	A1AT_HUMAN	SERPINA1	Alpha-1-antitrypsin	116.03	19.0723	10.5194	15.368	5.74634	19.1709	11.0273	6.82754	26.3764	15.7968	27.5829
PL00462	LQHLENELTHDIITK	P01009	A1AT_HUMAN	SERPINA1	Alpha-1-antitrypsin	1989.04	193.595	182.48	293.735	138.058	837.851	1011.51	930.303	187.748	101.964	248.72
PL00475	FNKPFVFLMIEQNTK	P01009	A1AT_HUMAN	SERPINA1	Alpha-1-antitrypsin	406.558	479.09	135.993	352.275	316.025	227.784	124.142	167.792	906.917	433.463	736.553
PL00633	LYHSEAFTVNFGDTEEAK	P01009	A1AT_HUMAN	SERPINA1	Alpha-1-antitrypsin	130.682	64.4724	52.7364	57.944	32.4026	90.6602	94.349	73.1963	69.5585	53.5597	63.0971
PL00636	LYHSEAFTVNFGDTEEAKK	P01009	A1AT_HUMAN	SERPINA1	Alpha-1-antitrypsin	399.614	249.563	276.095	247.24	122.669	280.48	359.109	430.841	266.053	200.226	231.328
PL00715	LVDKFLEDVK	P01009	A1AT_HUMAN	SERPINA1	Alpha-1-antitrypsin	78.6729	183.087	193.952	155.985	62.9462	64.8787	53.6235	123.203	177.72	129.192	147.871
PL00722	LGMFNIQHcK	P01009	A1AT_HUMAN	SERPINA1	Alpha-1-antitrypsin	0	1037.66	690.88	454.331	217.476	392.105	630.54	663.191	1167.7	556.169	909.348
PL00820	SPLFMGK	P01009	A1AT_HUMAN	SERPINA1	Alpha-1-antitrypsin	392.67	800.116	585.151	381.545	497.452	286.902	436.408	25.086	981.558	507.764	775.761
PL00845	GKWERPFEVK	P01009	A1AT_HUMAN	SERPINA1	Alpha-1-antitrypsin	0	204.326	68.8526	54.9911	55.9574	320.144	501.34	222.418	283.454	156.831	56.4877
PL01136	DTEEEDFHVDQVTTVK	P01009	A1AT_HUMAN	SERPINA1	Alpha-1-antitrypsin	278.237	34.2176	18.2972	39.8899	0	0	316.705	434.302	211.386	28.8491	49.5703
PL01338	LVDKFLEDVKK	P01009	A1AT_HUMAN	SERPINA1	Alpha-1-antitrypsin	101.587	150.606	135.608	181.732	56.8046	62.6311	133.065	204.811	168.287	100.343	132.635
PL01374	KLYHSEAFTVNFGDTEEAKK	P01009	A1AT_HUMAN	SERPINA1	Alpha-1-antitrypsin	0	218.351	54.4914	187.301	77.9827	62.8389	73.8537	152.743	221.635	158.428	198.253
PL01564	WERPFEVK	P01009	A1AT_HUMAN	SERPINA1	Alpha-1-antitrypsin	0	0	0	6.90303	0	39.4561	30.0804	48.8778	10.981	5.0728	0
PL01786	LGmFNIQHcK	P01009	A1AT_HUMAN	SERPINA1	Alpha-1-antitrypsin	0	8.33955	13.7491	3.33107	0	0	8.69283	50.7438	8.96843	3.69085	12.7622
PL01840	SPLFmGK	P01009	A1AT_HUMAN	SERPINA1	Alpha-1-antitrypsin	27.4765	13.6959	8.49475	15.5718	14.1462	4.74644	1.51131	2.74185	9.92548	6.60723	9.84684
PL01981	GKWERPFEVKDTEEEDFHVDQVTTVK	P01009	A1AT_HUMAN	SERPINA1	Alpha-1-antitrypsin	121.585	336.61	102.112	145.624	164.696	0	266.351	150.937	208.515	270.34	142.073
PL02152	VFSNGADLSGVTEEAPLKLSK	P01009	A1AT_HUMAN	SERPINA1	Alpha-1-antitrypsin	0	1358.68	707.147	411.851	763.356	11.512	134.677	24.2734	1541.83	786.091	1367.8
PL02171	SASLHLPK	P01009	A1AT_HUMAN	SERPINA1	Alpha-1-antitrypsin	0	5.38309	4.28483	38.3876	5.79811	0	0	3.95778	6.71315	3.71554	5.92043
PL02695	LSSWVLLmK	P01009	A1AT_HUMAN	SERPINA1	Alpha-1-antitrypsin	0	0	0	0	0	0	0	1.55452	0	0	0
PL02952	QINDYVEKGTQGK	P01009	A1AT_HUMAN	SERPINA1	Alpha-1-antitrypsin	0	83.9076	164.202	19.4891	41.6269	0	4.16973	3.01724	96.8965	65.4914	68.9503
PL02980	FNKPFVFLmIEQNTK	P01009	A1AT_HUMAN	SERPINA1	Alpha-1-antitrypsin	0	11.552	6.51499	0	2.17547	0	0	0	0	0	0
PL03065	FLENEDRR	P01009	A1AT_HUMAN	SERPINA1	Alpha-1-antitrypsin	1.52184	0.975842	2.81446	0	0	0	0.963809	2.79452	0	2.1269	1.85286
PL03068	KQINDYVEK	P01009	A1AT_HUMAN	SERPINA1	Alpha-1-antitrypsin	0	0	0	4.31018	0.862658	0	0	0	3.05206	0	0
PL03243	IVDLVKELDRDTVFALVNYIFFK	P01009	A1AT_HUMAN	SERPINA1	Alpha-1-antitrypsin	0	4.15865	10.2626	3.84135	1.72508	0	0	0	3.14822	1.18809	1.70415
PL03770	GTEAAGAmFLEAIPMSIPPEVK	P01009	A1AT_HUMAN	SERPINA1	Alpha-1-antitrypsin	0	12.5027	6.81891	0	5.17806	0	1.74696	0	1.40147	0	0
PL04220	RLGMFNIQHcK	P01009	A1AT_HUMAN	SERPINA1	Alpha-1-antitrypsin	0	22.9304	139.31	60.2234	0	0	16.3282	29.0889	28.7805	0	14.1877
PL05986	TLNQPDSQLQLTTGNGLFLSEGLKLVDKFLEDVK	P01009	A1AT_HUMAN	SERPINA1	Alpha-1-antitrypsin	0	85.7554	70.2652	18.9866	32.0496	0	0	0	75.191	45.7666	82.7852
PL06357	FLENEDR	P01009	A1AT_HUMAN	SERPINA1	Alpha-1-antitrypsin	0	0	0	0	0	0	0	0	10.23	0	0
PL06626	LYHSEAFTVNFGDTEEAKKQINDYVEK	P01009	A1AT_HUMAN	SERPINA1	Alpha-1-antitrypsin	0	122.489	117.094	18.2691	26.4962	0	0	0	141.521	84.5144	122.525
PL07339	TDTSHHDQDHPTFNKITPNLAEFAFSLYR	P01009	A1AT_HUMAN	SERPINA1	Alpha-1-antitrypsin	0	54.2093	149.477	14.9302	0	0	0	0	47.3722	0	31.9546
PL07665	DTEEEDFHVDQVTTVKVPMMK	P01009	A1AT_HUMAN	SERPINA1	Alpha-1-antitrypsin	0	26.114	15.9044	0	19.8628	0	0	0	0	26.2353	0
PL09737	RLGmFNIQHcK	P01009	A1AT_HUMAN	SERPINA1	Alpha-1-antitrypsin	0	2.0053	7.71141	0	0	0	0	5.58152	2.82035	0	6.86142
PL10416	TDTSHHDQDHPTFNK	P01009	A1AT_HUMAN	SERPINA1	Alpha-1-antitrypsin	1.38806	0	0	1.42645	0	0	0	0	0	0	0
PL15630	KQINDYVEKGTQGK	P01009	A1AT_HUMAN	SERPINA1	Alpha-1-antitrypsin	0	0	2.13236	0	0	0	0	0	10.5139	0	0
PL00001	GVTFLLR	P04217	A1BG_HUMAN	A1BG	Alpha-1B-glycoprotein	13.273	32.9041	22.8367	22.0146	25.9315	26.7259	30.5883	29.2845	11.1344	21.8668	20.5339
PL00054	cEGPIPDVTFELLR	P04217	A1BG_HUMAN	A1BG	Alpha-1B-glycoprotein	52.4255	136.358	48.1562	68.7195	103.797	99.9718	131.696	74.3701	44.8307	86.378	78.9484
PL00086	VTLTcVAPLSGVDFQLR	P04217	A1BG_HUMAN	A1BG	Alpha-1B-glycoprotein	54.2309	58.6618	84.4338	75.0915	110.974	92.6056	132.226	72.2031	55.7521	84.4176	94.7156
PL00112	SLPAPWLSMAPVSWITPGLK	P04217	A1BG_HUMAN	A1BG	Alpha-1B-glycoprotein	59.9247	113.517	81.6515	89.4415	67.5584	73.567	98.8103	79.3963	62.0944	97.027	87.3781
PL00225	HQFLLTGDTQGR	P04217	A1BG_HUMAN	A1BG	Alpha-1B-glycoprotein	72.979	138.006	112.3	94.2335	91.2544	113.949	143.224	149.688	57.9731	128.054	101.157
PL00308	SWVPHTFESELSDPVELLVAES	P04217	A1BG_HUMAN	A1BG	Alpha-1B-glycoprotein	68.1184	117.279	72.3841	113.609	140.882	133.535	93.4877	80.7958	72.1458	144.27	121.293
PL00543	LLELTGPK	P04217	A1BG_HUMAN	A1BG	Alpha-1B-glycoprotein	118.148	95.7735	67.5685	67.7611	83.2302	79.8188	109.08	116.882	53.5541	89.2823	74.1594
PL00642	TPGAAANLELIFVGPQHAGNYR	P04217	A1BG_HUMAN	A1BG	Alpha-1B-glycoprotein	0	245.556	143.077	131.171	181.168	179.507	220.634	126.935	118.259	150.248	188.759
PL00699	ATWSGAVLAGR	P04217	A1BG_HUMAN	A1BG	Alpha-1B-glycoprotein	50.8284	99.6695	65.9204	64.2642	102.761	88.1859	88.1872	185.85	59.0263	110.556	93.5394
PL00724	SGLSTGWTQLSK	P04217	A1BG_HUMAN	A1BG	Alpha-1B-glycoprotein	39.3017	108.997	74.9738	62.2179	90.9485	103.73	129.885	148.108	59.5987	96.2284	89.0305
PL00818	IFFHLNAVALGDGGHYTcR	P04217	A1BG_HUMAN	A1BG	Alpha-1B-glycoprotein	0	18.1173	16.2682	11.3634	16.4625	12.3185	15.652	12.0148	14.9993	26.7435	24.3931
PL01428	NGVAQEPVHLDSPAIK	P04217	A1BG_HUMAN	A1BG	Alpha-1B-glycoprotein	14.7104	64.6282	43.2549	42.6097	62.9933	54.755	60.8454	65.1604	34.6648	42.7171	54.3873
PL01849	cLAPLEGAR	P04217	A1BG_HUMAN	A1BG	Alpha-1B-glycoprotein	30.3894	81.5477	55.1977	51.2871	71.3469	69.8084	81.2965	72.3235	0	74.6641	0
PL02326	LELHVDGPPPRPQLR	P04217	A1BG_HUMAN	A1BG	Alpha-1B-glycoprotein	0	4.67068	4.96972	3.09535	3.30321	4.87299	6.67533	5.21433	6.92036	7.31515	8.46475
PL02357	LHDNQNGWSGDSAPVELILSDETLPAPEFSPEPESGR	P04217	A1BG_HUMAN	A1BG	Alpha-1B-glycoprotein	43.2597	0	27.1387	63.4353	105.773	65.842	18.6512	0	47.2348	94.6068	73.8513
PL02560	TDGEGALSEPSATVTIEELAAPPPPVLMHHGESSQVLHPGNK	P04217	A1BG_HUMAN	A1BG	Alpha-1B-glycoprotein	0	0	94.5145	84.7531	0	71.6027	115.065	112.277	0	82.191	0
PL08543	NGVAQEPVHLDSPAIKHQFLLTGDTQGR	P04217	A1BG_HUMAN	A1BG	Alpha-1B-glycoprotein	0	17.2179	7.45457	0	16.5566	0	0	0	0	7.21229	1.66915
PL01335	mmmDFNGNNR	Q9NQ94	A1CF_HUMAN	A1CF	APOBEC1 complementation factor	0	0	81.202	0	0	0	0	58.9904	0	0	0
PL00574	LGNQEPGGQTALK	P08697	A2AP_HUMAN	SERPINF2	Alpha-2-antiplasmin	50.5854	96.4637	69.4733	82.7587	83.3479	116.914	93.4435	24.0326	121.762	108.378	105.75
PL00819	HQMDLVATLSQLGLQELFQAPDLR	P08697	A2AP_HUMAN	SERPINF2	Alpha-2-antiplasmin	17.1754	9.8022	7.09073	16.4766	19.8557	32.8266	22.3946	28.8933	28.002	6.05542	8.6902
PL01199	DSFHLDEQFTVPVEMMQAR	P08697	A2AP_HUMAN	SERPINF2	Alpha-2-antiplasmin	0	21.9865	0	50.1214	30.8731	27.9536	9.12792	25.2365	23.2396	39.2077	27.4373
PL01303	LFGPDLK	P08697	A2AP_HUMAN	SERPINF2	Alpha-2-antiplasmin	15.8318	14.7868	5.65032	7.63348	14.1447	12.0219	8.49185	15.1539	17.9254	11.9172	18.5023
PL01668	LQQVLHAGSGPcLPHLLSR	P08697	A2AP_HUMAN	SERPINF2	Alpha-2-antiplasmin	10.2039	8.43528	10.1192	12.3549	17.9379	45.0846	101.991	63.3696	21.2774	10.2521	0
PL01708	NKFDPSLTQR	P08697	A2AP_HUMAN	SERPINF2	Alpha-2-antiplasmin	0	0	0	6.02234	14.3259	20.0208	10.7777	0	15.6816	10.8083	0
PL01822	WFLLEQPEIQVAHFPFK	P08697	A2AP_HUMAN	SERPINF2	Alpha-2-antiplasmin	12.3078	0	3.33241	14.8111	3.50852	33.6198	16.3587	0	5.81333	0	2.09399
PL02096	GDKLFGPDLK	P08697	A2AP_HUMAN	SERPINF2	Alpha-2-antiplasmin	6.12788	21.4923	11.2322	12.4177	22.2583	12.9191	9.81919	12.534	22.0032	13.5969	15.1371
PL02490	LcQDLGPGAFR	P08697	A2AP_HUMAN	SERPINF2	Alpha-2-antiplasmin	15.9186	9.78439	5.38065	10.4102	20.9499	16.0402	8.48081	30.5938	17.5201	20.5538	6.01565
PL02872	ELKEQQDSPGNKDFLQSLK	P08697	A2AP_HUMAN	SERPINF2	Alpha-2-antiplasmin	0	65.6745	29.5572	19.6471	45.133	13.7841	21.9397	0	54.8821	41.7248	35.5394
PL02990	QLTSGPNQEQVSPLTLLK	P08697	A2AP_HUMAN	SERPINF2	Alpha-2-antiplasmin	0	23.2198	13.3018	15.482	0	19.5297	7.50905	0	28.7576	21.9249	21.2956
PL03542	GFPIKEDFLEQSEQLFGAKPVSLTGK	P08697	A2AP_HUMAN	SERPINF2	Alpha-2-antiplasmin	0	2.63811	0	3.02801	6.07814	25.1204	8.77455	27.2078	5.26154	0	0
PL04417	FDPSLTQR	P08697	A2AP_HUMAN	SERPINF2	Alpha-2-antiplasmin	0	0	0	0	0	7.60979	5.28726	7.93512	0	0	0
PL05032	DFLQSLK	P08697	A2AP_HUMAN	SERPINF2	Alpha-2-antiplasmin	0	1.90968	0	0	0	7.0545	3.70815	5.00666	0	0	0
PL05158	QEDDLANINQWVK	P08697	A2AP_HUMAN	SERPINF2	Alpha-2-antiplasmin	0	0	0	6.7243	0	25.6304	0	20.1501	0	0	0
PL11453	DPTPEQTHR	P08697	A2AP_HUMAN	SERPINF2	Alpha-2-antiplasmin	7.00626	0	0	0	0	7.35103	11.6545	2.75961	0	0	0
PL11757	EQQDSPGNKDFLQSLK	P08697	A2AP_HUMAN	SERPINF2	Alpha-2-antiplasmin	0	15.8309	0	0	0	0	0	15.02	0	0	13.0199
PL12621	LGNQEPGGQTALKSPPGVcSR	P08697	A2AP_HUMAN	SERPINF2	Alpha-2-antiplasmin	0	0	12.0326	6.21532	9.35605	0	0	0	7.09094	0	0
PL00018	ALGHLDLSGNR	P02750	A2GL_HUMAN	LRG1	Leucine-rich alpha-2-glycoprotein	26.001	111.246	82.4862	47.0649	62.4991	9.78941	16.2991	10.0795	113.771	91.1701	59.9884
PL00274	ENQLEVLEVSWLHGLK	P02750	A2GL_HUMAN	LRG1	Leucine-rich alpha-2-glycoprotein	21.3764	29.6983	16.1098	20.0822	9.79138	0	5.69584	6.91482	24.2699	19.3909	12.7846
PL01042	VAAGAFQGLR	P02750	A2GL_HUMAN	LRG1	Leucine-rich alpha-2-glycoprotein	65.7228	230.767	156.09	114.204	161.354	41.5904	28.1148	21.7603	255.521	186.914	136.724
PL01058	DLLLPQPDLR	P02750	A2GL_HUMAN	LRG1	Leucine-rich alpha-2-glycoprotein	37.1839	169.329	104.082	64.4196	96.7607	16.9308	20.8023	14.8755	163.57	106.369	100.541
PL01118	NALTGLPPGLFQASATLDTLVLK	P02750	A2GL_HUMAN	LRG1	Leucine-rich alpha-2-glycoprotein	19.4634	23.7319	4.79207	18.9943	0	5.70404	14.3622	10.2376	27.5212	10.3174	7.05746
PL01222	GQTLLAVAK	P02750	A2GL_HUMAN	LRG1	Leucine-rich alpha-2-glycoprotein	22.2583	89.2283	79.3828	41.9103	66.5465	0	6.7206	0	20.324	53.6323	53.7151
PL01289	LQELHLSSNGLESLSPEFLRPVPQLR	P02750	A2GL_HUMAN	LRG1	Leucine-rich alpha-2-glycoprotein	0	91.1652	73.1546	40.2526	58.7812	11.7688	17.3062	0	74.2751	55.5201	52.7909
PL01535	DGFDISGNPWIcDQNLSDLYR	P02750	A2GL_HUMAN	LRG1	Leucine-rich alpha-2-glycoprotein	31.2574	104.857	38.5891	62.4251	58.64	12.1976	0	0	114.618	81.586	67.55
PL01667	TLDLGENQLETLPPDLLR	P02750	A2GL_HUMAN	LRG1	Leucine-rich alpha-2-glycoprotein	0	228.191	0	49.5775	118.339	18.5929	0	15.1991	146.581	104.264	71.1594
PL01769	YLFLNGNK	P02750	A2GL_HUMAN	LRG1	Leucine-rich alpha-2-glycoprotein	13.4813	66.1198	27.1173	25.1928	32.5438	4.23648	5.72013	0	51.4248	45.7181	31.9546
PL01841	GPLQLER	P02750	A2GL_HUMAN	LRG1	Leucine-rich alpha-2-glycoprotein	27.48	15.5103	39.6165	12.656	34.991	0	0	0	60.2169	8.16586	14.4594
PL05994	NALTGLPPGLFQASATLDTLVLKENQLEVLEVSWLHGLK	P02750	A2GL_HUMAN	LRG1	Leucine-rich alpha-2-glycoprotein	9.23174	182.753	39.7449	42.2471	0	0	0	0	95.6601	47.6301	42.3728
PL12796	QLDMLDLSNNSLASVPEGLWASLGQPNWDMR	P02750	A2GL_HUMAN	LRG1	Leucine-rich alpha-2-glycoprotein	0	8.78926	0	0	0	0	0	0	5.23635	0	0
PL00049	IAQWQSFQLEGGLK	P01023	A2MG_HUMAN	A2M	Alpha-2-macroglobulin	101.587	123.424	140.958	154.25	137.611	445.746	524.75	468.462	136.85	157.363	225.139
PL00083	QFSFPLSSEPFQGSYK	P01023	A2MG_HUMAN	A2M	Alpha-2-macroglobulin	144.986	248.005	266.25	351.498	234.301	649.543	1406.18	291.04	275.67	220.773	434.93
PL00106	YSDASDcHGEDSQAFcEK	P01023	A2MG_HUMAN	A2M	Alpha-2-macroglobulin	82.0407	143.059	120.626	54.1622	119.068	288.413	613.755	568.987	147.726	143.399	277.51
PL00130	SLFTDLEAENDVLHcVAFAVPK	P01023	A2MG_HUMAN	A2M	Alpha-2-macroglobulin	248.136	1050.35	190.377	493.185	834.891	724.526	1059	862.585	761.755	530.999	1306.75
PL00197	QTVSWAVTPK	P01023	A2MG_HUMAN	A2M	Alpha-2-macroglobulin	73.2221	302.103	182.137	159.016	328.732	385.495	943.269	605.705	622.579	232.269	643.853
PL00201	QGIPFFGQVR	P01023	A2MG_HUMAN	A2M	Alpha-2-macroglobulin	109.295	161.381	198.018	239.832	162.272	665.219	1115.32	532.87	169.523	165.471	327.108
PL00227	MVSGFIPLKPTVK	P01023	A2MG_HUMAN	A2M	Alpha-2-macroglobulin	14.9881	21.9108	29.6428	37.3774	27.6258	111.342	268.117	133.993	42.5411	19.2094	33.1869
PL00230	TLLVEAEGIEQEK	P01023	A2MG_HUMAN	A2M	Alpha-2-macroglobulin	26.2058	70.461	55.5401	59.3427	32.7556	60.7801	81.2082	2.04209	49.822	62.0305	5.75799
PL00242	ALLAYAFALAGNQDK	P01023	A2MG_HUMAN	A2M	Alpha-2-macroglobulin	24.456	12.6251	11.5682	23.1413	12.0551	77.1178	43.1148	43.1443	34.9624	8.67168	25.9222
PL00264	DTVIKPLLVEPEGLEK	P01023	A2MG_HUMAN	A2M	Alpha-2-macroglobulin	103.705	49.9127	50.1252	63.4872	37.2265	377.184	1138.73	390.661	0	60.7478	76.4278
PL00285	AFQPFFVELTMPYSVIR	P01023	A2MG_HUMAN	A2M	Alpha-2-macroglobulin	69.2294	22.9082	32.5322	42.9982	32.8732	187.553	177.501	109.027	64.4069	17.3216	61.4167
PL00286	VDLSFSPSQSLPASHAHLR	P01023	A2MG_HUMAN	A2M	Alpha-2-macroglobulin	196.092	42.4324	30.5631	70.973	29.6965	491.643	838.143	601.04	37.3436	48.2836	72.1149
PL00305	QQNAQGGFSSTQDTVVALHALSK	P01023	A2MG_HUMAN	A2M	Alpha-2-macroglobulin	155.957	213.787	149.755	141.247	201.734	334.687	945.478	372.753	287.347	147.223	323.747
PL00312	VYDYYETDEFAIAEYNAPcSK	P01023	A2MG_HUMAN	A2M	Alpha-2-macroglobulin	97.56	211.962	219.378	173.728	210.111	361.508	748.918	249.957	174.904	161.671	322.347
PL00343	YGAATFTR	P01023	A2MG_HUMAN	A2M	Alpha-2-macroglobulin	131.446	104.3	93.0377	129.979	131.869	342.053	702.096	0	206.684	91.6057	257.961
PL00354	FEVQVTVPK	P01023	A2MG_HUMAN	A2M	Alpha-2-macroglobulin	100.442	199.383	113.991	143.189	162.554	425.725	1.95346	513.157	158.212	153.515	297.982
PL00428	LVHVEEPHTETVR	P01023	A2MG_HUMAN	A2M	Alpha-2-macroglobulin	0	132.974	138.24	220.716	155.965	548.494	1161.03	710.444	191.435	162.301	300.222
PL00441	TEVSSNHVLIYLDK	P01023	A2MG_HUMAN	A2M	Alpha-2-macroglobulin	76.5898	29.2975	13.9268	27.2495	31.579	192.086	212.771	61.3531	20.128	22.6897	48.254
PL00451	TEHPFTVEEFVLPK	P01023	A2MG_HUMAN	A2M	Alpha-2-macroglobulin	0	94.4378	116.645	159.948	76.6885	459.723	1189.96	289.685	78.9231	80.8115	148.151
PL00480	FSGQLNSHGcFYQQVK	P01023	A2MG_HUMAN	A2M	Alpha-2-macroglobulin	223.694	393.379	373.906	291.404	346.381	719.993	775.862	966.42	371.147	338.59	714.708
PL00487	McPQLQQYEMHGPEGLR	P01023	A2MG_HUMAN	A2M	Alpha-2-macroglobulin	148.458	740.007	383.323	299.433	549.691	602.513	1703.01	761.458	663.302	488.644	923.631
PL00492	VSNQTLSLFFTVLQDVPVR	P01023	A2MG_HUMAN	A2M	Alpha-2-macroglobulin	11.7384	6.18454	3.1141	3.2689	5.78399	13.9787	20.63	3.20083	7.01309	3.97402	9.78243
PL00495	KYSDASDcHGEDSQAFcEK	P01023	A2MG_HUMAN	A2M	Alpha-2-macroglobulin	0	353.084	295.144	164.067	341.675	713.383	1456.31	770.487	356.493	397.886	570.478
PL00513	VVSMDENFHPLNELIPLVYIQDPK	P01023	A2MG_HUMAN	A2M	Alpha-2-macroglobulin	281.466	27.2716	172.164	453.295	256.491	108.396	1081.3	795.468	236.746	212.327	420.927
PL00527	AIGYLNTGYQR	P01023	A2MG_HUMAN	A2M	Alpha-2-macroglobulin	530.157	388.036	298.782	267.055	456.037	624.611	933.552	644.982	395.188	296.72	838.494
PL00569	VGFYESDVMGR	P01023	A2MG_HUMAN	A2M	Alpha-2-macroglobulin	100.824	428.332	236.928	236.361	360.735	427.047	622.368	560.56	356.722	359.404	671.019
PL00584	NEDSLVFVQTDK	P01023	A2MG_HUMAN	A2M	Alpha-2-macroglobulin	154.291	199.94	155.833	277.675	161.848	573.426	1181.79	548.069	152.901	174.426	369.397
PL00588	DMYSFLEDMGLK	P01023	A2MG_HUMAN	A2M	Alpha-2-macroglobulin	31.9448	28.8745	33.9447	38.9574	29.1788	188.328	163.234	98.7338	29.0552	22.9704	47.9459
PL00645	AYIFIDEAHITQALIWLSQR	P01023	A2MG_HUMAN	A2M	Alpha-2-macroglobulin	51.9394	8.4286	4.09006	0	0	15.5293	17.8406	42.0608	13.4584	4.61054	12.7706
PL00698	GHFSISIPVK	P01023	A2MG_HUMAN	A2M	Alpha-2-macroglobulin	98.5668	49.9794	42.9981	58.7211	64.3816	162.225	401.072	290.588	55.2713	48.332	101.353
PL00700	SSGSLLNNAIK	P01023	A2MG_HUMAN	A2M	Alpha-2-macroglobulin	122.453	37.4456	150.847	224.808	61.252	493.72	1085.28	359.059	97.1484	120.261	90.4307
PL00703	SASNMAIVDVK	P01023	A2MG_HUMAN	A2M	Alpha-2-macroglobulin	68.1184	7.70062	28.5941	47.7125	15.533	205.119	438.175	165.384	54.9966	13.1031	23.4829
PL00731	NALFcLESAWK	P01023	A2MG_HUMAN	A2M	Alpha-2-macroglobulin	0	20.8266	53.5711	62.2179	25.2256	193.786	453.414	157.86	53.1191	22.784	42.9049
PL00750	DNSVHWERPQKPK	P01023	A2MG_HUMAN	A2M	Alpha-2-macroglobulin	0	135.157	8.43482	266.278	320.261	21.0785	48.4113	6.23162	356.035	8.96695	47.6379
PL00768	LLIYAVLPTGDVIGDSAK	P01023	A2MG_HUMAN	A2M	Alpha-2-macroglobulin	62.2162	0	0	125.317	147.965	168.93	356.68	142.57	120.571	82.4088	203.826
PL00810	KYFPETWIWDLVVVNSAGVAEVGVTVPDTITEWK	P01023	A2MG_HUMAN	A2M	Alpha-2-macroglobulin	70.5834	57.2816	39.4453	90.0373	66.5701	153.48	193.27	53.7084	43.1822	22.9389	77.324
PL00812	APVGHFYEPQAPSAEVEMTSYVLLAYLTAQPAPTSEDLTSATNIVK	P01023	A2MG_HUMAN	A2M	Alpha-2-macroglobulin	61.6954	33.238	28.2302	59.2909	51.9101	88.8092	6.2811	90.1862	91.6533	0	105.358
PL00920	AVDQSVLLMKPDAELSASSVYNLLPEK	P01023	A2MG_HUMAN	A2M	Alpha-2-macroglobulin	0	0	0	38.284	0	548.494	94.857	360.715	30.0398	25.1462	65.6176
PL01073	NQGNTWLTAFVLK	P01023	A2MG_HUMAN	A2M	Alpha-2-macroglobulin	43.8846	23.7987	0	23.5895	20.9193	82.1986	149.806	0	0	12.0213	45.9575
PL01087	SSSNEEVMFLTVQVK	P01023	A2MG_HUMAN	A2M	Alpha-2-macroglobulin	75.4094	82.1488	65.8776	112.262	188.321	162.905	150.556	2.67413	217.399	0	177.585
PL01099	VSVQLEASPAFLAVPVEK	P01023	A2MG_HUMAN	A2M	Alpha-2-macroglobulin	109.295	0	0	52.9189	28.8494	304.089	0	155.903	41.4191	13.0959	70.4346
PL01129	SPcYGYQWVSEEHEEAHHTAYLVFSPSK	P01023	A2MG_HUMAN	A2M	Alpha-2-macroglobulin	256.052	30.1212	49.633	95.8653	0	273.492	454.96	296.758	13.9667	34.2463	39.8243
PL01131	VTAAPQSVcALR	P01023	A2MG_HUMAN	A2M	Alpha-2-macroglobulin	284.521	734.442	459.517	496.811	813.948	954.765	2270.38	1438.04	819.453	627.082	1498.31
PL01273	KDTVIKPLLVEPEGLEK	P01023	A2MG_HUMAN	A2M	Alpha-2-macroglobulin	0	21.5947	10.4916	11.8012	8.52304	65.332	161.688	14.7762	16.4852	18.6624	37.4438
PL01325	YDVENcLANK	P01023	A2MG_HUMAN	A2M	Alpha-2-macroglobulin	0	20.8533	0	47.7902	19.3545	508.453	728.378	658.827	26.6282	27.7116	46.7977
PL01357	LVHVEEPHTETVRK	P01023	A2MG_HUMAN	A2M	Alpha-2-macroglobulin	0	53.6973	32.5536	43.4127	63.0874	8.74304	94.9233	0	76.725	44.5564	119.361
PL01392	ATVLNYLPK	P01023	A2MG_HUMAN	A2M	Alpha-2-macroglobulin	91.9702	47.2634	36.8555	59.3363	62.8051	249.316	490.739	192.471	105.414	30.3981	110.511
PL01530	HNVYINGITYTPVSSTNEK	P01023	A2MG_HUMAN	A2M	Alpha-2-macroglobulin	94.3658	7.90321	0	18.9399	5.16983	331.099	570.909	338.593	6.9238	8.39094	15.0503
PL01606	LHTEAQIQEEGTVVELTGR	P01023	A2MG_HUMAN	A2M	Alpha-2-macroglobulin	106.83	73.8226	58.4295	154.794	259.786	123.902	154.51	381.933	242.699	262.595	466.017
PL01632	LPPNVVEESAR	P01023	A2MG_HUMAN	A2M	Alpha-2-macroglobulin	0	25.1122	24.1423	58.4362	26.5433	798.943	1871.08	1011.57	26.7885	953.638	44.9213
PL01686	VTGEGcVYLQTSLK	P01023	A2MG_HUMAN	A2M	Alpha-2-macroglobulin	76.2079	11.2248	12.6726	7.35114	17.8132	66.9375	92.2067	77.0186	32.5583	72.8562	22.1946
PL01688	YDVENcLANKVDLSFSPSQSLPASHAHLR	P01023	A2MG_HUMAN	A2M	Alpha-2-macroglobulin	46.1761	206.062	229.865	384.653	311.319	309.945	1635.87	394.724	272.922	354.08	505.785
PL01754	YNILPEKEEFPFALGVQTLPQTcDEPK	P01023	A2MG_HUMAN	A2M	Alpha-2-macroglobulin	0	9.18776	0	42.532	17.7097	505.62	95.6962	184.044	99.7357	0	56.7118
PL01907	HNVYINGITYTPVSSTNEKDMYSFLEDMGLK	P01023	A2MG_HUMAN	A2M	Alpha-2-macroglobulin	0	0	7.70927	42.5061	0	21.6262	139.933	40.5258	14.6787	0	18.8255
PL02277	mcPQLQQYEMHGPEGLR	P01023	A2MG_HUMAN	A2M	Alpha-2-macroglobulin	0	1.56973	0	0	7.00998	7.06577	3.69931	12.9267	2.19322	9.054	10.4769
PL02429	ETTFNSLLcPSGGEVSEELSLK	P01023	A2MG_HUMAN	A2M	Alpha-2-macroglobulin	143.944	0	0	14.1998	0	277.836	59.5203	225.277	0	0	0
PL02446	FRVVSMDENFHPLNELIPLVYIQDPK	P01023	A2MG_HUMAN	A2M	Alpha-2-macroglobulin	0	19.9673	14.1643	33.6474	21.2535	0	7.79616	0	23.1938	17.0215	42.2047
PL02559	SFVHLEPMSHELPcGHTQTVQAHYILNGGTLLGLK	P01023	A2MG_HUMAN	A2M	Alpha-2-macroglobulin	91.7967	14.7156	0	0	0	27.2736	69.8784	27.9001	19.4869	0	26.3199
PL02648	GHFSISIPVKSDIAPVAR	P01023	A2MG_HUMAN	A2M	Alpha-2-macroglobulin	0	30.8559	25.2124	13.4201	27.4375	0	19.7002	3.55147	25.14	15.8525	30.5543
PL02809	SIYKPGQTVK	P01023	A2MG_HUMAN	A2M	Alpha-2-macroglobulin	0	0	0	1.18945	0	1.46794	2.68559	2.03908	0	0	0
PL03039	GEAFTLK	P01023	A2MG_HUMAN	A2M	Alpha-2-macroglobulin	0	0	0	31.4457	18.8368	0	0	0	27.338	0	0
PL03366	LSFYYLIMAK	P01023	A2MG_HUMAN	A2M	Alpha-2-macroglobulin	4.58636	0	0	0	0	0	0	0	0	0	0
PL03648	VGFYESDVmGR	P01023	A2MG_HUMAN	A2M	Alpha-2-macroglobulin	0	4.03843	0	0	0	0	136.996	0	0	0	7.86963
PL03753	AFQPFFVELTmPYSVIR	P01023	A2MG_HUMAN	A2M	Alpha-2-macroglobulin	0	0	0	0	0	3.3922	11.6832	0	0	0	0
PL04729	YNILPEK	P01023	A2MG_HUMAN	A2M	Alpha-2-macroglobulin	0	0	0	0	0	19.152	25.4645	9.2293	0	0	0
PL04991	TEHPFTVEEFVLPKFEVQVTVPK	P01023	A2MG_HUMAN	A2M	Alpha-2-macroglobulin	0	30.6778	12.557	28.2597	29.9554	0	0	0	36.153	18.9262	35.4834
PL05454	EQAPHcIcANGR	P01023	A2MG_HUMAN	A2M	Alpha-2-macroglobulin	0	0	0	0	0	0	1.33926	0.899454	0	0	0
PL05949	VVSmDENFHPLNELIPLVYIQDPK	P01023	A2MG_HUMAN	A2M	Alpha-2-macroglobulin	0	0	0.682747	0	0	5.88158	5.62296	0	0	0	0
PL06592	NEDSLVFVQTDKSIYKPGQTVK	P01023	A2MG_HUMAN	A2M	Alpha-2-macroglobulin	0	18.8987	26.7106	9.58135	11.1985	0	0	0	0	10.4457	14.8543
PL06629	VSVQLEASPAFLAVPVEKEQAPHcIcANGR	P01023	A2MG_HUMAN	A2M	Alpha-2-macroglobulin	0	0	0	14.0392	44.7565	0	0	0	44.098	11.317	57.4399
PL07741	DTVIKPLLVEPEGLEKETTFNSLLcPSGGEVSEELSLK	P01023	A2MG_HUMAN	A2M	Alpha-2-macroglobulin	0	0	0	12.3866	14.9541	0	3.38879	0	0	0	21.4861
PL08047	AGAFcLSEDAGLGISSTASLR	P01023	A2MG_HUMAN	A2M	Alpha-2-macroglobulin	21.1125	0	0	0	0	0	6.02491	8.52803	0	0	10.3145
PL08796	TGTHGLLVKQEDMK	P01023	A2MG_HUMAN	A2M	Alpha-2-macroglobulin	0	4.81316	0	0	0	0	3.59772	0	3.96516	5.22528	13.6416
PL09205	GVPIPNKVIFIR	P01023	A2MG_HUMAN	A2M	Alpha-2-macroglobulin	0	0	2.51696	2.20275	0	0	5.70467	0	0	0	1.44678
PL09305	ALLAYAFALAGNQDKR	P01023	A2MG_HUMAN	A2M	Alpha-2-macroglobulin	0	0	0	0	0	0	10.23	0	0	0	0
PL10532	EDSPFALKVQTVPQTcDGHK	P01023	A2MG_HUMAN	A2M	Alpha-2-macroglobulin	0	0	7.18704	0	0	0	0	0	0	0	12.0005
PL11338	ETTFNSLLcPSGGEVSEELSLKLPPNVVEESAR	P01023	A2MG_HUMAN	A2M	Alpha-2-macroglobulin	0	0	0	0	0	0	0	0	103.857	102.642	234.577
PL11339	DRSPcYGYQWVSEEHEEAHHTAYLVFSPSK	P01023	A2MG_HUMAN	A2M	Alpha-2-macroglobulin	0	0	0	0	0	0	52.0554	0	0	0	0
PL12653	EEFPFALGVQTLPQTcDEPK	P01023	A2MG_HUMAN	A2M	Alpha-2-macroglobulin	0	0	0	0	0	21.0407	0	8.3941	0	0	0
PL13746	IAQWQSFQLEGGLKQFSFPLSSEPFQGSYK	P01023	A2MG_HUMAN	A2M	Alpha-2-macroglobulin	0	0	0	0	0	0	0	0	7.21916	0	9.70401
PL17413	SGGRTEHPFTVEEFVLPK	P01023	A2MG_HUMAN	A2M	Alpha-2-macroglobulin	0	2.18563	8.40486	0	0	0	0	0	0	6.17885	4.67697
PL17877	YSDASDcHGEDSQAFcEKFSGQLNSHGcFYQQVK	P01023	A2MG_HUMAN	A2M	Alpha-2-macroglobulin	0	0	0	0	0	0	0	0	0	0	12.1657
PL02426	GKVASESVSLELPVDIVPDSTK	A8K2U0	A2ML1_HUMAN	A2ML1	Alpha-2-macroglobulin-like protein 1	0	0	0	0	13.8011	0	0	0	0	0	0
PL07624	MDAEFRHDSGYEVHHQK	P05067	A4_HUMAN	APP	Amyloid beta A4 protein	0	29.4311	22.5585	0	25.7197	0	0	0	11.1536	22.5493	42.1207
PL13761	TTSIATTTTTTTESVEEVVREVcSEQAETGPcR	P05067	A4_HUMAN	APP	Amyloid beta A4 protein	0	0	0	0	16.3731	0	0	0	0	0	32.7668
PL00024	ITLLSALVETR	P01011	AACT_HUMAN	SERPINA3	Alpha-1-antichymotrypsin	131.133	209.98	114.077	155.079	233.078	106.809	78.7346	45.3263	0	114.501	450.053
PL00092	AVLDVFEEGTEASAATAVK	P01011	AACT_HUMAN	SERPINA3	Alpha-1-antichymotrypsin	341.043	658.304	376.26	288.813	328.026	184.796	67.3164	128.756	700.165	273.728	658.136
PL00118	GTHVDLGLASANVDFAFSLYK	P01011	AACT_HUMAN	SERPINA3	Alpha-1-antichymotrypsin	58.6054	33.0822	55.4545	126.482	29.72	50.7697	0	9.90648	102.346	41.991	87.7702
PL00185	ADLSGITGAR	P01011	AACT_HUMAN	SERPINA3	Alpha-1-antichymotrypsin	264.454	639.158	525.437	491.371	297.436	242.894	246.474	209.777	703.37	470.977	734.312
PL00273	LYGSEAFATDFQDSAAAK	P01011	AACT_HUMAN	SERPINA3	Alpha-1-antichymotrypsin	305.734	516.269	450.528	299.433	244.49	231.75	173.812	199.093	649.335	272.76	573.279
PL00344	EQLSLLDR	P01011	AACT_HUMAN	SERPINA3	Alpha-1-antichymotrypsin	196.057	182.308	178.756	196.704	75.206	180.508	134.235	216.248	200.616	124.739	206.851
PL00356	EIGELYLPK	P01011	AACT_HUMAN	SERPINA3	Alpha-1-antichymotrypsin	202.689	477.532	428.269	370.147	251.55	184.815	179.422	144.316	692.151	348.513	638.252
PL00461	WEMPFDPQDTHQSR	P01011	AACT_HUMAN	SERPINA3	Alpha-1-antichymotrypsin	73.2915	61.9122	47.3429	44.4229	19.9428	12.5017	41.8298	32.5167	82.1972	44.5806	78.8643
PL00498	DYNLNDILLQLGIEEAFTSK	P01011	AACT_HUMAN	SERPINA3	Alpha-1-antichymotrypsin	184.913	418.981	368.769	314.198	177.144	147.228	110.538	117.906	388.777	273.486	500.464
PL00558	NLAVSQVVHK	P01011	AACT_HUMAN	SERPINA3	Alpha-1-antichymotrypsin	0	2088.9	1022.84	834.062	906.896	487.676	473.733	0	2207.65	928.158	2081.11
PL01153	WRDSLEFR	P01011	AACT_HUMAN	SERPINA3	Alpha-1-antichymotrypsin	13.6272	96.7753	138.54	56.8561	46.9685	9.2379	19.4374	28.9685	45.5276	62.4419	113.928
PL01362	MEEVEAMLLPETLKR	P01011	AACT_HUMAN	SERPINA3	Alpha-1-antichymotrypsin	20.0675	10.4901	8.8693	19.0384	7.8571	18.4947	12.4319	12.3323	6.60554	4.81868	3.76118
PL01523	AKWEMPFDPQDTHQSR	P01011	AACT_HUMAN	SERPINA3	Alpha-1-antichymotrypsin	157.554	418.313	270.745	266.019	153.377	120.635	118.268	200.447	506.692	12.9216	491.782
PL01603	RLYGSEAFATDFQDSAAAK	P01011	AACT_HUMAN	SERPINA3	Alpha-1-antichymotrypsin	69.1947	372.23	263.682	169.48	211.311	66.5786	70.3422	56.2968	536.228	228.397	434.93
PL01614	FNRPFLMIIVPTDTQNIFFMSK	P01011	AACT_HUMAN	SERPINA3	Alpha-1-antichymotrypsin	71.9722	8.55995	13.2248	0	0	0	0	0	39.9309	9.57443	22.5251
PL01622	LINDYVK	P01011	AACT_HUMAN	SERPINA3	Alpha-1-antichymotrypsin	82.9433	247.337	203.069	123.581	143.541	65.6153	64.7545	58.0875	132.546	140.107	360.995
PL02564	DEELScTVVELK	P01011	AACT_HUMAN	SERPINA3	Alpha-1-antichymotrypsin	166.616	51.1371	44.2181	90.7366	14.6082	103.183	80.0377	86.6648	66.2615	49.5905	60.1285
PL02565	EQLSLLDRFTEDAK	P01011	AACT_HUMAN	SERPINA3	Alpha-1-antichymotrypsin	19.4669	188.119	221.946	93.5082	60.0519	0	5.47719	4.43181	0	85.894	143.334
PL02643	EQLSLLDRFTEDAKR	P01011	AACT_HUMAN	SERPINA3	Alpha-1-antichymotrypsin	0	338.613	379.257	193.492	206.275	0	16.1246	0	350.769	164.576	311.705
PL02864	LYGSEAFATDFQDSAAAKK	P01011	AACT_HUMAN	SERPINA3	Alpha-1-antichymotrypsin	0	332.603	213.642	148.214	161.166	0	172.624	0	414.649	164.358	397.122
PL03040	DSLEFR	P01011	AACT_HUMAN	SERPINA3	Alpha-1-antichymotrypsin	86.7277	98.3782	115.147	94.2335	55.8633	53.584	52.6296	6.05405	191.572	53.2209	168.315
PL03426	MEEVEAMLLPETLK	P01011	AACT_HUMAN	SERPINA3	Alpha-1-antichymotrypsin	0	0	0	0	0	23.4961	14.7332	11.5257	0	0	0
PL06303	DYNLNDILLQLGIEEAFTSKADLSGITGAR	P01011	AACT_HUMAN	SERPINA3	Alpha-1-antichymotrypsin	31.5247	203.88	60.7196	0	79.4887	0	0	0	167.829	79.2867	171.452
PL06625	AVLDVFEEGTEASAATAVKITLLSALVETR	P01011	AACT_HUMAN	SERPINA3	Alpha-1-antichymotrypsin	0	49.3338	11.6238	0	21.6464	0	0	0	40.0454	16.7262	41.4206
PL08478	RLYGSEAFATDFQDSAAAKK	P01011	AACT_HUMAN	SERPINA3	Alpha-1-antichymotrypsin	0	13.4726	27.9948	13.1455	14.2404	0	0	0	9.49275	0	58.056
PL08575	WVMVPMMSLHHLTIPYFRDEELScTVVELK	P01011	AACT_HUMAN	SERPINA3	Alpha-1-antichymotrypsin	0	12.7765	23.0293	35.9527	0	0	0	0	11.3496	14.0761	16.8091
PL12095	GKITDLIK	P01011	AACT_HUMAN	SERPINA3	Alpha-1-antichymotrypsin	0	21.6392	31.6547	24.9804	8.21478	0	0	0	21.9162	0	20.2762
PL16452	KLINDYVK	P01011	AACT_HUMAN	SERPINA3	Alpha-1-antichymotrypsin	147.52	0	0	0	0	0	0	0	0	0	0
PL17391	AKWEmPFDPQDTHQSR	P01011	AACT_HUMAN	SERPINA3	Alpha-1-antichymotrypsin	0	0	0	2.70164	0	0	0	0	0	0	0
PL02858	SMISLAGGLPNPNMFPFK	Q8N5Z0	AADAT_HUMAN	AADAT	Kynurenine/alpha-aminoadipate aminotransferase, mitochondrial	27.3862	30.1435	69.2593	3.39582	17.7026	29.8612	0	0	16.1784	0	29.2381
PL13446	IMVGSTDDPSVFSLPDSK	O43741	AAKB2_HUMAN	PRKAB2	5'-AMP-activated protein kinase subunit beta-2	0	0	0	0	0	7.27208	19.8349	15.4549	0	0	0
PL19727	SDFEVFDALKLDSMESSETScRDLSSSPPGPYGQEMYAFR	O43741	AAKB2_HUMAN	PRKAB2	5'-AMP-activated protein kinase subunit beta-2	0	0	0	0	0	2.76891	0	3.22491	0	0	0
PL04824	SVEEGEPPGQGEGPR	Q9UGI9	AAKG3_HUMAN	PRKAG3	5'-AMP-activated protein kinase subunit gamma-3	0	9.91352	11.7886	12.2208	15.2083	10.1691	14.9872	12.1999	16.776	13.8703	20.6711
PL17885	KPGAQIYMRFMQEHTcYDAMATSSKLVIFDTMLEIK	Q9UGI9	AAKG3_HUMAN	PRKAG3	5'-AMP-activated protein kinase subunit gamma-3	0	0	22.5103	0	98.9962	0	0	0	0	42.1604	0
PL20057	MPPLIADSPK	P54646	AAPK2_HUMAN	PRKAA2	5'-AMP-activated protein kinase catalytic subunit alpha-2	0	0	0	0	0	0	0	0.235661	0	0	2.19285
PL15673	cGIEcKSYQEGLAR	Q9Y312	AAR2_HUMAN	AAR2	Protein AAR2 homolog	0	0	0	2.06158	1.14692	0	0	0	0	0	0
PL03318	VLIQPSNR	Q9UDR5	AASS_HUMAN	AASS	Alpha-aminoadipic semialdehyde synthase, mitochondrial	0	6.42052	7.34114	8.09714	0	14.4055	6.86416	0	6.92609	10.6248	0
PL10866	GYMKALNGFVK	Q9UDR5	AASS_HUMAN	AASS	Alpha-aminoadipic semialdehyde synthase, mitochondrial	0	3.35719	2.72885	3.30258	0	0	0	0	0	0	0
PL13313	VGAFTMVcKDADEAK	P00505	AATM_HUMAN	GOT2	Aspartate aminotransferase, mitochondrial	0	0	0	0	0	0	6.04589	16.4782	6.26782	0	0
PL15120	DFLSKQWS	Q7Z5M8	AB12B_HUMAN	ABHD12B	Protein ABHD12B	0	0	0	0	0	4.71244	3.67723	0	0	0	0
PL17654	MNGFSLGELcWLFccPPcPSR	Q6PCB6	AB17C_HUMAN	ABHD17C	Protein ABHD17C	0	1.02241	0	4.7583	0	0	0	0	7.59466	0	3.07504
PL02218	SYTWLcYEVKIK	Q9UH17	ABC3B_HUMAN	APOBEC3B	DNA dC->dU-editing enzyme APOBEC-3B	0	94.7717	71.2497	14.9691	82.4302	83.2563	107.247	191.719	23.9036	0	20.4414
PL19741	QTYLcYEVERLDNGTWVLMDQHMGFLcNEAKNLLcGFYGR	Q9UH17	ABC3B_HUMAN	APOBEC3B	DNA dC->dU-editing enzyme APOBEC-3B	0	0	0	0	17.6108	0	0	0	16.7875	0	0
PL05484	NQVDPETHcHAER	Q96AK3	ABC3D_HUMAN	APOBEC3D	DNA dC->dU-editing enzyme APOBEC-3D	0	14.8335	0	12.2726	15.2883	0	0	0	0	0	0
PL08631	IYDDQGR	Q9HC16	ABC3G_HUMAN	APOBEC3G	DNA dC->dU-editing enzyme APOBEC-3G	0	0	0	0	0	6.54453	4.42813	0	0	0	0
PL16253	HSMDPPTFTFNFNNEPWVRGRHETYLcYEVER	Q9HC16	ABC3G_HUMAN	APOBEC3G	DNA dC->dU-editing enzyme APOBEC-3G	0	0	0	0	18.8297	0	0	0	0	0	0
PL00655	LcScLLSNVAMAMGAQLIGKFEAK	Q99758	ABCA3_HUMAN	ABCA3	ATP-binding cassette sub-family A member 3	245.08	44.2357	27.8664	122.908	45.9566	73.1892	3.43208	21.0831	162.402	0	160.193
PL06596	TTTFKMLTGEESLTSGDAFVGGHR	Q99758	ABCA3_HUMAN	ABCA3	ATP-binding cassette sub-family A member 3	48.872	0	16.3217	126.094	0	23.8172	0	0	0	0	0
PL18735	RNEEAQDLSGGMQR	P78363	ABCA4_HUMAN	ABCA4	Retinal-specific ATP-binding cassette transporter	0	1.8115	0	11.2883	0	0	1.06231	3.61918	0	0	0
PL14364	YEEVPNIELNPMDK	Q8WWZ7	ABCA5_HUMAN	ABCA5	ATP-binding cassette sub-family A member 5	0	0	0	0	0	1.33554	0	0	0	0	3.59034
PL14974	HNFNLEEYSLSQcTLEKVFLELSKEQEVGNFDEEIDTTMR	Q8N139	ABCA6_HUMAN	ABCA6	ATP-binding cassette sub-family A member 6	0	0	0	0	0	0	0	0	153.336	0	115.748
PL19559	EIDAEHPSDDYFEPVAPEFQGKEAIR	Q8N139	ABCA6_HUMAN	ABCA6	ATP-binding cassette sub-family A member 6	112.94	0	0	0	0	0	8.03469	10.4151	0	0	0
PL08435	DRFWDPGPAADPLTDLR	Q8IZY2	ABCA7_HUMAN	ABCA7	ATP-binding cassette sub-family A member 7	0	0	0	0	0	2.55133	0	0	5.85684	10.1553	0
PL16278	SSFWSQTQKTDHVALEDEMDADPSFHDSFEQAPPEFQGK	O94911	ABCA8_HUMAN	ABCA8	ATP-binding cassette sub-family A member 8	0	0	0	0	0	0	0	0	8.02052	28.9944	0
PL19981	KVAFQQQR	Q4W5N1	ABCAB_HUMAN	ABCA11P	Putative ATP-binding cassette sub-family A member 11	0	0	0	0	4.97687	0.634999	0	0	0	0	0
PL03144	EAFGDGYHLTLTKKK	Q86UK0	ABCAC_HUMAN	ABCA12	ATP-binding cassette sub-family A member 12	111.76	130.971	464.439	69.2893	182.038	148.909	417.636	130.426	84.9218	144.101	0
PL03628	KLVYEKDLR	Q86UK0	ABCAC_HUMAN	ABCA12	ATP-binding cassette sub-family A member 12	59.9595	22.3071	17.9334	71.3615	37.556	17.8015	17.1648	91.3148	89.73	0.769149	35.2873
PL05742	VGTLSGGMKRK	Q86UK0	ABCAC_HUMAN	ABCA12	ATP-binding cassette sub-family A member 12	5.46822	6.20012	2.43135	0	0	6.02702	0	0	0	5.88842	18.0637
PL06404	EKSQEWMDK	Q86UK0	ABCAC_HUMAN	ABCA12	ATP-binding cassette sub-family A member 12	3.98225	0	18.2458	0	15.0436	0	0	12.4497	0	13.8921	0
PL07536	DSSLSFQSTQVPER	Q86UK0	ABCAC_HUMAN	ABCA12	ATP-binding cassette sub-family A member 12	0	4.47255	0	1.30096	0	0	0	0	4.94557	0	0
PL11140	QFNFQNISKAFAFLFK	Q86UQ4	ABCAD_HUMAN	ABCA13	ATP-binding cassette sub-family A member 13	0	0	0	0	0	27.8402	22.991	0	0	0	0
PL12566	QmLAKNAVcPNGRFSEK	Q86UQ4	ABCAD_HUMAN	ABCA13	ATP-binding cassette sub-family A member 13	0	0	0	13.56	0	0	0	0	4.82651	0	0
PL12622	SEDLFKLNQDLGSALHLVR	Q86UQ4	ABCAD_HUMAN	ABCA13	ATP-binding cassette sub-family A member 13	0	0	3.75404	0	0	0	0	0	0	0	0
PL17580	RQYFLSSSLFFFNENFDNK	Q86UQ4	ABCAD_HUMAN	ABCA13	ATP-binding cassette sub-family A member 13	0	0	0	0	0	4.87488	0	0	0	0	0
PL18228	NRFGDGYTVK	Q86UQ4	ABCAD_HUMAN	ABCA13	ATP-binding cassette sub-family A member 13	0	0	0	0	0	3.44131	8.00818	0	0	0	0
PL09254	DDVTDEEMERAAR	Q2M3G0	ABCB5_HUMAN	ABCB5	ATP-binding cassette sub-family B member 5	0	0	0	0	3.00495	5.25263	3.54803	0	3.67827	8.82174	0
PL01912	EMTEIEK	Q9NRK6	ABCBA_HUMAN	ABCB10	ATP-binding cassette sub-family B member 10, mitochondrial	0	0	0	0	22.5548	11.563	11.0052	0	83.342	50.365	37.5278
PL11210	NFPQGFNTVVGEKGVLLSGGQK	Q9NRK6	ABCBA_HUMAN	ABCB10	ATP-binding cassette sub-family B member 10, mitochondrial	0	0	0	0	7.24999	0	0	0	0	0	0
PL15548	KFGEENDGFESDK	O95342	ABCBB_HUMAN	ABCB11	Bile salt export pump	3.89546	0	0	0	0	0	0	0	0	0	0
PL05760	KGELRYMHSR	P33897	ABCD1_HUMAN	ABCD1	ATP-binding cassette sub-family D member 1	0	0	16.0563	0	0	15.9373	19.3314	26.8768	15.4847	11.7333	0
PL13156	EGGWEAMcDWK	P33897	ABCD1_HUMAN	ABCD1	ATP-binding cassette sub-family D member 1	0	18.095	0	0	14.7306	0	0	0	0	0	0
PL00571	FAALDNEEEDK	Q8NE71	ABCF1_HUMAN	ABCF1	ATP-binding cassette sub-family F member 1	59.7164	32.5479	23.2006	21.3463	25.4609	79.1766	79.8831	93.7075	32.5583	49.3969	25.5301
PL21475	GGNVFAALIQDQSEEEEEEEK	Q8NE71	ABCF1_HUMAN	ABCF1	ATP-binding cassette sub-family F member 1	0	11.837	0	0	0	0	0	0	0	0	0
PL08437	EDLHcDIDETcHFQK	P45844	ABCG1_HUMAN	ABCG1	ATP-binding cassette sub-family G member 1	0	0	0	6.76316	12.6481	0	4.54077	0	10.6398	0	0
PL08725	GWGDSVGTPSER	Q8N2K0	ABD12_HUMAN	ABHD12	Monoacylglycerol lipase ABHD12	0	2.97205	12.923	4.77449	0	0	0	0	0	0	0
PL12033	DFHPSMScSITWFLSWSPcWEcSQAIREFLSR	P41238	ABEC1_HUMAN	APOBEC1	C->U-editing enzyme APOBEC-1	0	3.00767	0	0	0	0	0	0	2.05058	0	0
PL04352	QFDERYTSVAFGYQDcVTYYK	Q96SE0	ABHD1_HUMAN	ABHD1	Protein ABHD1	0	42.1208	0	24.7395	47.0861	30.239	41.0789	0	0	31.5598	43.8851
PL13170	EYYEEEScMR	P08910	ABHD2_HUMAN	ABHD2	Monoacylglycerol lipase ABHD2	0	0	189.949	0	0	0	263.038	0	0	8.95001	0
PL17371	EYYEEEScMRYLHR	P08910	ABHD2_HUMAN	ABHD2	Monoacylglycerol lipase ABHD2	49.9257	0	0	0	0	0	0	0	0	0	0
PL03052	VMPHSWK	Q9H3Z7	ABHGB_HUMAN	ABHD16B	Protein ABHD16B	58.1194	25.7578	24.3563	36.4967	50.2393	0	58.9019	0	0	54.5278	68.5862
PL05995	STSQGSINSPVYSRHSYTPTTSRSPQHFHRPGNEPSSGR	O14639	ABLM1_HUMAN	ABLIM1	Actin-binding LIM protein 1	0	70.2384	0	162.513	349.44	0	0	0	267.198	0	55.8716
PL09834	QcRTSSPSSTGSVSLGR	Q6H8Q1	ABLM2_HUMAN	ABLIM2	Actin-binding LIM protein 2	0	0	0	0	0	0	0	0.616992	0	4.96147	0
PL12766	AcGcDLAEGGFFVRQGEYIcTLDYQR	Q6H8Q1	ABLM2_HUMAN	ABLIM2	Actin-binding LIM protein 2	0	0	0	0	0	0	6.98342	0	0	0	3.01342
PL12551	QRRASSPGYIDSPTYSR	O94929	ABLM3_HUMAN	ABLIM3	Actin-binding LIM protein 3	0	0	0.855468	0	0	1.00935	0	1.39892	0	0	0
PL13664	DGVPYcESDYHAQFGIKcETcDR	O94929	ABLM3_HUMAN	ABLIM3	Actin-binding LIM protein 3	0	26.537	44.3679	0	63.4169	0	0	0	0	37.925	25.6141
PL00681	IGLAEEIR	Q13085	ACACA_HUMAN	ACACA	Acetyl-CoA carboxylase 1	1.78976	277.169	165.208	170.776	289.435	171.782	214.494	166.287	396.79	205.018	229.312
PL03475	FVVMVTPEDLKANAEYIK	Q13085	ACACA_HUMAN	ACACA	Acetyl-CoA carboxylase 1	251.955	0	188.601	39.5014	155.424	74.8479	18.4215	97.7857	0	298.656	3.97682
PL12946	AYVWDNNK	Q13085	ACACA_HUMAN	ACACA	Acetyl-CoA carboxylase 1	0	0	0	0	0	3.66041	11.0295	0	0	0	0
PL17831	IKDIRMMYGVSPWGDSPIDFEDSAHVPcPR	Q13085	ACACA_HUMAN	ACACA	Acetyl-CoA carboxylase 1	0	0	0	0	0	0	0	0	23.148	0	0
PL01382	QLMTNFILGSFDDYSSDEDSVAGSSRESTR	O00763	ACACB_HUMAN	ACACB	Acetyl-CoA carboxylase 2	1466.87	2061.51	2339.32	1689.88	728.529	2478.05	4898.55	1959.33	1305.08	2451.69	1139.84
PL10840	KVGWNSQPTR	Q9UKU7	ACAD8_HUMAN	ACAD8	Isobutyryl-CoA dehydrogenase, mitochondrial	0	2.20488	0	1.36455	0	2.66881	0	0	0	2.02186	0
PL10668	ESEGLYGQPGDETYQDIFRDFSQMASNNPEK	Q15057	ACAP2_HUMAN	ACAP2	Arf-GAP with coiled-coil, ANK repeat and PH domain-containing protein 2	0	0	0	0	42.6858	0	0	0	0	0	20.6991
PL15513	SNDSGIQQSSDDGR	Q15057	ACAP2_HUMAN	ACAP2	Arf-GAP with coiled-coil, ANK repeat and PH domain-containing protein 2	0	0	0	0	0	0	0	0	3.82366	0	345.312
PL17760	MNEEMRESEGLYGQPGDETYQDIFR	Q15057	ACAP2_HUMAN	ACAP2	Arf-GAP with coiled-coil, ANK repeat and PH domain-containing protein 2	0	0	0	0	0	0	0	0	0	0.817796	2.55917
PL03820	FADSLQEVVNYHMILFDQAQRSVR	Q96P50	ACAP3_HUMAN	ACAP3	Arf-GAP with coiled-coil, ANK repeat and PH domain-containing protein 3	43.0514	162.94	66.3271	145.831	101.702	68.1123	98.5232	36.8088	95.1564	131.951	42.4568
PL14935	KLGGScVTALDGYYVESIIcVFIGFGWWFFLGPK	O00400	ACATN_HUMAN	SLC33A1	Acetyl-coenzyme A transporter 1	0	0	0	0	0	14.313	18.3906	0	0	0	0
PL17990	IHEMVKK	Q5FVE4	ACBG2_HUMAN	ACSBG2	Long-chain-fatty-acid--CoA ligase ACSBG2	0	0	0	0	0	0	0	0	2.42928	0	0
PL15013	NRPPFPRTGATRGAQEPcSVWEPPK	Q96AP0	ACD_HUMAN	ACD	Adrenocortical dysplasia protein homolog	0	0	0	1042.58	0	0	24.9345	641.07	0	444.596	0
PL03985	KFDVNQLQNTTIKR	P12821	ACE_HUMAN	ACE	Angiotensin-converting enzyme	7.08265	3.31489	0	0	7.02409	18.982	18.6048	29.3447	0	1.6656	0
PL11052	SMYETPSLEQDLER	P12821	ACE_HUMAN	ACE	Angiotensin-converting enzyme	0	0	0	0	0	0	0	0	10.8619	0	0
PL13753	EADDFFTSLGLLPVPPEFWNKSMLEKPTDGR	P12821	ACE_HUMAN	ACE	Angiotensin-converting enzyme	11.0475	0	0	0	0	14.3356	6.51742	0	0	0	0
PL16198	ARSGENPYASIDISKGENNPGFQNTDDVQTSF	Q9BYF1	ACE2_HUMAN	ACE2	Angiotensin-converting enzyme 2	0	0	7.23199	0	0	0	0	0	0	0	0
PL03503	QWKAEFHRWSSYMVHWK	P22303	ACES_HUMAN	ACHE	Acetylcholinesterase	0	7.2331	9.75537	41.0814	8.35126	0	7.63936	4.15341	9.15617	9.67608	15.9353
PL17494	LMRYWANFARTGDPNEPR	P22303	ACES_HUMAN	ACHE	Acetylcholinesterase	2.95076	0.420317	0	0.672624	0	0	0	0	0	0	0
PL02784	ERGEPcGQSRPPELSPSPQSPEGGAGPPAGPcHEPR	Q9GZZ6	ACH10_HUMAN	CHRNA10	Neuronal acetylcholine receptor subunit alpha-10	0	0	32.4037	0	34.3557	26.0459	0	30.97	37.3665	31.6566	30.9744
PL05024	SDQESNNAAAEWK	P02708	ACHA_HUMAN	CHRNA1	Acetylcholine receptor subunit alpha	0	0	0	0	0	0	0	23.0695	0	0	8.71261
PL02506	IDLEQMEQTVDLK	Q15822	ACHA2_HUMAN	CHRNA2	Neuronal acetylcholine receptor subunit alpha-2	61.001	16.6012	127.56	8.33026	77.3945	169.648	158.419	204.962	19.8418	5.90536	4.79739
PL04111	EAPGADScTcFVNRASVQGLAGAFGAEPAPVAGPGR	P17787	ACHB2_HUMAN	CHRNB2	Neuronal acetylcholine receptor subunit beta-2	0	34.7519	12.1054	29.0368	39.2267	0	9.31343	10.9509	0	14.6158	41.7006
PL11580	AEQREQERAVR	Q9UKV3	ACINU_HUMAN	ACIN1	Apoptotic chromatin condensation inducer in the nucleus	0	0	0	0	16.2272	0	0	13.771	0	10.3416	0
PL17393	KSSSISEEKGDSDDEKPR	Q9UKV3	ACINU_HUMAN	ACIN1	Apoptotic chromatin condensation inducer in the nucleus	0	0	0	0	0	9.98584	4.35967	4.0255	0	0	0
PL21164	ISEDETERNGDDGTHDK	Q9UKV3	ACINU_HUMAN	ACIN1	Apoptotic chromatin condensation inducer in the nucleus	0	0	8.13732	6.96002	0	1.40146	0	0	0	0	10.3902
PL11683	YAVQVAEGmGYLESK	Q07912	ACK1_HUMAN	TNK2	Activated CDC42 kinase 1	0	0	0	0	0	0	0	0	0	11.2589	0
PL09459	HHPASFSVGNGccVcLSSERFR	Q5JWF8	ACL10_HUMAN	ACTL10	Actin-like protein 10	0	0	0	0	0	0	0	66.2439	0	0	0
PL07354	AGYAGEDcPKADFPTTVGLLAAEEGGGLELEGDKEK	O94805	ACL6B_HUMAN	ACTL6B	Actin-like protein 6B	0	45.193	23.7998	0	29.5318	0	0	0	0	0	0
PL21316	SEPNLHPVLMSEAPWNTR	O94805	ACL6B_HUMAN	ACTL6B	Actin-like protein 6B	0	0	0	0	0	0	4.17857	0	0	0	0
PL07168	KPASFmTSIcDER	P53396	ACLY_HUMAN	ACLY	ATP-citrate synthase	0	4.73302	4.95901	14.7852	7.24999	6.9865	0	3.95176	0	5.67302	0
PL10645	WGDIEFPPPFGREAYPEEAYIADLDAK	P53396	ACLY_HUMAN	ACLY	ATP-citrate synthase	0	0	24.2279	0	0	0	0	0	0	0	0
PL10622	GGGSSSSSERSQPGAEGSPETPPGRccR	P11229	ACM1_HUMAN	CHRM1	Muscarinic acetylcholine receptor M1	0	33.0376	0	0	0	0	0	0	5.41036	5.19623	17.0471
PL10714	IYKETEK	P20309	ACM3_HUMAN	CHRM3	Muscarinic acetylcholine receptor M3	0	8.85605	0	4.24025	6.18638	2.49457	4.56948	0	3.02401	0	9.00107
PL03976	TEEEKMEHSVAAER	Q8WXI4	ACO11_HUMAN	ACOT11	Acyl-coenzyme A thioesterase 11	39.0414	25.0342	0	58.2548	26.461	16.7537	19.5903	0	58.7515	23.7691	0
PL01503	VLPSNAVWMENSK	Q9Y305	ACOT9_HUMAN	ACOT9	Acyl-coenzyme A thioesterase 9, mitochondrial	0	67.5446	40.0231	50.5359	65.1111	72.4337	83.4388	74.3551	63.4224	74.3495	43.241
PL10067	DAILLTDAFDFTDQcLNSALGcYDGNVYER	Q99424	ACOX2_HUMAN	ACOX2	Peroxisomal acyl-coenzyme A oxidase 2	0	0	39.2312	0	43.5564	0	0	0	0	0	0
PL09880	LGQNGLDNGFAMFHKVR	O15254	ACOX3_HUMAN	ACOX3	Peroxisomal acyl-coenzyme A oxidase 3	0	3.93157	2.48058	0	6.75348	3.21844	4.12114	0	0	52.398	3.41391
PL10559	ASWWPEFSVNKPVIGSLKSKL	O15254	ACOX3_HUMAN	ACOX3	Peroxisomal acyl-coenzyme A oxidase 3	0	0	0	0	0	5.5095	3.4387	5.18875	0	0	0
PL01252	EcTGGMGYMMENR	Q9NUZ1	ACOXL_HUMAN	ACOXL	Acyl-coenzyme A oxidase-like protein	4569	0	0	5027.69	3341.45	7696.67	10419.9	22497.6	5314.2	9150.89	5315.5
PL13256	EcTGGmGYMMENR	Q9NUZ1	ACOXL_HUMAN	ACOXL	Acyl-coenzyme A oxidase-like protein	0	0	0	0	0	0	0	83.4143	25.3827	0	0
PL04383	RDTQQGMYDAVLHVGDFAYNLDQDNARVGDR	Q6ZNF0	ACP7_HUMAN	ACP7	Acid phosphatase type 7	47.6343	0	0	0	0	0	0	0	0	0	0
PL04200	mGFAVLLVNYR	P13798	ACPH_HUMAN	APEH	Acylamino-acid-releasing enzyme	0	5.48104	6.11048	3.6419	0	11.4761	7.75641	0	0	8.06179	0
PL08938	FNFASDVLDHWADMEKAGK	Q08AH3	ACS2A_HUMAN	ACSM2A	Acyl-coenzyme A synthetase ACSM2A, mitochondrial	0	13.7427	0	0	0	0	0	0	0	0	7.99006
PL13626	ELSENSQQAANVLSGAcGLQRGDR	Q08AH3	ACS2A_HUMAN	ACSM2A	Acyl-coenzyme A synthetase ACSM2A, mitochondrial	15.6443	0	0	0	0	0	0	0	0	0	0
PL19795	GIKDEDGYFQFMGRANDIINSSGYR	Q08AH3	ACS2A_HUMAN	ACSM2A	Acyl-coenzyme A synthetase ACSM2A, mitochondrial	0	0	21.9164	0	0	0	0	0	0	0	0
PL21933	GGENIYPAELEDFFHTHPKVQEVQVVGVKDDR	Q96CM8	ACSF2_HUMAN	ACSF2	Acyl-CoA synthetase family member 2, mitochondrial	0	0	14.0552	0	0	0	0	0	0	0	0
PL05248	AVDFYSGKVKWEQILGDR	Q4L235	ACSF4_HUMAN	AASDH	Acyl-CoA synthetase family member 4	0	0	0	0	0	0	4.395	0	0	0	0
PL16400	KQINKFK	Q4L235	ACSF4_HUMAN	AASDH	Acyl-CoA synthetase family member 4	0	0	0	0	31.8614	0	0	0	11.1046	0	2.71656
PL09938	GTWEELcNScEMENEVLK	O95573	ACSL3_HUMAN	ACSL3	Long-chain-fatty-acid--CoA ligase 3	0	0	0	0	14.6082	0	0	0	0	0	11.7372
PL09029	ALVLIGNVEKGFTPSLKVIILmDPFDDDLK	Q9ULC5	ACSL5_HUMAN	ACSL5	Long-chain-fatty-acid--CoA ligase 5	0	0	2.16382	0	9.51606	0	0	12.9854	0	28.946	0
PL13261	LGKESGLHSFEQVK	Q9UKU0	ACSL6_HUMAN	ACSL6	Long-chain-fatty-acid--CoA ligase 6	0	0	0	0	0	2.22684	0	0	0	12.5441	0
PL07599	TAKVEcGDFYNTGDRGK	Q08AH1	ACSM1_HUMAN	ACSM1	Acyl-coenzyme A synthetase ACSM1, mitochondrial	0	0	0	0	18.2462	6.0901	0	0	15.3061	22.8397	0
PL06076	EITALAPSTMK	P60709	ACTB_HUMAN	ACTB	Actin, cytoplasmic 1	0	0	0	0	3.96973	12.8171	0	0	0	0	0
PL07238	VAPEEHPVLLTEAPLNPK	P60709	ACTB_HUMAN	ACTB	Actin, cytoplasmic 1	86.3805	0	27.0959	0	0	6.67108	0	0	0	0	0
PL09363	MDDDIAALVVDNGSGMcK	P60709	ACTB_HUMAN	ACTB	Actin, cytoplasmic 1	0	0	12.5013	16.6346	0	19.1142	17.2024	0	0	0	0
PL14252	QEYDESGPSIVHR	P60709	ACTB_HUMAN	ACTB	Actin, cytoplasmic 1	48.9189	0	0	0	0	15.7012	0	0	0	0	0
PL14445	SYELPDGQVITIGNER	P60709	ACTB_HUMAN	ACTB	Actin, cytoplasmic 1	82.492	0	0	0	0	0	0	0	0	0	0
PL16166	cPEALFQPSFLGMEScGIHETTFNSIMK	P60709	ACTB_HUMAN	ACTB	Actin, cytoplasmic 1	67.7365	0	0	0	0	7.51535	0	0	0	0	0
PL12687	LcYVALDSEQEMAMAASSSSVEK	Q9BYX7	ACTBM_HUMAN	POTEKP	Putative beta-actin-like protein 3	0	0	0	6.49895	0	3.92672	0	0	4.62731	0	0
PL06541	YPIEHGIITNWDDMEK	P68032	ACTC_HUMAN	ACTC1	Actin, alpha cardiac muscle 1	30.0735	0	8.94421	0	3.91796	18.7799	2.87553	0	0	0	0
PL16055	HIINSYENINNTARNNSDcPR	Q01718	ACTHR_HUMAN	MC2R	Adrenocorticotropic hormone receptor	0	0	0	0	0	0	13.9293	0	0	0	0
PL05236	MVSDINNAWGcLEQVEK	P12814	ACTN1_HUMAN	ACTN1	Alpha-actinin-1	0	0	9.99722	0	28.7082	0	0	3.33627	0	2.95994	0
PL19173	QKASIHEAWTDGKEAMLR	P12814	ACTN1_HUMAN	ACTN1	Alpha-actinin-1	0	0	0	0	0	0	5.19008	0.707283	0	0	0
PL19248	KTAPYRNVNIQNFHTSWK	P35609	ACTN2_HUMAN	ACTN2	Alpha-actinin-2	0	0	0	0	0	0	0	0	0.778698	0	2.10828
PL08743	QNGMMEPDDFR	Q08043	ACTN3_HUMAN	ACTN3	Alpha-actinin-3	0	6.17118	1.48321	0	0	10.8962	0	0	0	3.8685	6.22569
PL16183	ELPPDQAEYcIARMAPYQGPDAVPGALDYK	O43707	ACTN4_HUMAN	ACTN4	Alpha-actinin-4	7.75966	0	0	0	0	0	0	15.9364	0	0	0
PL10610	IVEDIKESFcYVAMNYEEEMAK	Q9BYD9	ACTT3_HUMAN	ACTRT3	Actin-related protein T3	0	0	0	0	11.7468	0	0	8.03895	0	3.79492	10.9139
PL17396	ESFcYVAMNYEEEMAK	Q9BYD9	ACTT3_HUMAN	ACTRT3	Actin-related protein T3	0	0	0	0	0	4.82577	2.51995	4.15792	0	0	0
PL02290	KEYEEDGSR	P42025	ACTY_HUMAN	ACTR1B	Beta-centractin	7.04446	3.13034	0	7.39259	1.74461	0	1.50556	6.07511	3.51914	2.79537	1.79797
PL09807	YGPQGGcADHSVFER	O14672	ADA10_HUMAN	ADAM10	Disintegrin and metalloproteinase domain-containing protein 10	0	1.44195	8.96775	0	0	22.3893	8.88056	7.00093	0	3.09547	17.1034
PL12025	EAVIAQISSHVKAIDTIYQTTDFSGIRNISFMVK	O14672	ADA10_HUMAN	ADAM10	Disintegrin and metalloproteinase domain-containing protein 10	0	11.5587	10.8255	0	0	0	0	0	9.68507	0	9.56958
PL12570	cTLTHDAmcSDGLccR	O75078	ADA11_HUMAN	ADAM11	Disintegrin and metalloproteinase domain-containing protein 11	0	0	0	0	9.06426	0	0	0	0	16.7068	0
PL01616	QcQNISVFGVHEcAMQcHGRGVcNNRK	O43184	ADA12_HUMAN	ADAM12	Disintegrin and metalloproteinase domain-containing protein 12	19.0016	161.248	0	125.472	159.542	0	128.581	229.039	205.127	240.692	200.073
PL13460	NcHcEAHWAPPFcDK	O43184	ADA12_HUMAN	ADAM12	Disintegrin and metalloproteinase domain-containing protein 12	0	1.4435	0	0	0	0	3.59551	1.13707	0	2.63079	0
PL02844	EGVQcSDRNSPccK	P78536	ADA17_HUMAN	ADAM17	Disintegrin and metalloproteinase domain-containing protein 17	0	5.69254	2.02919	4.46042	0	12.02	5.19671	3.61572	0	5.78193	2.54153
PL16229	SIDPEcDFTEYcNGTSSNcVPDTYALNGRLcK	Q9Y3Q7	ADA18_HUMAN	ADAM18	Disintegrin and metalloproteinase domain-containing protein 18	0	0	0	611.3	50.2864	0	128.184	0	0	0	0
PL02635	cGYNHIcFEGQcR	Q9H013	ADA19_HUMAN	ADAM19	Disintegrin and metalloproteinase domain-containing protein 19	0	116.077	24.4847	40.838	22.2512	12.0994	38.1349	22.5879	54.0349	28.9944	28.776
PL14227	ETELSSVTLSTcR	Q9H013	ADA19_HUMAN	ADAM19	Disintegrin and metalloproteinase domain-containing protein 19	0	0	0	0	6.27815	2.76891	0	0	5.39433	0	0
PL00546	EPVPPDER	P25100	ADA1D_HUMAN	ADRA1D	Alpha-1D adrenergic receptor	413.502	294.979	299.852	168.807	235.031	217.207	193.822	16.6287	343.213	273.97	213.824
PL17486	HDVFcGFLLcTNLTRAPR	O75077	ADA23_HUMAN	ADAM23	Disintegrin and metalloproteinase domain-containing protein 23	0	0	80.4315	0	0	0	0	0	0	0	0
PL04097	ALSFYIPTDFSScSRLSYDKFFEDK	Q9UKQ2	ADA28_HUMAN	ADAM28	Disintegrin and metalloproteinase domain-containing protein 28	0	4.11857	9.86024	14.5598	12.3469	4.85599	13.8189	10.3835	0	10.5764	15.378
PL04606	EAKEPEQQEQFETELK	Q9UKQ2	ADA28_HUMAN	ADAM28	Disintegrin and metalloproteinase domain-containing protein 28	0	0	30.2635	27.0164	17.3002	111.097	0	0	25.5979	0	31.7306
PL08097	TFDPEDTSQEIGMVANGTKcGDNK	Q9UKQ2	ADA28_HUMAN	ADAM28	Disintegrin and metalloproteinase domain-containing protein 28	25.008	0	70.629	96.228	0	51.223	100.025	0	0	0	0
PL12840	GHcLMGTcPTLQEQcTELWGPGTEVADKScYNRNEGGSK	Q9UKQ2	ADA28_HUMAN	ADAM28	Disintegrin and metalloproteinase domain-containing protein 28	0	0	0	0	0	0	0	11.7018	0	0	0
PL21266	cGNGVVEEGEEcDcGPLK	Q9UKF5	ADA29_HUMAN	ADAM29	Disintegrin and metalloproteinase domain-containing protein 29	0	0	0	1.42697	0	0	0	0	0	0	0
PL13132	EEGETPEDTGTR	P18089	ADA2B_HUMAN	ADRA2B	Alpha-2B adrenergic receptor	0	0	0	0	0	0	3.19576	0.754837	0	2.56786	0
PL12587	LQPGANcSIGLccHDcR	Q9UKF2	ADA30_HUMAN	ADAM30	Disintegrin and metalloproteinase domain-containing protein 30	0	0	3.4116	2.33978	5.7887	0.835963	0	0	2.44302	0	3.20947
PL04279	FIcYDGDcHDLDAR	Q8TC27	ADA32_HUMAN	ADAM32	Disintegrin and metalloproteinase domain-containing protein 32	10.9087	3.28818	5.23297	4.98093	1.4773	1.98886	2.48903	1.58269	2.84141	3.64729	0.925872
PL09399	NNKFIcYDGDcHDLDAR	Q8TC27	ADA32_HUMAN	ADAM32	Disintegrin and metalloproteinase domain-containing protein 32	0	0.928126	0	0	1.33611	0	0	0	0	0	0
PL17898	SEYLKYSSSLAAFIIERAGQHEVVAIGTGEYNYSQDIKPDGR	Q96M93	ADAD1_HUMAN	ADAD1	Adenosine deaminase domain-containing protein 1	0	13.1193	0	0	0	0	0	0	0	0	18.5202
PL19484	QGAFGSIDDGHLVPPTERSYMEEGR	Q6NVV9	ADAM5_HUMAN	ADAM5	Putative disintegrin and metalloproteinase domain-containing protein 5	0	0	0	0	0	6.40099	0	0	0	0	9.634
PL01243	FLPcEEKDVR	Q9H2U9	ADAM7_HUMAN	ADAM7	Disintegrin and metalloproteinase domain-containing protein 7	0	6.97263	0	0.93301	8.73247	6.9695	0	7.98628	19.1	11.9269	26.8156
PL03812	DTGHTHDDDILKTYEEELLYEIK	Q9H2U9	ADAM7_HUMAN	ADAM7	Disintegrin and metalloproteinase domain-containing protein 7	0	0	21.3535	11.8012	0	0	0	15.1389	15.3404	14.2648	0
PL03991	IYcTGGELSSLLGEDK	Q9H2U9	ADAM7_HUMAN	ADAM7	Disintegrin and metalloproteinase domain-containing protein 7	135.23	167.86	0	106.2	281.905	0	634.073	1301.4	151.618	236.069	139.861
PL06544	EKFILGVEGQQLVRPKK	Q9H2U9	ADAM7_HUMAN	ADAM7	Disintegrin and metalloproteinase domain-containing protein 7	0	0	0	0	0	3.95694	3.16705	1.77423	3.00169	0	5.10266
PL13184	NFSScSAEDFEK	Q13443	ADAM9_HUMAN	ADAM9	Disintegrin and metalloproteinase domain-containing protein 9	0	0	0	5.12871	0	0	0	0	0	0	4.42212
PL04603	ETNISYSQEADDRVFR	O00116	ADAS_HUMAN	AGPS	Alkyldihydroxyacetonephosphate synthase, peroxisomal	0	0	0	1.35276	4.91569	3.36765	4.73291	0	18.7909	9.37355	63.3771
PL03615	MRLEPGTAAR	Q9BUB4	ADAT1_HUMAN	ADAT1	tRNA-specific adenosine deaminase 1	21.2653	7.51361	2.2109	2.93217	10.0079	11.1323	6.39374	35.0782	23.5601	101.408	28.2859
PL03288	LMKIPLVVYGcQNERFGGcGSVLNIASADLPNTGRPFQcIPGYR	Q7Z6V5	ADAT2_HUMAN	ADAT2	tRNA-specific adenosine deaminase 2	21.8833	188.564	158.123	219.11	221.288	37.4162	0	44.0322	250.484	223.097	201.25
PL10744	LFSTQER	Q96EY9	ADAT3_HUMAN	ADAT3	Probable inactive tRNA-specific adenosine deaminase-like protein 3	0	0	1.87681	1.84064	0	0	0	0	1.79804	0	0
PL04765	LcELccANR	Q86TW2	ADCK1_HUMAN	ADCK1	Uncharacterized aarF domain-containing protein kinase 1	0	26.0249	13.0428	20.3944	32.2614	8.53717	6.88845	3.56802	18.3307	16.4406	25.124
PL19277	GTGGQLGQTVGWPcGALGPGPHR	Q96D53	ADCK4_HUMAN	ADCK4	AarF domain-containing protein kinase 4	0	0	0	0	0	0	5.36235	0	0	2.0918	5.65437
PL03274	VLTADFcAGcKVNDVEAIRSQGLAVHDIAEK	Q3MIX3	ADCK5_HUMAN	ADCK5	Uncharacterized aarF domain-containing protein kinase 5	223.589	56.9254	151.467	86.8772	47.8627	17.7241	240.511	264.855	110.359	137.13	110.679
PL17303	AEIPFSNVMTcEDDDK	Q08828	ADCY1_HUMAN	ADCY1	Adenylate cyclase type 1	0	0	0	0	0	10.1879	0	22.9942	0	0	0
PL02061	FEEELNERMIQAIDGINAQK	Q08462	ADCY2_HUMAN	ADCY2	Adenylate cyclase type 2	34.6633	109.354	63.823	125.472	172.39	109.491	0	263.501	168.126	0	134.932
PL08583	ILGDcYYcVSGLPISLPNHAKNcVKMGLDMcEAIK	Q08462	ADCY2_HUMAN	ADCY2	Adenylate cyclase type 2	0	35.1081	41.3929	0	75.6767	0	0	0	6.52769	17.8323	53.7151
PL16063	GDLKTYFVNTEmSRSLSQSNVAS	Q08462	ADCY2_HUMAN	ADCY2	Adenylate cyclase type 2	0	0	0	0	0	41.6281	0	0	10.0926	0	0
PL18934	NcVKMGLDMcEAIKK	Q08462	ADCY2_HUMAN	ADCY2	Adenylate cyclase type 2	0	0	0	0	0	0	0	12.6212	0	0	0
PL03822	ILGDcYYcVSGLPLSLPDHAINcVR	Q8NFM4	ADCY4_HUMAN	ADCY4	Adenylate cyclase type 4	37.0797	71.307	132.718	66.7768	106.714	62.4044	137.517	165.685	90.1422	156.347	179.853
PL10824	KYSKQVDDR	O95622	ADCY5_HUMAN	ADCY5	Adenylate cyclase type 5	6.33012	0	0	0	17.1614	0	0	0	5.41632	16.2204	14.3558
PL14816	KWQFDVWSNDVTLANHMEAGGKAGR	O95622	ADCY5_HUMAN	ADCY5	Adenylate cyclase type 5	0	0	0	0	0	0	0	0	0	3.92077	0
PL14921	SMSPKGRSEDDSYDDEMLSAIEGLSSTRPccSK	P51828	ADCY7_HUMAN	ADCY7	Adenylate cyclase type 7	0	0	0	0	0	0	0	0	0	102.255	0
PL06670	cScAEALLSGFEVIDGSQVSSGPRGQGTASSGNVSDLAQTVKTFDNLK	O60503	ADCY9_HUMAN	ADCY9	Adenylate cyclase type 9	0	15.8131	5.37209	6.22503	0	42.0059	38.1685	39.5326	37.0689	15.4193	42.9609
PL11765	TDAHFVDVIKEDSLMK	O60503	ADCY9_HUMAN	ADCY9	Adenylate cyclase type 9	0	0	0	0	0	0	0	0	25.0484	12.4981	3.92921
PL01094	FLEEDAHRcDHcR	Q96PN6	ADCYA_HUMAN	ADCY10	Adenylate cyclase type 10	49.3355	249.786	260.257	236.438	165.59	288.224	258.179	123.368	17.6071	342.463	300.502
PL03138	GcSFLcVFGFPGEK	Q96PN6	ADCYA_HUMAN	ADCY10	Adenylate cyclase type 10	20.2654	46.974	93.2731	44.8891	34.0969	59.1558	36.706	44.604	62.0257	47.2913	98.8885
PL15990	ERNMAPDLRQDFNMMEQK	P35611	ADDA_HUMAN	ADD1	Alpha-adducin	0	0	0	0	0	0	0	0	18.0399	0	0
PL05485	WKVGEIEFEGLMR	Q9UEY8	ADDG_HUMAN	ADD3	Gamma-adducin	0	0	0	0	0	2.30995	0	1.43232	5.33252	4.25234	5.47233
PL03363	LANIDIHVADR	Q8N7X0	ADGB_HUMAN	ADGB	Androglobin	0	3.43957	19.1084	4.72463	9.66195	11.5932	13.2314	55.1832	8.35481	10.194	6.12487
PL10208	QAWETTEPGR	Q8N7X0	ADGB_HUMAN	ADGB	Androglobin	0	0	0	28.1043	0	5.49628	24.824	9.49265	0	0	0
PL20180	KSNTKAYGER	Q8N7X0	ADGB_HUMAN	ADGB	Androglobin	2.44004	0	0	0	0	0	0	0	0	0	0
PL17757	IDAASPLEKVcLIGcGFSTGYGSAVNVAK	P07327	ADH1A_HUMAN	ADH1A	Alcohol dehydrogenase 1A	0	0	0	0	1.03491	0	0	0	3.10472	0	0
PL09296	SPASDQQLMEDKTSR	P08319	ADH4_HUMAN	ADH4	Alcohol dehydrogenase 4	0	0	0	0	25.0138	0	0	0	0	0	5.85601
PL10907	AMAVGATEcISPK	P40394	ADH7_HUMAN	ADH7	Alcohol dehydrogenase class 4 mu/sigma chain	0	2.57355	0	0	0	0	0	0	6.75666	5.12847	7.27591
PL00216	EAQRTQQPGQR	Q5T7M4	ADIPL_HUMAN	FAM132A	Adipolin	41.5238	51.5601	11.093	53.2815	78.9005	75.5313	76.9236	114.806	96.5531	66.2659	51.4187
PL05520	IFYNQQNHYDGSTGK	Q15848	ADIPO_HUMAN	ADIPOQ	Adiponectin	0	0	0	0	0	44.1024	51.9229	21.4593	0	0	20.4946
PL06963	NGLYADNDNDSTFTGFLLYHDTN	Q15848	ADIPO_HUMAN	ADIPOQ	Adiponectin	0	0	0	0	0	0	33.7024	0	0	0	0
PL08905	MAAHMRMVHIDEEMGPK	Q9H2P0	ADNP_HUMAN	ADNP	Activity-dependent neuroprotector homeobox protein	0	7.852	14.6373	14.8214	6.91585	0	0	0	0	0	0
PL12808	YLPTDTLLNHMLIHGLScPYcRSTFNDVEK	Q9H2P0	ADNP_HUMAN	ADNP	Activity-dependent neuroprotector homeobox protein	0	0	0	0	0	0	0	3.58156	0	4.05147	0
PL12833	NTTWEDVGLWDPSLTKNQDYRTKPFccSAcPFSSK	Q9H2P0	ADNP_HUMAN	ADNP	Activity-dependent neuroprotector homeobox protein	0	0	0	0	22.7148	0	0	0	0	0	0
PL18187	KLPMDYSNR	Q6IQ32	ADNP2_HUMAN	ADNP2	ADNP homeobox protein 2	0	0	0	0	6.09696	0	0	0	0	0	0
PL01113	TSFPGRGSIPEFFHImKR	Q9NRN7	ADPPT_HUMAN	AASDHPPT	L-aminoadipate-semialdehyde dehydrogenase-phosphopantetheinyl transferase	110.718	82.7277	66.8408	36.4449	174.202	104.58	45.7831	38.5545	430.677	141.922	159.801
PL01364	TSFPGRGSIPEFFHImK	Q9NRN7	ADPPT_HUMAN	AASDHPPT	L-aminoadipate-semialdehyde dehydrogenase-phosphopantetheinyl transferase	329.274	94.4378	810.736	128.451	212.747	308.622	680.894	481.254	1859.4	614.012	1040.3
PL20286	KDEEEDmSLD	Q16186	ADRM1_HUMAN	ADRM1	Proteasomal ubiquitin receptor ADRM1	0	0	0	0	3.29203	2.44971	0	0	0	0	0
PL09394	IQEGEEPEEFWNSLGGKK	Q9Y6U3	ADSV_HUMAN	SCIN	Adseverin	8.37766	7.10176	19.8318	0	7.65944	0	0	0	8.45555	0	14.6414
PL02736	GTDImYTGTLDcWR	P05141	ADT2_HUMAN	SLC25A5	ADP/ATP translocase 2	13.4935	0	17.1179	19.5512	0	11.5422	9.01086	16.418	0	0	35.7074
PL15481	TRLAADVGKAGAER	P05141	ADT2_HUMAN	SLC25A5	ADP/ATP translocase 2	0	0	0	0	0	0	0	0	0	7.69633	0
PL01621	GTLDcFVKIYQHEGISSFFR	Q9H0C2	ADT4_HUMAN	SLC25A31	ADP/ATP translocase 4	0	10.5792	32.4037	0	31.3908	23.7039	3.64852	11.4745	4.36172	38.0944	39.0121
PL17575	LDAITDEENDMLDLAYGLTDR	P10109	ADX_HUMAN	FDX1	Adrenodoxin, mitochondrial	0	0	0	0	0	0	0.976398	0.13306	0	0	0
PL04715	IPVSGRVGDNVLHLAQR	Q6P4F2	ADXL_HUMAN	FDX1L	Adrenodoxin-like protein, mitochondrial	0	62.7359	219.817	901.668	81.2771	52.6396	269.442	75.5439	38.0305	112.86	46.1536
PL11355	LNmQTGATEDDYYDGAWcAEDDARTQWIEVDTRR	Q8IUX7	AEBP1_HUMAN	AEBP1	Adipocyte enhancer-binding protein 1	0	8.68462	0	0	0	0	0	0	15.8556	3.71989	0
PL13555	EDKNGHDGDTHQEDDGEKSD	Q08117	AES_HUMAN	AES	Amino-terminal enhancer of split	0	0	10.8127	0	10.9538	4.44802	3.50054	0	0	0	0
PL19671	MVSSDRPVSLEDEVSHSMKEMIGGccVcSDER	P55197	AF10_HUMAN	MLLT10	Protein AF-10	0	24.2439	0	0	0	0	0	0	0	0	0
PL07251	ESKAASGAcMTcNRHGcR	P55198	AF17_HUMAN	MLLT6	Protein AF-17	0	0	1.92197	5.68302	0	0	0	11.8824	16.2494	0	19.7777
PL14782	VTPEALHYDYVDVETLTSIVSAGR	Q8TED9	AF1L1_HUMAN	AFAP1L1	Actin filament-associated protein 1-like 1	0	0	0	0	0	9.12835	7.93088	0	0	2.89944	0
PL08003	TDPEEFTYDYVDADR	Q8N4X5	AF1L2_HUMAN	AFAP1L2	Actin filament-associated protein 1-like 2	0	0	0	0	0	0	0	0	5.87286	8.90887	0
PL05228	KPTVEGFTHDWMVFVR	P42568	AF9_HUMAN	MLLT3	Protein AF-9	0	0	0	0	35.3676	20.7763	14.9143	0	0	0	11.502
PL05800	LTFNNPTEDFRR	P42568	AF9_HUMAN	MLLT3	Protein AF-9	0	41.6532	0	117.002	0	0	0	45.4768	0	0	0
PL10000	EALRQASDKDDRPFQGEDVENSR	P55196	AFAD_HUMAN	MLLT4	Afadin	0	0	9.39152	0	3.69912	3.03523	6.047	0	0	0	1.71171
PL14950	FVAYNEEEEEEDcSLAGPNSYPGSTGAAVGAHDAcRDAK	P55196	AFAD_HUMAN	MLLT4	Afadin	0	0	52.6935	0	0	9.07546	0	0	0	0	0
PL00539	FLVNLVK	P43652	AFAM_HUMAN	AFM	Afamin	5.11062	19.4174	28.2302	14.881	24.9432	16.2773	32.4877	26.7413	10.7268	18.4034	19.8281
PL00982	IAPQLSTEELVSLGEK	P43652	AFAM_HUMAN	AFM	Afamin	12.9293	25.5797	45.1812	30.3837	27.061	28.0102	29.1086	57.2599	15.6495	0	5.98204
PL01225	FTFEYSR	P43652	AFAM_HUMAN	AFM	Afamin	0	13.9742	18.2202	13.1507	18.0344	14.4962	23.0572	0	7.99534	11.6679	12.6082
PL01236	DADPDTFFAK	P43652	AFAM_HUMAN	AFM	Afamin	0	99.0906	84.9903	90.6071	102.479	17.1121	26.9001	45.1758	130.714	92.5254	120.761
PL01320	LPNNVLQEK	P43652	AFAM_HUMAN	AFM	Afamin	0	23.1976	35.3145	14.8784	27.7199	8.98103	13.333	9.26391	11.8442	14.6913	23.0488
PL01423	ESLLNHFLYEVAR	P43652	AFAM_HUMAN	AFM	Afamin	5.71212	0	3.99375	7.04808	4.69214	4.87299	6.44233	4.91336	0	0	0
PL01457	TYVPPPFSQDLFTFHADmcQSQNEELQR	P43652	AFAM_HUMAN	AFM	Afamin	21.7618	101.005	91.0045	44.4229	63.511	42.7236	100.842	119.305	43.7546	98.455	69.4264
PL01583	FTDSENVcQER	P43652	AFAM_HUMAN	AFM	Afamin	0	15.9244	28.6155	37.7659	17.7355	38.5306	71.5348	78.4031	11.0978	24.0668	18.7807
PL01651	AESPEVcFNEESPK	P43652	AFAM_HUMAN	AFM	Afamin	11.1413	22.7078	32.3823	32.3523	25.5315	29.6534	55.0369	93.3614	21.0507	27.4212	27.7229
PL01764	RHPDLSIPELLR	P43652	AFAM_HUMAN	AFM	Afamin	0	7.53142	15.0868	4.85673	5.86165	7.39636	2.88289	1.96434	0	3.15921	0
PL01851	AIPVTQYLK	P43652	AFAM_HUMAN	AFM	Afamin	6.33272	5.07364	11.1166	13.4331	6.78407	17.3444	20.2214	39.3219	0	3.17292	25.6421
PL01923	LcFFYNK	P43652	AFAM_HUMAN	AFM	Afamin	13.4779	9.55954	10.7677	7.2838	7.97947	6.02135	10.59	17.5166	5.50653	8.95969	9.26712
PL01930	IcAMEGLPQK	P43652	AFAM_HUMAN	AFM	Afamin	5.64181	6.18899	9.11329	0	6.82878	19.152	27.1872	56.3268	0	6.64111	5.38552
PL03175	SDVGFLPPFPTLDPEEK	P43652	AFAM_HUMAN	AFM	Afamin	6.91252	4.33229	15.7503	15.9637	8.04535	14.704	14.5521	16.0719	0	0	4.04124
PL03584	SccEEQNKVNcLQTR	P43652	AFAM_HUMAN	AFM	Afamin	0	20.5817	36.3633	44.4229	37.0618	20.4363	51.2603	41.9555	14.2483	20.2985	23.3204
PL05010	TYVPPPFSQDLFTFHADMcQSQNEELQR	P43652	AFAM_HUMAN	AFM	Afamin	0	50.536	70.3722	60.2752	52.7572	0	0	0	0	46.7104	48.142
PL06953	FTDSENVcQERDADPDTFFAK	P43652	AFAM_HUMAN	AFM	Afamin	0	20.3547	26.8818	0	27.2257	0	0	0	11.1161	16.9828	24.2026
PL07221	TLPEcSKLPNNVLQEK	P43652	AFAM_HUMAN	AFM	Afamin	0	5.46323	17.9334	0	6.37287	0	3.43208	0	0	4.12891	0
PL07247	KSDVGFLPPFPTLDPEEK	P43652	AFAM_HUMAN	AFM	Afamin	2.42963	0	0	13.5781	8.31832	0	0	6.15487	0	0	0
PL08179	IVQIYK	P43652	AFAM_HUMAN	AFM	Afamin	0	0	0	12.6456	11.0127	0	0	0	5.72862	0	0
PL08882	AESPEVcFNEESPKIGN	P43652	AFAM_HUMAN	AFM	Afamin	0	22.3739	39.9803	0	7.68768	0	0	0	0	0	84.3815
PL09129	RLcFFYNK	P43652	AFAM_HUMAN	AFM	Afamin	0	4.32116	1.03857	0	0	0	9.31785	0	0	4.31769	3.60715
PL09591	YHYLIR	P43652	AFAM_HUMAN	AFM	Afamin	0	0	0	0	11.1844	0	0	0	7.52139	0	0
PL13350	VDAQRRLcFFYNK	P43652	AFAM_HUMAN	AFM	Afamin	0	0	0	0	0	2.84635	0	0	0	0	0
PL15144	RPcFESLK	P43652	AFAM_HUMAN	AFM	Afamin	0	0	0	15.5519	0	0	0	0	0	0	0
PL05438	KGEAERDcDNK	P51825	AFF1_HUMAN	AFF1	AF4/FMR2 family member 1	0	0	29.3218	0	73.5353	153.839	0	0	0	0	91.1309
PL05969	DNVEDRTPEHFALVPLTESQGPPHSGSGSR	P51825	AFF1_HUMAN	AFF1	AF4/FMR2 family member 1	7.22152	0	28.7011	0	36.7324	106.922	111.532	97.9663	0	0	0
PL09244	RNVSGNNGPFGQDK	P51816	AFF2_HUMAN	AFF2	AF4/FMR2 family member 2	0	0	12.0283	6.78647	11.4362	0	0	0	12.4097	0	3.03583
PL14018	TEGKFcATFK	P51816	AFF2_HUMAN	AFF2	AF4/FMR2 family member 2	0	0	0	0	0	6.04968	0	1.80433	0	6.75728	0
PL02082	ELRSSVTcEK	P51826	AFF3_HUMAN	AFF3	AF4/FMR2 family member 3	0	0	28.2516	4.58216	0	9.23412	26.4142	20.6467	0	8.51921	0
PL04291	EAAANGGSGPRAPVGSINAR	P51826	AFF3_HUMAN	AFF3	AF4/FMR2 family member 3	0	0	16.3603	0	0	10.8887	7.37654	4.3972	4.04117	5.17929	11.5048
PL07138	RKcDNEDDYR	P51826	AFF3_HUMAN	AFF3	AF4/FMR2 family member 3	0	26.0472	21.4884	16.2901	0	0	0	0	4.07826	21.5546	0
PL13697	TSAGSSSGTNSSGQRHDRESYNNSGSSSR	Q9UHB7	AFF4_HUMAN	AFF4	AF4/FMR2 family member 4	0	1.4346	8.02175	0	15.4765	0	0	0	0	7.07433	5.37151
PL16555	DFVNNYLSK	Q9Y4W6	AFG32_HUMAN	AFG3L2	AFG3-like protein 2	0	0	0	0	0	7.25848	0	0	0	0	0
PL21413	cAHLcMDSVKTSDDEVGSPK	Q6ULP2	AFTIN_HUMAN	AFTPH	Aftiphilin	0	3.6288	0	0	3.63559	0	0	0	0	0	0
PL04452	SLDLDDWPR	Q99490	AGAP2_HUMAN	AGAP2	Arf-GAP with GTPase, ANK repeat and PH domain-containing protein 2	0	0.591961	1.56283	0.985139	1.23586	1.36557	0.620822	0	0	0	0.558716
PL08188	LSTDLKR	Q96P47	AGAP3_HUMAN	AGAP3	Arf-GAP with GTPase, ANK repeat and PH domain-containing protein 3	0	8.15923	1.26512	0	21.4558	2.76325	0	0	11.3359	5.72142	0
PL21887	VHPSVSLEFDQQQGSVcPSESEIYEAGAEDR	Q5VUJ5	AGAP7_HUMAN	AGAP7P	Putative Arf-GAP with GTPase, ANK repeat and PH domain-containing protein 7	0	0	0	0	0	26.2348	0	107.387	0	0	0
PL02925	EFLQEKYEK	P52594	AGFG1_HUMAN	AGFG1	Arf-GAP domain and FG repeat-containing protein 1	0	1.9207	0	4.83083	3.73206	0	0	0	0	0	0
PL07325	DLNSEDQKAFSVEHTScNEEENFANMK	Q8N302	AGGF1_HUMAN	AGGF1	Angiogenic factor with G patch and FHA domains 1	0	0	0	0	0	37.284	57.5326	67.9745	0	0	0
PL09403	cAGIWNHMDEEPDNGDDR	Q9H0P7	AGIT1_HUMAN	AGPAT4-IT1	Putative uncharacterized protein encoded by AGPAT4-IT1	0	2.90526	0	0	0	5.24696	5.16579	24.1981	3.75497	0	0
PL03004	YTPVGRSFFTASEGcSNPLGGGR	Q9UKV8	AGO2_HUMAN	AGO2	Protein argonaute-2	64.5424	3.47073	38.1611	29.0886	10.9115	48.7488	26.7896	49.3744	38.58	18.9407	53.4496
PL14889	RPASHQTFPLQQESGQTVEcTVAQYFKDR	Q9UKV8	AGO2_HUMAN	AGO2	Protein argonaute-2	11.5926	0	0	0	0	0	0	6.82905	0	0	0
PL03600	LYTYEPR	Q8TD06	AGR3_HUMAN	AGR3	Anterior gradient protein 3	0	27.7614	11.9556	35.0462	18.5815	30.9945	22.6155	37.7569	36.2904	42.354	37.4438
PL03032	GFAHPPGPcKMTNLQAAQGHAScLSPATPccAK	Q86SQ6	AGRA1_HUMAN	ADGRA1	Adhesion G protein-coupled receptor A1	14.5611	0	43.8328	0	0	0	6.25239	0	78.5796	0	0
PL10277	SASSFKNSSQGcK	Q8IWK6	AGRA3_HUMAN	ADGRA3	Adhesion G protein-coupled receptor A3	0	5.01575	5.84295	0	9.62901	3.78318	0	0	0	6.44023	5.90922
PL10217	cPAFHEMcR	O60241	AGRB2_HUMAN	ADGRB2	Adhesion G protein-coupled receptor B2	25.442	5.17159	7.95112	0	0	0	4.5761	0	0	5.41648	0
PL00981	TcVSPYGTHcSGPLR	O60242	AGRB3_HUMAN	ADGRB3	Adhesion G protein-coupled receptor B3	420.098	66.6986	38.9744	119.204	41.721	98.3663	109.566	68.5764	28.9178	29.7204	36.1555
PL05669	DSTLcPAYATcTNTVDSYYcAcKQGFLSSNGQNHFK	Q14246	AGRE1_HUMAN	ADGRE1	Adhesion G protein-coupled receptor E1	0	13.9831	40.0231	6.06638	60.6637	0	7.78733	10.1439	14.0079	30.3981	32.2067
PL08019	RWITGKTKPSSQSQTSR	Q14246	AGRE1_HUMAN	ADGRE1	Adhesion G protein-coupled receptor E1	0	1.46766	5.6439	0	0	0	0	0	0	0	0
PL09036	cNPGFSSFSEIITTPMETcDDINEcATLSK	Q9UHX3	AGRE2_HUMAN	ADGRE2	Adhesion G protein-coupled receptor E2	0	6.77672	10.6051	8.85349	0	0	0	0	0	1.7566	6.71859
PL12792	cNPGFSSFSEIITTPmETcDDINEcATLSK	Q9UHX3	AGRE2_HUMAN	ADGRE2	Adhesion G protein-coupled receptor E2	0	0	0	7.14133	20.4205	0	0	0	13.7011	0	0
PL21888	TScAKcPPNAScVNNTHcTcNHGYTSGSGQK	Q9BY15	AGRE3_HUMAN	ADGRE3	Adhesion G protein-coupled receptor E3	0	32.303	0	150.338	0	0	0	0	0	0	0
PL12035	AFSQGEVIMDFGNTDGSPHcVFWDHSLFQGRGGWSK	Q8IZF5	AGRF3_HUMAN	ADGRF3	Adhesion G-protein coupled receptor F3	0	0	0	27.7157	0	0	0	0	577.67	0	0
PL17190	NcPFDYAcITDmVK	Q8IZF3	AGRF4_HUMAN	ADGRF4	Adhesion G protein-coupled receptor F4	0	12.7542	0	4.94652	4.49369	24.8088	29.0092	79.0653	0	0	0
PL11196	QVcYKHNFNASSVSWcSK	Q8IZF2	AGRF5_HUMAN	ADGRF5	Adhesion G protein-coupled receptor F5	0	0	0	2.90368	16.3778	0	0	0	14.2414	0	0
PL04762	GGWSDNGcSVK	Q8IZP9	AGRG2_HUMAN	ADGRG2	Adhesion G-protein coupled receptor G2	0	2.44443	2.28153	7.46771	5.58633	6.30088	0	5.03074	3.77603	0	4.38851
PL21190	QHMFNEKEDScNGKGR	Q8IZP9	AGRG2_HUMAN	ADGRG2	Adhesion G-protein coupled receptor G2	0	0	0	0	0	5.60393	0	0	0	0	0
PL09206	DISEEEMVMDR	Q8IZF6	AGRG4_HUMAN	ADGRG4	Adhesion G-protein coupled receptor G4	0	534.524	0	0	0	24.4594	92.1626	10.4362	0	25.8239	19.156
PL02377	DWDTYGcQK	Q96K78	AGRG7_HUMAN	ADGRG7	Adhesion G-protein coupled receptor G7	32.3128	59.4633	68.66	0	61.9344	38.0962	44.5463	18.9913	42.6326	42.6299	46.1816
PL02653	NGGTWENGRcIcTEEWK	Q96K78	AGRG7_HUMAN	ADGRG7	Adhesion G-protein coupled receptor G7	5857.07	0	55.1121	8.64886	0	29.2568	6.81115	6.83055	14.3513	21.4166	8.86384
PL16927	STSSSSTPTEFcR	Q96K78	AGRG7_HUMAN	ADGRG7	Adhesion G-protein coupled receptor G7	0	3.65329	0	0	4.54389	0	0	0	0	0	0
PL18535	KSLPSVTRPRLR	Q96K78	AGRG7_HUMAN	ADGRG7	Adhesion G-protein coupled receptor G7	0	0	0	0	0	0	19.9365	0	0	0	0
PL04159	DQcPEPcR	O00468	AGRIN_HUMAN	AGRN	Agrin	0	0	0	108.713	74.1471	85.0506	102.079	114.113	128.654	126.844	139.553
PL21781	cGQcPDGRALGPAGcEADASAPATcAEMR	O00468	AGRIN_HUMAN	AGRN	Agrin	0	0	0	0	0	0	0	25.5224	0	0	0
PL17941	IMSQRcNNRTQcVVVAGSDAFPDPcPGTYK	O94910	AGRL1_HUMAN	ADGRL1	Adhesion G protein-coupled receptor L1	0	0	0	12.5498	0	0	0	0	0	0	0
PL20755	YLEVQYEcVPYK	Q9HAR2	AGRL3_HUMAN	ADGRL3	Adhesion G protein-coupled receptor L3	0	1.9148	0	2.29633	6.32051	0	0	0	0	0	0
PL01271	QRLETVTEVIRScAAK	Q8N157	AHI1_HUMAN	AHI1	Jouberin	138.806	7.15741	0	0	0	165.285	278.939	93.7527	21.1148	3.64003	29.2101
PL11770	HHESSSVDTEPGLEESK	Q8N157	AHI1_HUMAN	AHI1	Jouberin	0	0	0	0	0	5.70593	3.22227	3.32423	0	0	0
PL16877	LGSESmTHSEmR	Q8N157	AHI1_HUMAN	AHI1	Jouberin	0	2.10092	0	0	0	0	0	0	0	5.81097	0
PL00606	FSMPGFKGEGPDGDVK	Q09666	AHNK_HUMAN	AHNAK	Neuroblast differentiation-associated protein AHNAK	19.9008	7.92547	108.662	35.1757	43.0152	103.768	110.008	32.9865	32.9934	49.1549	67.662
PL03126	EGAKDIDISSPEFK	Q09666	AHNK_HUMAN	AHNAK	Neuroblast differentiation-associated protein AHNAK	15.7762	13.7672	67.3758	50.8726	56.8046	39.0217	91.8092	19.9394	46.6395	75.4144	116.28
PL04014	VKGEYDMTVPKLEGDLK	Q09666	AHNK_HUMAN	AHNAK	Neuroblast differentiation-associated protein AHNAK	15.5853	0	0	9.64093	0	0	12.507	0	0	0	0
PL04476	GPDWHLKMPK	Q09666	AHNK_HUMAN	AHNAK	Neuroblast differentiation-associated protein AHNAK	0	28.0286	21.5954	30.4355	24.402	36.0374	58.421	107.236	60.5655	28.1231	10.7794
PL13360	VEGDMKVPDVDIKGPK	Q09666	AHNK_HUMAN	AHNAK	Neuroblast differentiation-associated protein AHNAK	135.647	0.931911	0	0	588.283	0	0	0	41.9229	0	0
PL14742	MPEMHFKTPKISMPDVDLHLK	Q09666	AHNK_HUMAN	AHNAK	Neuroblast differentiation-associated protein AHNAK	0	0	0	0	1.98581	0	0	0	0	0	0
PL15005	VGVEVPDVNIEGPEGKLK	Q09666	AHNK_HUMAN	AHNAK	Neuroblast differentiation-associated protein AHNAK	0	0	0	0	0	2.67636	0	0	0	0	0
PL03752	LDGARLEGDLSLADKGMTAK	Q8IVF2	AHNK2_HUMAN	AHNAK2	Protein AHNAK2	0	0	0	0	0	0	0	5.06686	0	0	0
PL03817	SIEASVDVSEPKVEADVSLPSMQGDLK	Q8IVF2	AHNK2_HUMAN	AHNAK2	Protein AHNAK2	0	19.3907	24.9556	20.612	26.9669	23.1184	8.42118	14.8755	10.1064	13.1806	28.1458
PL07670	AEQDREVMPAQSMPLPTELGDPR	Q8IVF2	AHNK2_HUMAN	AHNAK2	Protein AHNAK2	0	0	0	0	0	9.04902	0	9.90949	0	0	0
PL21798	EFLVSGSNVEAAMSLQLPEADAEVTASESK	Q8IVF2	AHNK2_HUMAN	AHNAK2	Protein AHNAK2	0	0	0	0	0	2.27973	5.13928	0	0	0	0
PL09314	TMIPPGEcTYAGRKR	A9YTQ3	AHRR_HUMAN	AHRR	Aryl hydrocarbon receptor repressor	0	0	0	0	2.96024	0	0	0	0	0	1.39413
PL09939	YMEFDLNGNGDIDIMSLKR	P55008	AIF1_HUMAN	AIF1	Allograft inflammatory factor 1	0	7.81193	0	0	0	0	0	0	5.60269	8.4587	0
PL14532	ATAQDNPKSATEQSGTGIR	O95831	AIFM1_HUMAN	AIFM1	Apoptosis-inducing factor 1, mitochondrial	4.3225	3.30154	0	0	0	0	0	0	3.58783	0	0
PL07882	QmDSAVcmPMK	Q9Y4K1	AIM1_HUMAN	AIM1	Absent in melanoma 1 protein	0	29.9654	23.6714	28.6482	46.4037	0	0	8.82148	26.468	12.3185	22.4803
PL03878	cEEESRGR	Q16352	AINX_HUMAN	INA	Alpha-internexin	57.5291	0	0	0	0	0	0	0	0	0	0
PL04954	LEKMINTLILNYcQcLLK	Q9NZN9	AIPL1_HUMAN	AIPL1	Aryl-hydrocarbon-interacting protein-like 1	13.457	12.6184	11.2536	10.7237	12.3045	13.9994	13.9889	23.7617	0	8.95485	18.616
PL13448	EEYYEVLEHTSDILR	Q9NZN9	AIPL1_HUMAN	AIPL1	Aryl-hydrocarbon-interacting protein-like 1	0	0	0	0	0	0	0	0	0	4.95905	0
PL02000	MERLGEK	Q96IF1	AJUBA_HUMAN	AJUBA	LIM domain-containing protein ajuba	0	2.9164	4.77281	1.6632	0	4.05893	0	0	9.57059	5.28336	0
PL06327	LLNKPGLKYKPVTNQVEcHPYLTQEKLIQYcHSK	O60218	AK1BA_HUMAN	AKR1B10	Aldo-keto reductase family 1 member B10	212.618	0	155.213	0	0	336.954	0	210.831	0	190.182	208.363
PL04237	DIVLVAYSALGSQR	P42330	AK1C3_HUMAN	AKR1C3	Aldo-keto reductase family 1 member C3	0	3.09895	5.45556	4.70649	0	6.59175	0	2.77797	8.01137	4.62748	7.93684
PL16311	SHHFcK	O43572	AKA10_HUMAN	AKAP10	A-kinase anchor protein 10, mitochondrial	0	0	0	0	0	0	0	11.9621	0	0	0
PL16332	EGGPLPNcFTTPLRQAWTTMEK	O43572	AKA10_HUMAN	AKAP10	A-kinase anchor protein 10, mitochondrial	0	20.4838	91.9248	0	8.70894	0	0	81.9847	0	64.4991	0
PL10708	NPcLNVQSQRSVSPTFLNPSDENLKTLcNFAGDLAAEVITEAEK	Q9UKA4	AKA11_HUMAN	AKAP11	A-kinase anchor protein 11	0	14.8491	0	0	0	0	0	0	0	35.0691	8.11608
PL12741	TSVTTSISEPWTQRSFYRSSNASDK	Q9UKA4	AKA11_HUMAN	AKAP11	A-kinase anchor protein 11	0	91.833	0	0	0	0	0	0	0	94.631	0
PL04049	EKEDAQEVELQEGKVHSESDK	Q02952	AKA12_HUMAN	AKAP12	A-kinase anchor protein 12	10.1067	3.00099	4.25701	0	23.5266	70.2239	11.3077	0	0	17.445	16.1201
PL04723	KMVTPKK	Q02952	AKA12_HUMAN	AKAP12	A-kinase anchor protein 12	0	0	0	21.2038	106.197	0	0	0	80.3197	0	19.6489
PL11330	NEDFAAHPGEDAVPTGPDcQAKSTPVIVSATTK	Q02952	AKA12_HUMAN	AKAP12	A-kinase anchor protein 12	0	0	2.58759	0	4.08268	0	0	0	0	0	0
PL13373	KEQEPEKVDTEEDGK	Q02952	AKA12_HUMAN	AKAP12	A-kinase anchor protein 12	0	0	0	0	0	6.96573	5.07524	2.52515	0	4.61538	0
PL21062	TEGTQEADQYADEKTK	Q02952	AKA12_HUMAN	AKAP12	A-kinase anchor protein 12	0	0	0	0	0	0	7.27936	0	0	0	0
PL04946	VVSTPPSVTEPPEKELSTVSK	Q92667	AKAP1_HUMAN	AKAP1	A-kinase anchor protein 1, mitochondrial	0	0	0	0	0	0	0	0	0	8.34011	0
PL14899	QLQQQQQQPPSQLcTAPASSHERASMIDKAK	Q9Y2D5	AKAP2_HUMAN	AKAP2	A-kinase anchor protein 2	0	0	0	0	0	29.389	63.4957	38.1933	0	0	0
PL02012	KEEFADMSK	Q13023	AKAP6_HUMAN	AKAP6	A-kinase anchor protein 6	0	158.665	116.773	130.704	212.77	147.984	152.345	231.297	270.175	193.909	188.563
PL03890	TSEEVPPcR	Q13023	AKAP6_HUMAN	AKAP6	A-kinase anchor protein 6	0	23.2198	9.94585	10.1331	9.74667	11.2891	11.9372	0	9.71255	11.179	13.6444
PL05120	NGSFGGQYSEcR	O43823	AKAP8_HUMAN	AKAP8	A-kinase anchor protein 8	0	0	0	12.4384	27.7905	22.344	14.7928	0	24.7736	16.4866	31.9826
PL06900	YEVQDFQENMHTLLNK	Q99996	AKAP9_HUMAN	AKAP9	A-kinase anchor protein 9	116.933	0	0	0	0	0	0	0	0	0	0
PL07174	TLQTEQEANTEGQK	Q99996	AKAP9_HUMAN	AKAP9	A-kinase anchor protein 9	58.5013	319.022	0	0	0	0	0	0	0	0	0
PL12922	RAEAEVYK	Q99996	AKAP9_HUMAN	AKAP9	A-kinase anchor protein 9	0	0	0	0	1.20033	0	0	0	0	0	0
PL16510	NKQELEYK	Q99996	AKAP9_HUMAN	AKAP9	A-kinase anchor protein 9	0	0	0	0	0	4.00227	6.3054	0	0	0	0
PL18687	MVVAELKSELAQTK	Q99996	AKAP9_HUMAN	AKAP9	A-kinase anchor protein 9	0	5.46323	0	0	0	0	0	0	0	0	0
PL13400	FQELDRFMHYYTR	Q9P2G1	AKIB1_HUMAN	ANKIB1	Ankyrin repeat and IBR domain-containing protein 1	0	0	4.16283	0	1.14421	0	0	17.7122	6.18517	0	4.86461
PL20117	HSSSTGGYYR	Q9P2G1	AKIB1_HUMAN	ANKIB1	Ankyrin repeat and IBR domain-containing protein 1	0	0	0	0	0	0	0	0	5.55919	3.10516	0
PL10421	TmAEFmDYTSSQcGK	Q9NQ31	AKIP1_HUMAN	AKIP1	A-kinase-interacting protein 1	0	7.92324	0	7.21386	3.73206	17.6599	16.5111	0	0	8.14456	0
PL18909	TMAEFmDYTSSQcGK	Q9NQ31	AKIP1_HUMAN	AKIP1	A-kinase-interacting protein 1	0	2.49563	0	0	0	0	0	0	0	0	0
PL21216	AEATRVLPRQcPVQAEK	Q7Z591	AKNA_HUMAN	AKNA	AT-hook-containing transcription factor	0	2.50009	0	0	0	0	0	0	0	0	0
PL07977	QSLDGFYSHGmGAEGR	Q12802	AKP13_HUMAN	AKAP13	A-kinase anchor protein 13	7.8291	0.834846	0	4.2791	0	0	1.65884	1.48198	0	0	0
PL11039	QLEAESWSRIIDSK	Q12802	AKP13_HUMAN	AKAP13	A-kinase anchor protein 13	0	0	0	0	0	32.1844	70.8501	13.3962	0	0	1.48515
PL02879	LDMVPHLETDMMQGGVYGSGGER	Q9ULX6	AKP8L_HUMAN	AKAP8L	A-kinase anchor protein 8-like	0	21.7104	5.01894	0	8.89248	0	0	0	0	0	0
PL06231	NDGTFIGYKERPQDVDQR	P31749	AKT1_HUMAN	AKT1	RAC-alpha serine/threonine-protein kinase	0	17.4583	0	0	22.2512	30.0437	9.8214	84.7536	0	25.5334	23.0096
PL06804	TERPRPNTFIIR	P31749	AKT1_HUMAN	AKT1	RAC-alpha serine/threonine-protein kinase	0	1.8075	0	5.54833	0	0	2.57958	0	0	0	0
PL08724	TFHVETPEER	P31749	AKT1_HUMAN	AKT1	RAC-alpha serine/threonine-protein kinase	0	0	16.5272	0	0	12.7869	5.78804	0	4.94099	3.76346	7.33962
PL07418	EGITDAATMK	Q9Y243	AKT3_HUMAN	AKT3	RAC-gamma serine/threonine-protein kinase	0	0	0	0	0	18.7856	11.4292	15.5452	0	0	0
PL11403	EKMLTQK	Q9H8T0	AKTIP_HUMAN	AKTIP	AKT-interacting protein	0	0	0	0	3.82619	0	0	0	0	0	0
PL10464	TGMTLSGNNTIcFHHVK	Q8N8R7	AL14E_HUMAN	ARL14EP	ARL14 effector protein	0	0	0	7.29416	0	12.6055	0	11.7409	0	0	0
PL21620	EPLGVcAIIIPWNYPLMMLAWK	Q3SY69	AL1L2_HUMAN	ALDH1L2	Mitochondrial 10-formyltetrahydrofolate dehydrogenase	8.34294	0	0	0	0	17.2198	0	0	0	0	0
PL11025	KGQALEEDEDTETR	Q60I27	AL2CL_HUMAN	ALS2CL	ALS2 C-terminal-like protein	6.47854	0	0	0	0	12.7472	5.04432	6.05705	0	0	7.04906
PL11122	GQRSGYGIEEDGDRGER	Q60I27	AL2CL_HUMAN	ALS2CL	ALS2 C-terminal-like protein	0	0	6.3716	5.56905	0	0	3.50938	16.8845	0	0	0
PL08919	TYQDSIYDEMEEKWSK	Q96Q35	AL2SB_HUMAN	ALS2CR12	Amyotrophic lateral sclerosis 2 chromosomal region candidate gene 12 protein	0	0	27.2029	0	44.6624	26.0081	0	0	20.2001	21.3525	60.2685
PL06045	EFYGEDAK	P30838	AL3A1_HUMAN	ALDH3A1	Aldehyde dehydrogenase, dimeric NADP-preferring	12.2801	0	0	0	111.821	0	0	0	110.382	58.618	84.4655
PL11163	SPcYIDKDcDLDIVcR	P51648	AL3A2_HUMAN	ALDH3A2	Fatty aldehyde dehydrogenase	0	1.6806	0	1.04957	3.4591	0	0	0	1.06124	0	0.842135
PL15456	KEWDLKPIADR	P30038	AL4A1_HUMAN	ALDH4A1	Delta-1-pyrroline-5-carboxylate dehydrogenase, mitochondrial	0	0	0	0	0	4.93154	3.83183	0	0	0	7.2283
PL18581	VNLLSFTGSTQVGK	P49419	AL7A1_HUMAN	ALDH7A1	Alpha-aminoadipic semialdehyde dehydrogenase	0	0	0	0	16.6107	0	0	0	0	0	10.8607
PL01661	EREDEIATmEcINNGK	P49189	AL9A1_HUMAN	ALDH9A1	4-trimethylaminobutyraldehyde dehydrogenase	33.028	96.2856	43.3405	39.1647	130.646	0	32.4877	0	75.191	71.784	91.663
PL21154	EREDEIATMEcINNGK	P49189	AL9A1_HUMAN	ALDH9A1	4-trimethylaminobutyraldehyde dehydrogenase	0	0	5.68243	0	0	0	0	0	0	0	0
PL00008	LVAASQAALGL	P02768	ALBU_HUMAN	ALB	Serum albumin	2902.15	2709.35	1248.42	4061.52	4329.76	1879.88	3085.34	714.657	4199.16	5791.61	4688.17
PL00030	HPDYSVVLLLR	P02768	ALBU_HUMAN	ALB	Serum albumin	828.739	502.243	392.954	648.341	391.326	628.955	514.812	767.177	166.615	573.595	485.341
PL00041	VPQVSTPTLVEVSR	P02768	ALBU_HUMAN	ALB	Serum albumin	2291.79	2444.43	3989.47	1710.86	1866.74	2740.58	3160.43	3703.46	1985.1	2218.14	1584.29
PL00056	QNcELFEQLGEYK	P02768	ALBU_HUMAN	ALB	Serum albumin	11790.5	14686.6	15728.9	13868.2	7452.36	23439.4	25000.7	13497.1	9261.5	15242.6	9491.17
PL00090	RHPYFYAPELLFFAK	P02768	ALBU_HUMAN	ALB	Serum albumin	2386.23	6042.06	5823.69	2409.71	1722.96	3403.54	6199.39	3798.26	3697.73	2860.71	2253.91
PL00093	RPcFSALEVDETYVPK	P02768	ALBU_HUMAN	ALB	Serum albumin	4871.06	4530.43	2733.13	6742.43	3819.13	12167.4	7215.32	7990.8	6227.75	7357.5	5326.7
PL00103	VFDEFKPLVEEPQNLIK	P02768	ALBU_HUMAN	ALB	Serum albumin	90.026	16.0602	34244.4	34.1655	15671.8	163.207	473.954	80.8259	20384.4	26356.3	63.8532
PL00122	EFNAETFTFHADIcTLSEK	P02768	ALBU_HUMAN	ALB	Serum albumin	12106.5	754.255	107.934	2914.04	1125.5	291.813	140.287	5777.15	1421.85	2178.45	1340.36
PL00133	MPcAEDYLSVVLNQLcVLHEK	P02768	ALBU_HUMAN	ALB	Serum albumin	6384.8	9472.72	8680.95	6382.39	5593.39	11315.5	3306.19	5.46414	5975.9	7565.64	5242.69
PL00143	RmPcAEDYLSVVLNQLcVLHEK	P02768	ALBU_HUMAN	ALB	Serum albumin	232.234	439.018	282.73	128.58	81.583	102.2	101.88	195.331	120.915	118.736	124.346
PL00146	LVRPEVDVMcTAFHDNEETFLKK	P02768	ALBU_HUMAN	ALB	Serum albumin	9384.51	27895	24463.3	16795.2	12457.5	14560.4	24029	7897.5	8897.45	17861.3	16338.6
PL00150	SHcIAEVENDEMPADLPSLAADFVESK	P02768	ALBU_HUMAN	ALB	Serum albumin	9492.13	14388.3	14397.6	278.193	562.869	16560.6	101.924	165.083	11315.3	402	359.314
PL00160	KLVAASQAALGL	P02768	ALBU_HUMAN	ALB	Serum albumin	548.558	1073.95	529.718	653.78	734.177	495.043	466.886	890.575	884.25	1091.28	900.667
PL00174	mPcAEDYLSVVLNQLcVLHEK	P02768	ALBU_HUMAN	ALB	Serum albumin	139.466	60.6655	91.9248	73.8741	37.4383	144.565	89.0706	40.6161	48.2193	64.4991	46.8257
PL00175	LVRPEVDVMcTAFHDNEETFLK	P02768	ALBU_HUMAN	ALB	Serum albumin	8141.57	3339.38	3043.47	2245.75	1886.03	7802.44	4092.43	2632	1625.4	3371.38	1775.85
PL00184	LcTVATLR	P02768	ALBU_HUMAN	ALB	Serum albumin	13262.6	7436.33	10316.1	6952.24	6212.26	8061.2	10510	16719	7526.7	8010.95	7385.13
PL00218	EccEKPLLEK	P02768	ALBU_HUMAN	ALB	Serum albumin	14.8076	6.09771	9.02982	39.3978	30.426	9.1038	5.16137	15.9214	37.2978	5.23012	4.22608
PL00331	LKEccEKPLLEK	P02768	ALBU_HUMAN	ALB	Serum albumin	3770.47	1607.8	5436.3	14453.6	3953.26	724.904	1170.09	204.661	15841.9	891.613	4763.79
PL00346	TYETTLEK	P02768	ALBU_HUMAN	ALB	Serum albumin	2.03591	206.574	261.97	4810.1	3800.31	215.507	144.505	313.011	5076.08	179.049	202.454
PL00430	ccAAADPHEcYAK	P02768	ALBU_HUMAN	ALB	Serum albumin	120.995	87.4919	92.8237	1498.2	1308.11	116.14	83.3505	217.903	0	98.7938	68.2501
PL00446	DVFLGmFLYEYAR	P02768	ALBU_HUMAN	ALB	Serum albumin	106.379	80.596	86.9379	120.809	63.3227	84.2573	59.962	77.756	81.2493	68.6135	71.8349
PL00447	KVPQVSTPTLVEVSR	P02768	ALBU_HUMAN	ALB	Serum albumin	8606.8	16877.2	9290.93	10552.7	12982.2	13988.1	10832.9	13718.3	8297.57	9714.8	10530.2
PL00499	NYAEAKDVFLGMFLYEYAR	P02768	ALBU_HUMAN	ALB	Serum albumin	30.3339	64.6727	110.631	97.808	160.319	20.9274	48.3892	25.6578	116.106	127.861	93.0913
PL00547	DLGEENFK	P02768	ALBU_HUMAN	ALB	Serum albumin	2676.82	1259.84	1046.17	881.464	713.469	1531.78	2232.84	2492.05	1077.72	1370.82	982.724
PL00608	QEPERNEcFLQHK	P02768	ALBU_HUMAN	ALB	Serum albumin	11988.4	3114.53	7103.57	8843.13	6753.48	9175.57	10950	318.579	10793.2	2684.04	5211.88
PL00671	ETYGEMADccAK	P02768	ALBU_HUMAN	ALB	Serum albumin	9495.61	19254.9	15240.9	13513.4	10739.7	16269.7	20652.1	15.2292	14479.5	35969.5	12235.7
PL00777	SLHTLFGDKLcTVATLR	P02768	ALBU_HUMAN	ALB	Serum albumin	942.27	3045.52	3009.23	3245.59	3616.76	1262.82	2285.84	2337.05	540.807	3429.47	2853.79
PL00860	YIcENQDSISSK	P02768	ALBU_HUMAN	ALB	Serum albumin	39079.5	21369.8	28080.4	19781.8	21124.1	25063.8	25442.4	72.173	25002.6	25485	24323
PL00896	NEcFLQHKDDNPNLPR	P02768	ALBU_HUMAN	ALB	Serum albumin	723.194	1072.39	1022.19	941.817	724.294	897.158	1842.81	3492.78	1031.24	1402.77	892.825
PL00967	ADDKETcFAEEGK	P02768	ALBU_HUMAN	ALB	Serum albumin	22.97	9.63301	34.1802	456.662	809.712	16.1432	10.5856	36.252	742.429	7.75684	11.4796
PL01016	QNcELFEQLGEYKFQNALLVR	P02768	ALBU_HUMAN	ALB	Serum albumin	0	9855.63	10.0208	4649.51	6908.79	146.624	258.4	326.705	4828.8	5486.66	4262.48
PL01018	LVRPEVDVmcTAFHDNEETFLK	P02768	ALBU_HUMAN	ALB	Serum albumin	0	19.6	21.1245	13.3709	14.0223	47.0866	23.5873	58.6744	4.48307	14.5214	5.70758
PL01032	VHTEccHGDLLEcADDRADLAK	P02768	ALBU_HUMAN	ALB	Serum albumin	4464.84	14615.4	11726.6	6607.74	12699.8	10631.8	11276.8	19608.3	12549.4	19076.3	11081.9
PL01133	AEFAEVSKLVTDLTK	P02768	ALBU_HUMAN	ALB	Serum albumin	0	178.078	148.086	32.43	150.012	6.4501	45.3414	0	89.2721	82.5298	74.6635
PL01186	YKAAFTEccQAADK	P02768	ALBU_HUMAN	ALB	Serum albumin	70.8612	408.518	322.539	160.958	368.736	56.1527	157.536	226.481	273.151	235.174	238.974
PL01205	EFNAETFTFHADIcTLSEKER	P02768	ALBU_HUMAN	ALB	Serum albumin	341.877	1656.11	1323.55	3875.02	2609.62	224.006	591.227	577.565	2390.36	3891.73	3063.83
PL01231	KYLYEIAR	P02768	ALBU_HUMAN	ALB	Serum albumin	1275.92	1596.23	1088.33	1095.94	756.531	1350.23	1788.26	2067.68	952.938	1522.32	967.601
PL01233	LDELRDEGK	P02768	ALBU_HUMAN	ALB	Serum albumin	101.622	75.292	71.1427	145.08	41.2268	62.4611	37.9649	136.506	102.025	71.6146	47.3298
PL01261	YIcENQDSISSKLK	P02768	ALBU_HUMAN	ALB	Serum albumin	11.3878	37.3343	33.4525	21.0769	22.5901	22.2873	49.361	57.5759	26.01	31.947	18.7331
PL01287	QEPERNEcFLQHKDDNPNLPR	P02768	ALBU_HUMAN	ALB	Serum albumin	1409.24	17634.2	10789.1	10446.5	14878.8	3550.86	10956.6	13858.2	18594	15867	16207
PL01509	ADDKETcFAEEGKK	P02768	ALBU_HUMAN	ALB	Serum albumin	144.812	191.881	105.473	367.557	150.718	119.841	88.9823	372.904	325.583	172.296	120.901
PL01680	DLGEENFKALVLIAFAQYLQQcPFEDHVK	P02768	ALBU_HUMAN	ALB	Serum albumin	0	22.4852	6.11262	10.3507	25.4373	0	0	0	15.1573	15.429	5.67958
PL01690	LVTDLTK	P02768	ALBU_HUMAN	ALB	Serum albumin	6006.36	11338.3	15542.7	10236.7	9219.56	12014.4	13688.6	463.647	8931.79	6123.18	9003.87
PL01814	EQLKAVMDDFAAFVEK	P02768	ALBU_HUMAN	ALB	Serum albumin	0	68.6577	57.8516	19.7093	51.8159	42.4592	10.9875	32.3093	41.3276	63.8457	56.7398
PL02013	LVNEVTEFAK	P02768	ALBU_HUMAN	ALB	Serum albumin	0	0	0	0	0	1.81377	0	4.00554	27.567	0.746399	0
PL02076	RPcFSALEVDETYVPKEFNAETFTFHADIcTLSEK	P02768	ALBU_HUMAN	ALB	Serum albumin	186.961	2504.54	1871.46	4693.54	3564.99	0	2151.63	36.3273	3514.56	4869.5	3640.75
PL02077	RPcFSALEVDETYVPKEFNAETFTFHADIcTLSEKER	P02768	ALBU_HUMAN	ALB	Serum albumin	189.773	7141.83	3920.98	4108.14	5988.72	0	85.7799	47.9297	4906.65	6246.61	4943.02
PL02112	LAKTYETTLEK	P02768	ALBU_HUMAN	ALB	Serum albumin	0	10.5948	22.3445	9.32751	6.30639	8.44273	7.66365	0	4.16252	12.0213	8.24771
PL02178	AAcLLPK	P02768	ALBU_HUMAN	ALB	Serum albumin	0	3.60431	0	1921.19	1319.4	201.965	0	27.0122	1183.04	0	0
PL02239	AAFTEccQAADKAAcLLPK	P02768	ALBU_HUMAN	ALB	Serum albumin	0	859.112	4306.23	3507.21	3202.61	115.856	659.913	420.608	3988.51	4600.86	3044.23
PL02362	FPKAEFAEVSK	P02768	ALBU_HUMAN	ALB	Serum albumin	0	10.922	9.231	6.16481	10.4644	0	4.51647	0	8.56316	10.4191	6.05205
PL02448	TcVADESAENcDKSLHTLFGDKLcTVATLR	P02768	ALBU_HUMAN	ALB	Serum albumin	189.044	14366	14119.4	2784.52	10104.3	123.241	534.91	334.079	3798.47	9133.95	7491.55
PL02480	ccTESLVNR	P02768	ALBU_HUMAN	ALB	Serum albumin	793.295	754.033	0	14780	18.2038	0	0	353.341	15954	0	2271.55
PL02500	ETYGEmADccAK	P02768	ALBU_HUMAN	ALB	Serum albumin	224.562	221.156	0	53.1779	37.2971	165.039	56.075	473.579	105.826	136.598	65.4496
PL02766	TcVADESAENcDKSLHTLFGDK	P02768	ALBU_HUMAN	ALB	Serum albumin	35.0313	5801.62	4316.93	1937.77	3633.23	0	30.8534	24.3035	4384.61	5607.67	3716.37
PL02781	SHcIAEVENDEMPADLPSLAADFVESKDVcK	P02768	ALBU_HUMAN	ALB	Serum albumin	0	5781.59	2542.65	2027.39	3127.31	18.3228	1647.6	48.0802	2793.33	3698.11	2633.67
PL02877	YKAAFTEccQAADKAAcLLPK	P02768	ALBU_HUMAN	ALB	Serum albumin	28.8791	179.013	51.0241	36.419	132.717	18.0905	50.5757	43.8239	123.113	111.161	37.6118
PL02894	RMPcAEDYLSVVLNQLcVLHEKTPVSDR	P02768	ALBU_HUMAN	ALB	Serum albumin	4.09335	6.48508	88.907	27.6898	45.886	7.46625	12.92	14.5098	39.9309	45.5487	33.3829
PL02953	LDELRDEGKASSAK	P02768	ALBU_HUMAN	ALB	Serum albumin	0	3.34829	3.21897	3.88279	7.08998	3.11078	3.61097	8.0841	4.63418	3.57952	3.59314
PL03027	MPcAEDYLSVVLNQLcVLHEKTPVSDR	P02768	ALBU_HUMAN	ALB	Serum albumin	0	39.3825	51.6234	20.4604	32.332	0	17.6419	11.1089	23.6288	40.0064	0
PL03035	ALVLIAFAQYLQQcPFEDHVKLVNEVTEFAK	P02768	ALBU_HUMAN	ALB	Serum albumin	45.0304	725.759	107.656	98.4815	649.699	0	12.3347	0	356.264	373.926	346.712
PL03282	VFDEFKPLVEEPQNLIKQNcELFEQLGEYK	P02768	ALBU_HUMAN	ALB	Serum albumin	137.105	7170.77	4774.95	332.589	4252.11	29.2776	15.1064	0	4041.17	3385.9	3590.34
PL03638	FKDLGEENFK	P02768	ALBU_HUMAN	ALB	Serum albumin	0	2171.71	4175.67	2526.79	2295.48	0	1499.69	0	1554.74	6573.35	0.425128
PL04143	YLYEIAR	P02768	ALBU_HUMAN	ALB	Serum albumin	7936.73	0	0	0	0	0	0	0	0	0	0
PL04359	DVcKNYAEAKDVFLGMFLYEYAR	P02768	ALBU_HUMAN	ALB	Serum albumin	0	13.5512	18.9885	6.9367	50.357	0	0	0	40.3659	43.3463	30.7224
PL04392	VFDEFKPLVEEPQNLIKQNcELFEQLGEYKFQNALLVR	P02768	ALBU_HUMAN	ALB	Serum albumin	274.904	6347.06	2842.28	526.081	9676.07	42.2892	105.326	66.7254	2022.65	2156.67	6463.74
PL04416	FQNALLVR	P02768	ALBU_HUMAN	ALB	Serum albumin	14956.9	0	8766.56	0	0	0	3187.37	8154.83	0	0	5032.64
PL05289	LVNEVTEFAKTcVADESAENcDK	P02768	ALBU_HUMAN	ALB	Serum albumin	0	9.37031	9.30163	9.42076	8.9419	13.531	9.06166	22.7234	7.88315	16.8835	5.03824
PL05665	VHTEccHGDLLEcADDRADLAKYIcENQDSISSK	P02768	ALBU_HUMAN	ALB	Serum albumin	0	792.102	514.522	129.798	548.515	0	14.0353	0	356.722	467.83	247.599
PL05713	DDNPNLPR	P02768	ALBU_HUMAN	ALB	Serum albumin	0	97.1761	0	0	0	515.063	538.443	138.086	5094.4	61.498	0
PL06633	LVTDLTKVHTEccHGDLLEcADDRADLAK	P02768	ALBU_HUMAN	ALB	Serum albumin	0	57.3038	21.0111	0	42.5681	0	12.6837	0	29.6047	37.9008	9.20271
PL06640	MPcAEDYLSVVLNQLcVLHEKTPVSDRVTK	P02768	ALBU_HUMAN	ALB	Serum albumin	0	3.11231	9.78319	2.95548	8.96072	0	0	0	7.70685	13.275	6.769
PL06661	SHcIAEVENDEMPADLPSLAADFVESKDVcKNYAEAK	P02768	ALBU_HUMAN	ALB	Serum albumin	0	1436.6	473.429	0	1065.03	0	0	0	280.02	549.876	637.972
PL06903	YTKKVPQVSTPTLVEVSR	P02768	ALBU_HUMAN	ALB	Serum albumin	0	6.4784	1.55705	0	0	8.3974	0	12.6589	0	6.22386	0
PL06991	ETYGEMADccAKQEPERNEcFLQHK	P02768	ALBU_HUMAN	ALB	Serum albumin	0	198.582	85.4611	0	115.562	0	0	0	87.7839	95.1392	70.0705
PL07002	ccAAADPHEcYAKVFDEFKPLVEEPQNLIK	P02768	ALBU_HUMAN	ALB	Serum albumin	0	138.429	45.7805	0	147.329	0	0	0	81.9911	67.6938	0
PL07258	ATKEQLKAVMDDFAAFVEK	P02768	ALBU_HUMAN	ALB	Serum albumin	0	17.79	14.4233	0	0	0	0	0	6.38574	9.26948	4.95423
PL07720	SLHTLFGDKLcTVATLRETYGEMADccAK	P02768	ALBU_HUMAN	ALB	Serum albumin	0	15.143	41.5855	0	24.0019	0	0	0	6.3056	12.5174	0
PL08073	LcTVATLRETYGEMADccAK	P02768	ALBU_HUMAN	ALB	Serum albumin	0	34.6851	43.2592	0	15.013	0	6.57219	0	9.79727	25.6544	0
PL08088	TYETTLEKccAAADPHEcYAK	P02768	ALBU_HUMAN	ALB	Serum albumin	0	45.3117	75.8513	52.7203	60.2872	0	0	0	50.7379	66.0965	39.1241
PL08564	SHcIAEVENDEmPADLPSLAADFVESKDVcK	P02768	ALBU_HUMAN	ALB	Serum albumin	0	41.7423	49.3333	0	0	0	0	0	26.5824	33.3024	20.7075
PL08576	LVRPEVDVMcTAFHDNEETFLKKYLYEIAR	P02768	ALBU_HUMAN	ALB	Serum albumin	0	19.4397	15.9194	0	0	0	0	0	18.0857	9.73659	11.5188
PL08746	AVmDDFAAFVEK	P02768	ALBU_HUMAN	ALB	Serum albumin	0	2.38877	99.8224	3.90351	3.4238	0.410993	0	0	0	4.07325	0
PL08779	RHPDYSVVLLLR	P02768	ALBU_HUMAN	ALB	Serum albumin	2425.11	0	0	0	0	0	0	0	0	0	0
PL11294	YIcENQDSISSKLKEccEKPLLEK	P02768	ALBU_HUMAN	ALB	Serum albumin	0	0	9.83028	0	7.59355	0	0	0	0	12.0019	0
PL11436	SLHTLFGDK	P02768	ALBU_HUMAN	ALB	Serum albumin	10391.4	3.07446	0	5.7426	0	0	0	0	2.71091	11.7188	0
PL11754	AAcLLPKLDELRDEGK	P02768	ALBU_HUMAN	ALB	Serum albumin	0	13.0036	5.86649	0	0	0	0	0	0	0	0
PL12213	DAHKSEVAHR	P02768	ALBU_HUMAN	ALB	Serum albumin	0	0	10.9454	0	0	0	5.00015	0	4.45513	0	7.20309
PL13953	YLYEIARR	P02768	ALBU_HUMAN	ALB	Serum albumin	3.01742	0	0	0	0	0	0	0	0	0	0
PL14239	TcVADESAENcDK	P02768	ALBU_HUMAN	ALB	Serum albumin	0	0	0	0	0	95.7961	0.454739	349.428	0	0	59.3443
PL14540	ccKADDKETcFAEEGK	P02768	ALBU_HUMAN	ALB	Serum albumin	0	0	0	8.25773	19.2439	0	0	0	17.8178	0	0
PL14574	FPKAEFAEVSKLVTDLTK	P02768	ALBU_HUMAN	ALB	Serum albumin	0	0.731325	0	0	3.09201	0	0	0	0	0	0
PL15048	LSQRFPK	P02768	ALBU_HUMAN	ALB	Serum albumin	0	0	0	0	0.935369	0	0	0.63806	0	0	0
PL17226	AVMDDFAAFVEKccK	P02768	ALBU_HUMAN	ALB	Serum albumin	0	0	0	0	0	0	1.82845	0	0	2.36118	0
PL19782	VHTEccHGDLLEcADDR	P02768	ALBU_HUMAN	ALB	Serum albumin	0	0	0	0	0	0	0	25161.2	0	0	0
PL20597	VTKccTESLVNR	P02768	ALBU_HUMAN	ALB	Serum albumin	1.82482	0	0	2.84928	0	0	0	0	0	0	0
PL22082	ALVLIAFAQYLQQcPFEDHVK	P02768	ALBU_HUMAN	ALB	Serum albumin	0	68.4796	2.57903	0	0	0	0	2.27384	0	2492.84	0
PL14338	LQSIGTENTEENRR	P04075	ALDOA_HUMAN	ALDOA	Fructose-bisphosphate aldolase A	41.6279	1.18036	2.42279	0	0	0	0	0	0	0	1.51063
PL03845	VLAAVYKALNDHHVYLEGTLLKPNMVTAGHAcTK	P05062	ALDOB_HUMAN	ALDOB	Fructose-bisphosphate aldolase B	23.5949	7.96554	0	0	43.5329	0	4.28016	9.62959	0	0	17.6801
PL07105	DDELRVNQLR	Q2TAA5	ALG11_HUMAN	ALG11	GDP-Man:Man(3)GlcNAc(2)-PP-Dol alpha-1,2-mannosyltransferase	0	1.48157	1.09202	2.61616	0.859834	0	1.52213	0	0	1.8948	0.604365
PL08006	MAAGERSWcLcKLLR	Q2TAA5	ALG11_HUMAN	ALG11	GDP-Man:Man(3)GlcNAc(2)-PP-Dol alpha-1,2-mannosyltransferase	0	0	0	0	0	0	0	0	3.56264	3.21939	14.269
PL11398	MAGKGSSGR	Q9BV10	ALG12_HUMAN	ALG12	Dol-P-Man:Man(7)GlcNAc(2)-PP-Dol alpha-1,6-mannosyltransferase	0	0	0	0	8.35361	0	0	0	1.95705	2.06869	9.57518
PL01251	LGDPKESAGQLEIR	Q9NP73	ALG13_HUMAN	ALG13	Putative bifunctional UDP-N-acetylglucosamine transferase and deubiquitinase ALG13	0	220.689	127.218	146.867	210.864	142.072	169.859	222.268	203.043	168.738	256.113
PL13216	ccQSYDNFSYR	Q9NP73	ALG13_HUMAN	ALG13	Putative bifunctional UDP-N-acetylglucosamine transferase and deubiquitinase ALG13	0	0	1.79205	0	0	0	0	0	0	0	0
PL14617	ccQSYDNFSYRSRSFR	Q9NP73	ALG13_HUMAN	ALG13	Putative bifunctional UDP-N-acetylglucosamine transferase and deubiquitinase ALG13	0	0	0	1.26171	3.31556	0	0	0	2.08767	0	0
PL08192	EPLSYSR	Q9UM73	ALK_HUMAN	ALK	ALK tyrosine kinase receptor	44.8568	0	0	0	0	0	0	0	20.6821	0	21.9594
PL08467	DISTEGFcHLDDQNSEVK	Q13686	ALKB1_HUMAN	ALKBH1	DNA oxidative demethylase ALKBH1	27.3446	0	3.82253	6.92116	0	63.5944	77.012	103.88	0	3.07369	0
PL17446	NEKDSVDWHSDDEPSLGR	Q96Q83	ALKB3_HUMAN	ALKBH3	Alpha-ketoglutarate-dependent dioxygenase alkB homolog 3	0	0	70.7147	0	0	0	0	0	0	0	0
PL12322	GSFSSENYWRK	Q6P6C2	ALKB5_HUMAN	ALKBH5	RNA demethylase ALKBH5	0	0	1.81121	0	7.96535	0	0	0	0	0	0
PL16187	YFEGNAPDScKVDGcILTTQEEEAVIRQK	Q8N6M5	ALLC_HUMAN	ALLC	Probable allantoicase	0	11.9372	0	0	0	0	0	0	0	0	0
PL01871	YDDLcSYMSWK	Q8TCU4	ALMS1_HUMAN	ALMS1	Alstrom syndrome protein 1	404.475	414.751	0	357.455	333.439	301.965	703.642	240.589	477.385	0	314.785
PL03339	VSAVSVLAAQK	Q8TCU4	ALMS1_HUMAN	ALMS1	Alstrom syndrome protein 1	39.1976	43.6569	27.5881	7.04031	54.5926	56.0771	55.7878	0	30.4748	42.3782	41.0845
PL12677	FNLAHDcGYSISELNEDDRR	Q8TCU4	ALMS1_HUMAN	ALMS1	Alstrom syndrome protein 1	0	0	0	0	0	4.93154	2.20854	5.40094	0	0	0
PL09636	QDPKKPScK	Q86TB3	ALPK2_HUMAN	ALPK2	Alpha-protein kinase 2	0	0	0	4.10037	0	0	0	0	0	0	0
PL02217	FYPcEEcAEDLR	P55789	ALR_HUMAN	GFER	FAD-linked sulfhydryl oxidase ALR	0	36.8445	0	0	51.3218	22.7973	23.6756	23.5811	0	0	0
PL01862	DFALQNPSAVPR	P35858	ALS_HUMAN	IGFALS	Insulin-like growth factor-binding protein complex acid labile subunit	0	9.37922	9.06406	0	7.73003	7.34537	0	15.485	5.42181	8.0158	6.51975
PL06797	LAELPADALGPLQR	P35858	ALS_HUMAN	IGFALS	Insulin-like growth factor-binding protein complex acid labile subunit	0	0	0	0	0	7.27359	0	9.74847	0	0	0
PL07217	LWLEGNPWDcGcPLK	P35858	ALS_HUMAN	IGFALS	Insulin-like growth factor-binding protein complex acid labile subunit	0	7.76518	6.01631	5.61049	8.67129	0	0	7.44453	4.48994	6.87103	0
PL08657	LEYLLLSR	P35858	ALS_HUMAN	IGFALS	Insulin-like growth factor-binding protein complex acid labile subunit	0	0	2.13021	0	0	0	0	0	0	0	0
PL09304	DLHFLEELQLGHNR	P35858	ALS_HUMAN	IGFALS	Insulin-like growth factor-binding protein complex acid labile subunit	0	0	0	1.84323	0	3.73407	0	0	0	0	0
PL09619	NLPEQVFR	P35858	ALS_HUMAN	IGFALS	Insulin-like growth factor-binding protein complex acid labile subunit	0	2.89413	4.32121	0	3.80972	4.68411	0	11.4866	0	0	0
PL10965	LHSLHLEGScLGR	P35858	ALS_HUMAN	IGFALS	Insulin-like growth factor-binding protein complex acid labile subunit	0	0	0	0	3.26144	0	0	0	0	0	0
PL11913	SFEGLGQLEVLTLDHNQLQEVK	P35858	ALS_HUMAN	IGFALS	Insulin-like growth factor-binding protein complex acid labile subunit	0	0	0	0	0	0	0	13.5753	0	0	0
PL09989	AVFDEcWRQLGcEGPGQGEVWK	Q96Q42	ALS2_HUMAN	ALS2	Alsin	32.9551	0	0	0	0	63.4433	0	41.2482	0	0	0
PL14853	EGKMcGQGVYSYASGEVFEGcFQDNMR	Q96Q42	ALS2_HUMAN	ALS2	Alsin	0	0	0	0	0	10.2635	0	0	0	0	0
PL10688	FALKSPPSKNSDFYMGAGGPLEHVMETLDNESFYSK	Q15699	ALX1_HUMAN	ALX1	ALX homeobox protein 1	0	84.1747	0	0	0	0	0	0	0	0	96.0599
PL00034	AFIQLWAFDAVK	P02760	AMBP_HUMAN	AMBP	Protein AMBP	34.9619	64.0716	37.1124	41.2628	92.0545	50.2598	24.7578	30.3379	64.1321	48.3078	92.6712
PL00718	TVAAcNLPIVR	P02760	AMBP_HUMAN	AMBP	Protein AMBP	278.167	213.008	278.878	139.071	96.0313	220.984	253.099	316.923	191.389	209.544	244.631
PL00880	EYcGVPGDGDEELLR	P02760	AMBP_HUMAN	AMBP	Protein AMBP	70.4793	213.765	271.173	121.146	264.021	167.986	176.352	146.212	175.247	193.352	249.308
PL00936	ETLLQDFR	P02760	AMBP_HUMAN	AMBP	Protein AMBP	15.1964	26.8709	26.1541	14.679	45.4389	25.5926	23.4989	32.7006	0	0	22.1526
PL01006	EDScQLGYSAGPcMGMTSR	P02760	AMBP_HUMAN	AMBP	Protein AMBP	0	21.2652	57.2737	33.6992	23.4701	42.8936	52.1879	67.0565	21.9712	35.0691	27.3393
PL01446	KEDScQLGYSAGPcMGMTSR	P02760	AMBP_HUMAN	AMBP	Protein AMBP	26.6988	25.78	65.0001	63.3835	27.6728	79.6299	82.71	145.911	0	44.4354	30.5263
PL01513	WYNLAIGSTcPWLK	P02760	AMBP_HUMAN	AMBP	Protein AMBP	1.78524	6.57636	0	2.85964	9.17486	7.00161	0	4.58831	0	0	7.06586
PL01805	cVLFPYGGcQGNGNK	P02760	AMBP_HUMAN	AMBP	Protein AMBP	120.882	86.7572	77.3709	55.2242	100.785	74.2469	71.5569	87.1162	80.4342	80.4	90.6828
PL02535	VVAQGVGIPEDSIFTMADR	P02760	AMBP_HUMAN	AMBP	Protein AMBP	0	0	0	0	0	29.389	24.559	27.1476	0	0	0
PL02743	GVcEETSGAYEKTDTDGK	P02760	AMBP_HUMAN	AMBP	Protein AMBP	0	13.6848	10.6671	6.84345	14.3259	0	6.76698	6.78541	8.82876	11.3243	11.3872
PL03195	KGVcEETSGAYEKTDTDGK	P02760	AMBP_HUMAN	AMBP	Protein AMBP	0	12.3201	10.8105	10.2211	17.9073	2.0833	8.08107	0	12.934	8.87498	15.1287
PL04795	GVcEETSGAYEK	P02760	AMBP_HUMAN	AMBP	Protein AMBP	10.4018	0	2.86797	0	0	7.66645	9.24718	0	0	0	0
PL05661	VVAQGVGIPEDSIFTMADRGEcVPGEQEPEPILIPR	P02760	AMBP_HUMAN	AMBP	Protein AMBP	0	36.9336	29.1505	0	49.0157	0	0	0	22.6832	0	30.8064
PL06259	ERAEQGASLATSYSSTAMNGNLAK	Q5JTC6	AMER1_HUMAN	AMER1	APC membrane recruitment protein 1	46.1761	141.456	91.2934	28.8554	194.463	0	0	0	97.0797	21.3852	137.593
PL04079	SFDSLTGcGDIIADQEEEAGPScDK	Q8N7J2	AMER2_HUMAN	AMER2	APC membrane recruitment protein 2	0	18.9098	54.6412	6.84604	10.3914	34.6586	33.592	123.534	25.3689	15.0901	23.102
PL06199	EQDWDQIQTIDSLLR	Q6DCA0	AMERL_HUMAN	AMMECR1L	AMMECR1-like protein	38.8851	0	0	0	0	0	0	0	0	0	0
PL06107	LYcNTSVPAMR	Q86WK7	AMGO3_HUMAN	AMIGO3	Amphoterin-induced protein 3	0	9.12023	26.304	10.6114	0	13.0815	0	3.47422	5.28596	0	6.46561
PL21527	RVSQLLDLcLWcFMKNISR	Q8IY45	AMN1_HUMAN	AMN1	Protein AMN1 homolog	0	0	0	5.3696	0	0	0	2.21365	0	0	0
PL14075	TGSKDSSTQTDK	Q8IY63	AMOL1_HUMAN	AMOTL1	Angiomotin-like protein 1	0	0	0	4.01231	4.37447	0	0	0	7.1665	0	0
PL14064	REQLEHRLR	Q4VCS5	AMOT_HUMAN	AMOT	Angiomotin	0	0	0	0	3.16731	0	0	0	4.27013	0	0
PL05943	GFcFVSYLAHLVGDQDQFDSFLK	Q9H4A4	AMPB_HUMAN	RNPEP	Aminopeptidase B	77.5272	0	61.4473	0	28.5905	108.282	205.836	60.6307	272.235	0	7.92004
PL06128	NDHQEDFWKVK	Q9H4A4	AMPB_HUMAN	RNPEP	Aminopeptidase B	0	11.8548	16.7541	9.70051	0	16.0431	16.0738	62.0604	27.7305	0	9.92806
PL03621	GLYRALcIR	P23109	AMPD1_HUMAN	AMPD1	AMP deaminase 1	0	5.70812	11.0139	6.97944	7.2194	26.6692	17.6971	13.2292	12.4784	14.1245	18.9431
PL05948	LSTcDMcEVARNSVLQcGISHEEK	P23109	AMPD1_HUMAN	AMPD1	AMP deaminase 1	0	15.0606	7.83982	73.1229	0	0	0	44.3482	90.0735	41.0229	0
PL20980	KVDTHIHASScMNQK	Q01433	AMPD2_HUMAN	AMPD2	AMP deaminase 2	50.7242	0	0	0	0	0	0	0	0	0	0
PL00909	YVTGFDSVDDESKHSDHMFSDK	Q01432	AMPD3_HUMAN	AMPD3	AMP deaminase 3	0	31.2121	121.696	0	19.8181	63.0844	77.2107	216.248	0	45.2099	46.9097
PL08220	YARLAYHR	Q01432	AMPD3_HUMAN	AMPD3	AMP deaminase 3	0	0	0	0	0	6.15356	0	4.91035	0	0	0
PL18487	KSFPcFDEPNK	Q07075	AMPE_HUMAN	ENPEP	Glutamyl aminopeptidase	0	0	0	0	0	9.04336	4.25145	8.43925	0	0	0
PL01039	LVDYDSAR	P49418	AMPH_HUMAN	AMPH	Amphiphysin	0	0	299.852	168.807	235.031	0	193.822	444.385	343.213	0	213.824
PL07787	LGDQHADK	P49418	AMPH_HUMAN	AMPH	Amphiphysin	0	0	0	0	5.65222	0	0	0	0	0	0
PL03581	EDDVPQFTSAGENFDK	P28838	AMPL_HUMAN	LAP3	Cytosol aminopeptidase	39.7184	34.7741	34.0304	34.7094	38.709	29.7479	31.0301	21.4593	34.2298	31.463	33.859
PL13282	AAGIDEQENWHEGK	P28838	AMPL_HUMAN	LAP3	Cytosol aminopeptidase	0	0	2.22374	0	0	0	0	0	0	2.24162	0
PL04508	VNYDEENWRK	P15144	AMPN_HUMAN	ANPEP	Aminopeptidase N	1511.31	3.91598	52.4367	6.47046	15.573	34.1109	11.067	0	11.2993	0	0
PL06056	MAKGFYISK	P15144	AMPN_HUMAN	ANPEP	Aminopeptidase N	0	7.84533	7.80986	7.55577	0	7.91766	0	0	0	3.52386	8.64819
PL06133	cFERTKEQMDR	Q8N6M6	AMPO_HUMAN	AOPEP	Aminopeptidase O	0	0	0	0	0	0.658609	0.861995	0.342355	0	0	0
PL00240	VFNVLYPMPADQR	Q9C0C7	AMRA1_HUMAN	AMBRA1	Activating molecule in BECN1-regulated autophagy protein 1	95.9629	456.828	560.752	14.8059	40.615	456.323	450.322	544.759	405.72	417.974	297.142
PL04609	QVTSNSLSGTQEDGLDDPR	P30533	AMRP_HUMAN	LRPAP1	Alpha-2-macroglobulin receptor-associated protein	10.8392	6.21348	12.1931	27.0164	14.9518	9.53254	33.7687	48.8928	10.3994	32.5279	10.0177
PL06548	RVSHQGYSTEAEFEEPR	P30533	AMRP_HUMAN	LRPAP1	Alpha-2-macroglobulin receptor-associated protein	0	0	0	0.775781	2.81905	0	0	12.397	0	29.188	0
PL13571	AHFSISNSAEDPFIAIHAESK	P04745	AMY1_HUMAN	AMY1A	Alpha-amylase 1	0	0	0	0	0	13.8483	0	0	0	0	0
PL16249	HIYLQPIDLSEEPVGSSLLHQLcScTEAFFLGLR	Q400G9	AMZ1_HUMAN	AMZ1	Archaemetzincin-1	0	0	0	0	0	0	0	0	0	0	11.5944
PL21194	EVRAGQVDIEQLDPRGR	Q86YJ7	AN13B_HUMAN	ANKRD13B	Ankyrin repeat domain-containing protein 13B	0	0	0	0	9.68548	0	0	0	0	0	0
PL06196	LDTTLIDFTDMKcQR	Q8N6S4	AN13C_HUMAN	ANKRD13C	Ankyrin repeat domain-containing protein 13C	0	6.58972	0	19.3207	20.0981	0	5.85264	11.3436	40.1599	30.7853	13.3868
PL08364	SITEINANFEKSVR	A2A2Z9	AN18B_HUMAN	ANKRD18B	Ankyrin repeat domain-containing protein 18B	4.28083	0	0	0	2.68257	14.2261	11.3144	15.786	0	0.452341	0
PL03024	EFDTLSGKLEESPDKDGLLKPTcGMK	Q9BXX2	AN30B_HUMAN	ANKRD30B	Ankyrin repeat domain-containing protein 30B	0	0	65.4282	18.7094	34.4734	0	20.0713	30.9399	21.9643	0	16.3722
PL10048	KAEHMYQNEQDNVDKHTEQQESLEQK	Q9BXX2	AN30B_HUMAN	ANKRD30B	Ankyrin repeat domain-containing protein 30B	12.4409	23.9322	0	9.28175	0	0	0	3.35884	25.5521	0	0
PL10530	DDEENSWDSESPcETVSQK	Q9BXX2	AN30B_HUMAN	ANKRD30B	Ankyrin repeat domain-containing protein 30B	0	0	25.3194	8.50899	0	0	8.77013	51.8725	0	0	0
PL06084	GRTGQEDADSR	A6NCL7	AN33B_HUMAN	ANKRD33B	Ankyrin repeat domain-containing protein 33B	0	0	0	0	193.145	0	0	0	116.77	0	0
PL02124	GMLSPRAQEEEEKR	Q69YU3	AN34A_HUMAN	ANKRD34A	Ankyrin repeat domain-containing protein 34A	50.0646	40.1394	15.3736	24.2707	278.14	152.706	130.459	68.8322	695.127	229.873	439.131
PL03386	AAYEKGQAPHPR	P0C6C1	AN34C_HUMAN	ANKRD34C	Ankyrin repeat domain-containing protein 34C	0	3.97387	4.73429	0	0	4.37436	9.32668	0	0	4.72429	0
PL03614	SMVPVAPSSPK	P0C6C1	AN34C_HUMAN	ANKRD34C	Ankyrin repeat domain-containing protein 34C	0	0	0	0	0	0	0	6.39565	0	0	0
PL04149	DRDHISTR	A6QL64	AN36A_HUMAN	ANKRD36	Ankyrin repeat domain-containing protein 36A	15.3735	5.50553	7.48668	6.73207	0	12.1825	8.05015	21.6248	15.4772	6.22967	18.9312
PL04739	AVLHGNLEK	A6QL64	AN36A_HUMAN	ANKRD36	Ankyrin repeat domain-containing protein 36A	0	16.2116	0	76.8011	254.373	92.7945	82.1579	0	531.191	82.7235	347.832
PL19476	TENGNMFEDQNVDKEGKALPATGQK	A6QL64	AN36A_HUMAN	ANKRD36	Ankyrin repeat domain-containing protein 36A	0	4.72411	0	0	0	0	0	0	0	0	0
PL05462	DLEELKFVLLTR	Q5JPF3	AN36C_HUMAN	ANKRD36C	Ankyrin repeat domain-containing protein 36C	2.9702	0	0	2.60839	5.68281	11.1002	14.678	6.23794	9.00735	4.59602	6.63738
PL06805	MEDRcRGEYER	Q9UJX6	ANC2_HUMAN	ANAPC2	Anaphase-promoting complex subunit 2	2.37512	7.55369	7.46742	0	11.7915	5.49061	0	4.28734	0	7.04287	3.20666
PL02891	GLEGESLGcSGSAAAGSSGTLELPSTLSLYK	P10275	ANDR_HUMAN	AR	Androgen receptor	0	5.87732	5.32928	5.34888	9.08544	6.8694	0	0	15.9449	8.05695	9.30913
PL08045	SEMGPWMDSYSGPYGDMR	P10275	ANDR_HUMAN	AR	Androgen receptor	0	9.51502	0	0	12.3869	0	0	0	1.30462	7.85123	0
PL13041	SRMYSQcVR	P10275	ANDR_HUMAN	AR	Androgen receptor	0	0	0	0	0	0	0	4.89831	0	0	0
PL12325	IGAQSGLGcNSFR	P01160	ANF_HUMAN	NPPA	Natriuretic peptides A	0	0	5.06389	0	0	6.91473	5.85706	0	0	0	0
PL07826	MVQGSGcFGR	P16860	ANFB_HUMAN	NPPB	Natriuretic peptides B	35.066	0	0	0	0	11.4666	17.1538	0	0	11.4259	0
PL06836	KEDFSSMSAQLLYK	Q9P2R3	ANFY1_HUMAN	ANKFY1	Rabankyrin-5	0	0	10.986	2.88295	7.06174	4.38947	7.48034	4.93594	4.99136	4.94211	5.19788
PL14350	KEDFSSmSAQLLYK	Q9P2R3	ANFY1_HUMAN	ANKFY1	Rabankyrin-5	0	0	1.38529	1.78469	4.47095	0	0	0	4.16252	0	3.56514
PL02100	LEPESEFYR	O95841	ANGL1_HUMAN	ANGPTL1	Angiopoietin-related protein 1	1.41722	1.45018	0	1.41273	0.944194	4.91076	7.85138	1.18718	0.704973	0.739864	0
PL00906	VFAEYASFRLEPESEYYKLR	Q9UKU9	ANGL2_HUMAN	ANGPTL2	Angiopoietin-related protein 2	27.782	4.79535	18.4128	24.25	11.5798	8.86959	9.64913	6.99609	55.2484	22.8107	17.2992
PL11286	LGRYHGNAGDSFTWHNGKQFTTLDR	Q9UKU9	ANGL2_HUMAN	ANGPTL2	Angiopoietin-related protein 2	0	0	9.90305	0	0	0	0	0	0	0	0
PL15868	DWVSVVMQVMELESNSK	O43827	ANGL7_HUMAN	ANGPTL7	Angiopoietin-related protein 7	0	0	6.05269	0	4.24505	5.33573	5.82835	5.52584	0	0	0
PL00029	ALQDQLVLVAAK	P01019	ANGT_HUMAN	AGT	Angiotensinogen	48.5022	18.607	35.0149	55.3797	18.9945	24.4405	28.3356	31.7375	33.4284	37.2715	21.8641
PL00697	FMQAVTGWK	P01019	ANGT_HUMAN	AGT	Angiotensinogen	18.0677	7.13515	9.48998	23.9521	10.9468	19.152	12.9067	31.4816	12.1579	10.5788	6.59817
PL01026	TIHLTMPQLVLQGSYDLQDLLAQAELPAILHTELNLQK	P01019	ANGT_HUMAN	AGT	Angiotensinogen	19.8314	72.5091	27.9948	48.8004	21.9524	8.12731	0	0	35.5577	21.6635	31.0864
PL01794	SLDFTELDVAAEK	P01019	ANGT_HUMAN	AGT	Angiotensinogen	29.3583	3.56201	5.23725	11.9437	5.21689	31.24	23.2339	25.5976	5.91866	4.55003	0
PL02129	VLSALQAVQGLLVAQGR	P01019	ANGT_HUMAN	AGT	Angiotensinogen	20.4459	0	0	5.6623	0	4.01171	5.49044	8.9193	0	0	0
PL02140	QPFVQGLALYTPVVLPR	P01019	ANGT_HUMAN	AGT	Angiotensinogen	33.4516	0	0	2.46307	0	26.0081	19.7378	15.786	0	0	0
PL03512	ADSQAQLLLSTVVGVFTAPGLHLK	P01019	ANGT_HUMAN	AGT	Angiotensinogen	15.7519	0	0	10.8661	0	0	0	0	0	0	0
PL04238	AAMVGMLANFLGFR	P01019	ANGT_HUMAN	AGT	Angiotensinogen	5.39531	0	0	0	0	0	0	0	0	0	0
PL04887	SLDFTELDVAAEKIDR	P01019	ANGT_HUMAN	AGT	Angiotensinogen	0	7.49135	4.81134	20.4656	17.4861	0	0	0	10.3033	7.05739	6.66818
PL05762	DPTFIPAPIQAK	P01019	ANGT_HUMAN	AGT	Angiotensinogen	49.0577	0	43.6402	0	0	0	0	0	0	0	0
PL06614	SLDFTELDVAAEKIDRFMQAVTGWK	P01019	ANGT_HUMAN	AGT	Angiotensinogen	0	4.2054	3.55071	0	8.17713	0	0	0	5.71488	3.54564	2.99382
PL09842	VEGLTFQQNSLNWMK	P01019	ANGT_HUMAN	AGT	Angiotensinogen	0	0	0	0	0	0	0	3.79977	0	0	0
PL14093	DDQTPLHcAAR	P16157	ANK1_HUMAN	ANK1	Ankyrin-1	0	0.825941	0	1.5728	2.06322	0	0	0	0	1.84422	0
PL05225	cPVKTRSYTETETESR	Q01484	ANK2_HUMAN	ANK2	Ankyrin-2	83.8808	0	0	29.2958	267.786	110.7	59.3657	0	8.13958	0	12.555
PL08669	cFcMTDDK	Q01484	ANK2_HUMAN	ANK2	Ankyrin-2	56.4181	21.873	23.9925	17.0076	0	0	0	17.035	21.9437	0	23.0236
PL10616	EPKQEESSSSSDPDADcSVDVDEPK	Q01484	ANK2_HUMAN	ANK2	Ankyrin-2	0	0	10.4124	0	0	0	0	0	0	10.4385	0
PL12794	HLLQHKAPVDDVTLDYLTALHVAAHcGHYR	Q01484	ANK2_HUMAN	ANK2	Ankyrin-2	207.167	0	0	0	0	0	0	0	0	0	0
PL13143	KcTAPTRVTcR	Q01484	ANK2_HUMAN	ANK2	Ankyrin-2	0	3.1624	0	6.73466	7.25235	0	0	0	2.93071	0	5.00464
PL16216	ELGDDSLPSSQFLDGMNYLRYSLEGGRSDSLR	Q01484	ANK2_HUMAN	ANK2	Ankyrin-2	0	0	0	0	11.3491	0	0	0	0	0	8.61739
PL21706	TEGDSSATALFPQTHKEQVQQDFSGK	Q01484	ANK2_HUMAN	ANK2	Ankyrin-2	0	0	0	0	0	6.95628	0	0	0	0	0
PL01983	EYSSQSPTSSSPEKVLLTELLASNDEWVK	Q12955	ANK3_HUMAN	ANK3	Ankyrin-3	0	67.5446	47.4499	0	0	0	0	160.267	0	0	0
PL06750	DGLTPLHcGAR	Q12955	ANK3_HUMAN	ANK3	Ankyrin-3	0	0	0	0	0	0	0	94.8512	0	0	0
PL10199	MGISASTMTMK	Q12955	ANK3_HUMAN	ANK3	Ankyrin-3	0	4.97123	7.59369	3.74357	0	0	6.00945	0	0	1.9691	3.77238
PL10527	MNDPVESSLRcFcmTDDK	Q12955	ANK3_HUMAN	ANK3	Ankyrin-3	3.37884	0	4.83702	0	0	0	5.83498	7.32415	0	7.69633	9.24472
PL18394	AIEScRLDTVK	Q9NU02	ANKE1_HUMAN	ANKEF1	Ankyrin repeat and EF-hand domain-containing protein 1	13.3425	0	0	0	0	0	0	0	0	0	0
PL18833	SLAEAcSDGDVNAVRK	Q8IWZ3	ANKH1_HUMAN	ANKHD1	Ankyrin repeat and KH domain-containing protein 1	0	0	0	0	0	0	0	3.93972	0	0	0
PL00219	QADPNLHEAEGK	Q8NFD2	ANKK1_HUMAN	ANKK1	Ankyrin repeat and protein kinase domain-containing protein 1	995.737	2909.72	2024.49	1069	3515.58	1481.54	1528.98	1370.32	2514	2030.33	3195.46
PL08018	AFLDEDDMSLEEIKNR	Q86XL3	ANKL2_HUMAN	ANKLE2	Ankyrin repeat and LEM domain-containing protein 2	0	20.2456	0	3.36733	0	1.96808	2.44044	2.63049	13.0508	7.90205	13.8321
PL18410	YSPVHGSQLRR	Q86XL3	ANKL2_HUMAN	ANKLE2	Ankyrin repeat and LEM domain-containing protein 2	0	3.84474	0	50.5359	0	0	9.63146	0	0	0	0
PL06868	TEcLNRLQQHSDTEK	Q9Y2G4	ANKR6_HUMAN	ANKRD6	Ankyrin repeat domain-containing protein 6	0	0	2.84656	1.14835	1.04322	0	0	0	5.45444	5.76559	26.6867
PL03028	ISLSEEEKTEWGLQEGQDPFFYDYKR	Q9P2S6	ANKY1_HUMAN	ANKMY1	Ankyrin repeat and MYND domain-containing protein 1	0	0	0	0	31.0613	0	0	0	15.2763	36.6665	0
PL03234	GLGSALcVAcDLTYEHQRNMDSK	Q9P2S6	ANKY1_HUMAN	ANKMY1	Ankyrin repeat and MYND domain-containing protein 1	0	11.1424	7.82912	4.98106	5.02629	5.77959	7.25949	3.88103	1.92831	4.89613	0
PL03672	LcTQIPSGFSLLR	Q9P2S6	ANKY1_HUMAN	ANKMY1	Ankyrin repeat and MYND domain-containing protein 1	32.3163	5.52111	0.767716	5.54574	25.7903	8.86204	5.1437	7.0608	10.7429	11.3557	19.7581
PL00760	VMDLIcEKcMKQR	Q8IV38	ANKY2_HUMAN	ANKMY2	Ankyrin repeat and MYND domain-containing protein 2	0	0	16.4009	23.4988	0	14.0712	39.6876	30.5336	10.2163	11.5058	17.8257
PL21358	RNTFELITVRPQREDDR	Q9NQW6	ANLN_HUMAN	ANLN	Actin-binding protein anillin	0	0	5.80014	0	0	0	0	0	0	0	0
PL11099	SVLDIGAGTGILSmFAKK	Q6P2P2	ANM9_HUMAN	PRMT9	Putative protein arginine N-methyltransferase 9	0	0	0	0	0	0	0	21.384	0	0	0
PL05167	QKDEPPcNHHNTK	Q5XXA6	ANO1_HUMAN	ANO1	Anoctamin-1	0	0	0	0	34.9205	58.2303	0	0	0	0	0
PL00060	FSAALQKLSSHLQPR	Q9NQ90	ANO2_HUMAN	ANO2	Anoctamin-2	162.415	120.396	312.908	102.237	170.484	212.107	40.6151	93.7948	150.588	176.749	118.044
PL13528	EMcDQQNAFTMcPLcDK	Q9NQ90	ANO2_HUMAN	ANO2	Anoctamin-2	0	0	0	0	0	0	13.2954	26.0942	0	0	0
PL21519	EPHAGGPGDIELGPLDALEEERK	Q9NQ90	ANO2_HUMAN	ANO2	Anoctamin-2	0	0	0	5.04582	0	0	3.36803	3.00972	0	0	0
PL08225	KcYYTDGR	Q9BYT9	ANO3_HUMAN	ANO3	Anoctamin-3	0	0	0	0	11.8127	8.3634	0	0	0	0	0
PL02088	RYFGEK	Q32M45	ANO4_HUMAN	ANO4	Anoctamin-4	0	9.32133	5.62892	9.59171	6.18873	10.1539	7.71389	5.25609	8.2243	6.93396	5.98764
PL03407	cRIDYILVYRK	Q32M45	ANO4_HUMAN	ANO4	Anoctamin-4	26.3759	50.3579	44.4535	28.9072	159.378	54.1506	38.0311	90.9988	85.4714	53.8017	96.62
PL08075	KERmNPISGKPEPYQAFTDK	Q32M45	ANO4_HUMAN	ANO4	Anoctamin-4	0	0	0	2.63688	4.18857	6.08557	5.94982	3.87802	0	7.35024	7.18909
PL09571	KVRQEHGPER	Q32M45	ANO4_HUMAN	ANO4	Anoctamin-4	0	0	0	3.20933	0.728882	0	0	0	0	0	0
PL20000	cPFGIEDGK	Q75V66	ANO5_HUMAN	ANO5	Anoctamin-5	0	0	1.27346	0	0	0	0	0	0	0	0
PL06058	WTRAHDLR	Q6IWH7	ANO7_HUMAN	ANO7	Anoctamin-7	0	7.36835	2.62826	22.5508	7.7771	14.0788	5.98516	28.2763	3.03603	14.6569	0
PL18006	KSATLAYR	Q6IWH7	ANO7_HUMAN	ANO7	Anoctamin-7	0	0	0	21.4188	34.6851	0	0	0	39.908	0	0
PL20397	AGEGGEEGDGPPGGK	Q9HCE9	ANO8_HUMAN	ANO8	Anoctamin-8	0	0	23.329	0	8.65011	0	0	0	0	0	11.2555
PL14013	IVNFVVMNNK	A1A5B4	ANO9_HUMAN	ANO9	Anoctamin-9	0	0	0	0	26.8492	0	0	0	0	0	0
PL09137	VLFELKHMR	P16066	ANPRA_HUMAN	NPR1	Atrial natriuretic peptide receptor 1	0	2.24407	0	0	0	0	0	0	0	0	0
PL21990	GSQAGDVYSFGIILQEIALRSGVFHVEGLDLSPKEIIER	P16066	ANPRA_HUMAN	NPR1	Atrial natriuretic peptide receptor 1	0	0	0	0	6.7276	0	0	0	0	0	0
PL22089	DRLNITVDHLEFAEDDLSHYTR	P16066	ANPRA_HUMAN	NPR1	Atrial natriuretic peptide receptor 1	0	0	26.518	0	0	0	0	0	0	0	0
PL10045	YGDFSVIAMTDVEAGTQEVIGDYFGKEGR	P17342	ANPRC_HUMAN	NPR3	Atrial natriuretic peptide receptor 3	0	0	17.272	0	0	21.7207	6.3584	28.1258	0	0	0
PL12316	VVIMcASSDTIR	P17342	ANPRC_HUMAN	NPR3	Atrial natriuretic peptide receptor 3	0	0	0	0	6.55582	0	0	0	0	0	0
PL03510	QNPSHTDQHTKHWRTDNWK	Q6UB99	ANR11_HUMAN	ANKRD11	Ankyrin repeat domain-containing protein 11	0	0	0	0	4.68508	0	0	5.21584	0	0	0
PL04033	TDGLQEKEEGREAYASDR	Q6UB99	ANR11_HUMAN	ANKRD11	Ankyrin repeat domain-containing protein 11	37.9824	7.45128	12.0968	10.5786	9.97021	73.4537	22.218	156.656	10.6307	12.4666	11.8493
PL09245	LPAELEPEPSGEPK	Q6UB99	ANR11_HUMAN	ANKRD11	Ankyrin repeat domain-containing protein 11	0	6.06209	0	7.23976	0	0	0	0	8.01137	0	1.95985
PL13163	EDSAFDEYcNK	Q6UB99	ANR11_HUMAN	ANKRD11	Ankyrin repeat domain-containing protein 11	0	31.6128	23.329	0	0	0	0	0	19.2442	19.4829	9.21671
PL17631	RSDKFcSSESESESSESGEDDR	Q6UB99	ANR11_HUMAN	ANKRD11	Ankyrin repeat domain-containing protein 11	0	0	0	0	2.07099	0	0	0	4.76698	0	0
PL21605	EDSAFDEYcNKNQFLENEDTK	Q6UB99	ANR11_HUMAN	ANKRD11	Ankyrin repeat domain-containing protein 11	0	0	0	1.91575	0	0	0	0	5.68741	0	0
PL02540	TPASTKSIHANFSSGVGTTAASSK	O75179	ANR17_HUMAN	ANKRD17	Ankyrin repeat domain-containing protein 17	85.7556	47.5306	21.4027	0	11.3515	0	0	0	9.48359	0	0
PL06197	LLLENGAGINTHSNEFK	O75179	ANR17_HUMAN	ANKRD17	Ankyrin repeat domain-containing protein 17	0	0	0	0	0	0	0	0	48.952	0	18.1758
PL06935	GADVNAPPVPSSRDTALTIAADK	O75179	ANR17_HUMAN	ANKRD17	Ankyrin repeat domain-containing protein 17	0	59.7527	49.5473	0	65.3935	0	16.3609	0	41.236	0	32.0386
PL03153	ELEAASAcLDEARASR	Q8TF21	ANR24_HUMAN	ANKRD24	Ankyrin repeat domain-containing protein 24	0	80.635	124.222	19.2352	150.294	43.3658	31.781	35.9511	91.6533	72.8247	148.515
PL19788	QSQDWGKSDERLLQAVENNDAPR	Q8TF21	ANR24_HUMAN	ANKRD24	Ankyrin repeat domain-containing protein 24	508.631	0	0	0	0	0	0	0	0	0	0
PL06918	KKLNEYENGEFSFHGDLK	Q9UPS8	ANR26_HUMAN	ANKRD26	Ankyrin repeat domain-containing protein 26	0	0	0	0	22.1453	41.0804	0	0	0	0	20.349
PL08569	NQIQSMDDVDDLTQSSETASEDcELPHSSYK	Q9UPS8	ANR26_HUMAN	ANKRD26	Ankyrin repeat domain-containing protein 26	0	117.591	88.3291	48.9817	0	0	0	0	68.2763	80.8357	61.6968
PL16493	QLYLEELK	Q9UPS8	ANR26_HUMAN	ANKRD26	Ankyrin repeat domain-containing protein 26	0.718333	0	0	0	0	0	0	0	0	0	0
PL19488	NIGNEQAEDVFYIPScMSGSRNFK	Q9UPS8	ANR26_HUMAN	ANKRD26	Ankyrin repeat domain-containing protein 26	0	0	4.22276	0	0	0	0	0	0	0	0
PL05656	QKSSEAPVQSPQRSVDSISQESSTSSFSSMSASSR	Q96NW4	ANR27_HUMAN	ANKRD27	Ankyrin repeat domain-containing protein 27	0	0	58.1726	75.6873	0	72.5093	70.563	164.632	0	143.399	0
PL10806	KDYREVEK	Q96NW4	ANR27_HUMAN	ANKRD27	Ankyrin repeat domain-containing protein 27	8.51654	0	0	0	0	0	0	0	9.58433	0	0
PL02943	KEDVNFQDNEK	O15084	ANR28_HUMAN	ANKRD28	Serine/threonine-protein phosphatase 6 regulatory ankyrin repeat subunit A	49.5438	12.2733	37.3692	7.20609	37.8148	0	6.59913	0	105.299	77.3748	50.9146
PL03228	cLTSAQRSSIDPLDIEDVYQHK	Q8N7Z5	ANR31_HUMAN	ANKRD31	Putative ankyrin repeat domain-containing protein 31	1258.56	195.799	2.35002	378.177	628.286	114.685	162.35	22.6331	55.2942	44.6774	61.8928
PL03389	QKSALDEADDEK	Q8N7Z5	ANR31_HUMAN	ANKRD31	Putative ankyrin repeat domain-containing protein 31	21.1056	17.9369	28.1446	10.0476	21.4605	30.7111	27.6731	26.335	13.4446	17.0263	11.1939
PL16844	TIDSSSLSHQER	Q8N7Z5	ANR31_HUMAN	ANKRD31	Putative ankyrin repeat domain-containing protein 31	0	0	0	0	0	0	1.93181	0	0	0	0
PL03778	LVQHPDLASQASPSEPQAGSPPK	Q8N283	ANR35_HUMAN	ANKRD35	Ankyrin repeat domain-containing protein 35	49.4396	6.58526	17.7878	0	21.3782	19.6808	13.4235	11.6536	13.0027	4.50405	21.0016
PL16331	ARLAcDLLPcNSDLRDLLSS	Q53RE8	ANR39_HUMAN	ANKRD39	Ankyrin repeat domain-containing protein 39	0	0	0	0	0	0	0	0	0	7.60678	6.93704
PL04413	ETANPcSR	Q8N9B4	ANR42_HUMAN	ANKRD42	Ankyrin repeat domain-containing protein 42	4.75995	13.0993	9.31233	3.76364	7.9277	18.0603	12.454	0	8.4899	17.7572	17.4252
PL08287	HSAPVNAVDNSGK	Q8N8A2	ANR44_HUMAN	ANKRD44	Serine/threonine-protein phosphatase 6 regulatory ankyrin repeat subunit B	0	4.90889	0	1.90384	1.72955	11.9577	13.6024	17.7724	0	5.96829	5.69638
PL17615	MTNPWEEKVcKMAQTSLLQGK	Q9ULJ7	ANR50_HUMAN	ANKRD50	Ankyrin repeat domain-containing protein 50	0	1.30926	0	0	0	0	0	0	0	0	0
PL13779	EAFFcLEFLLDNGADPSLRDRQGYTAVHYAAAYGNR	Q8NB46	ANR52_HUMAN	ANKRD52	Serine/threonine-protein phosphatase 6 regulatory ankyrin repeat subunit C	0	0	0	0	0	0	0	0	77.9156	0	90.5708
PL13119	MAAAAGDADDEPR	Q6NXT1	ANR54_HUMAN	ANKRD54	Ankyrin repeat domain-containing protein 54	0	0	0	0	0	24.7049	15.261	0	0	0	0
PL03737	AEcVQSLLELGMDSNLR	Q3KP44	ANR55_HUMAN	ANKRD55	Ankyrin repeat domain-containing protein 55	0	9.33024	17.0387	0	7.14881	12.2316	13.7924	28.3214	17.7175	9.82129	8.65939
PL12650	RLEDIEHMYQNDQPILEK	A6NC57	ANR62_HUMAN	ANKRD62	Ankyrin repeat domain-containing protein 62	0	0	0	0	0	12.394	6.1	0	0	0	0
PL00425	WMELDSEEALGTR	E5RJM6	ANR65_HUMAN	ANKRD65	Ankyrin repeat domain-containing protein 65	554.46	15.8309	872.162	694.965	2487.26	12.258	851.394	1150.46	1414.98	864.264	1605.01
PL19627	MLLDcGVDVNEYDWNGGTPLLYAVHGNHVK	Q9H9E1	ANRA2_HUMAN	ANKRA2	Ankyrin repeat family A protein 2	0	14.1723	0	0	0	0	0	0	0	0	9.70121
PL18609	GTESTQDAcAKmR	Q92625	ANS1A_HUMAN	ANKS1A	Ankyrin repeat and SAM domain-containing protein 1A	0	3.83139	0	0	0	0	0	0	0	0	0
PL00152	VAEGTQVLELPFKGDDITMVLILPKPEK	P01008	ANT3_HUMAN	SERPINC1	Antithrombin-III	16.5505	21.8151	15.1788	27.1977	34.1204	25.8193	19.1613	14.6663	29.7421	31.0516	30.7784
PL00226	EVPLNTIIFMGR	P01008	ANT3_HUMAN	SERPINC1	Antithrombin-III	54.6475	118.437	149.263	69.9369	119.563	132.742	0	81.9696	90.5772	98.0435	92.0551
PL00261	ADGEScSASMMYQEGK	P01008	ANT3_HUMAN	SERPINC1	Antithrombin-III	0	69.0362	65.5566	53.5665	64.2405	69.9217	100.732	222.117	65.8036	74.1317	55.0034
PL00328	TSDQIHFFFAK	P01008	ANT3_HUMAN	SERPINC1	Antithrombin-III	52.0783	59.7972	57.8516	66.6473	53.4396	64.992	67.6477	116.611	81.8767	55.8105	50.9986
PL00375	FRIEDGFSLK	P01008	ANT3_HUMAN	SERPINC1	Antithrombin-III	21.2931	32.6592	27.845	25.1281	32.8497	12.6622	40.0409	67.0113	36.7712	38.1428	24.8552
PL00409	DIPMNPMcIYR	P01008	ANT3_HUMAN	SERPINC1	Antithrombin-III	0	101.784	92.2886	55.9236	95.2547	58.8158	96.403	63.4448	112.993	62.8776	74.1874
PL00474	EQLQDMGLVDLFSPEK	P01008	ANT3_HUMAN	SERPINC1	Antithrombin-III	43.0167	19.433	40.5154	33.8546	36.2617	59.288	73.4783	0.934216	37.5039	35.1417	31.0024
PL00541	LQPLDFK	P01008	ANT3_HUMAN	SERPINC1	Antithrombin-III	0	66.4537	52.9076	45.2	71.9352	78.7799	75.6868	140.343	72.5121	57.9403	66.4858
PL00747	FATTFYQHLADSK	P01008	ANT3_HUMAN	SERPINC1	Antithrombin-III	35.1355	29.2085	27.952	28.3374	25.0608	102.88	63.0319	112.624	32.5354	15.1531	31.9826
PL00852	DDLYVSDAFHK	P01008	ANT3_HUMAN	SERPINC1	Antithrombin-III	33.7554	24.6669	17.7921	26.8609	21.477	49.5987	32.5981	161.923	24.9797	18.4639	25.6785
PL01463	SKLPGIVAEGRDDLYVSDAFHK	P01008	ANT3_HUMAN	SERPINC1	Antithrombin-III	39.4406	164.676	78.8691	97.1087	154.624	45.8212	82.7763	92.2027	127.715	117.309	117.288
PL01486	ANRPFLVFIR	P01008	ANT3_HUMAN	SERPINC1	Antithrombin-III	0	7.01716	12.9101	4.69095	7.58649	5.52461	14.5499	13.6024	11.0566	5.18897	5.15587
PL01627	SKLPGIVAEGR	P01008	ANT3_HUMAN	SERPINC1	Antithrombin-III	32.3371	15.9155	18.7295	15.6166	16.0507	45.4812	33.6582	80.2541	19.5922	23.5513	18.1478
PL01757	FATTFYQHLADSKNDNDNIFLSPLSISTAFAMTK	P01008	ANT3_HUMAN	SERPINC1	Antithrombin-III	18.0538	68.5464	34.7366	95.9171	116.856	18.6571	3.56901	57.5608	145.253	49.8567	53.071
PL02002	IEDGFSLK	P01008	ANT3_HUMAN	SERPINC1	Antithrombin-III	25.8898	0	2.10667	8.20334	10.0008	46.2934	37.0373	70.5478	10.088	14.0591	11.0007
PL02139	ATEDEGSEQKIPEATNR	P01008	ANT3_HUMAN	SERPINC1	Antithrombin-III	100.442	147.668	142.35	105.372	173.967	41.1182	201.044	237.467	169.661	160.413	158.177
PL02266	RVAEGTQVLELPFKGDDITMVLILPKPEK	P01008	ANT3_HUMAN	SERPINC1	Antithrombin-III	0	9.49498	26.8818	0	0	0	0	8.12774	0	15.9154	6.05485
PL02364	VWELSK	P01008	ANT3_HUMAN	SERPINC1	Antithrombin-III	0	0	0	8.27587	17.3143	14.449	7.62611	0	15.0817	0	13.4428
PL02651	KATEDEGSEQKIPEATNR	P01008	ANT3_HUMAN	SERPINC1	Antithrombin-III	23.5255	17.583	41.2431	46.8577	63.8875	21.2863	34.6079	0	61.728	13.6453	43.9411
PL02657	NDNDNIFLSPLSISTAFAMTK	P01008	ANT3_HUMAN	SERPINC1	Antithrombin-III	0	0	0	0	1.50977	54.5095	9.44595	0	0	0	1.51819
PL02751	ATEDEGSEQKIPEATNRR	P01008	ANT3_HUMAN	SERPINC1	Antithrombin-III	0	95.7513	59.3498	48.386	94.0546	6.79385	23.8302	3.18428	84.1434	82.8445	88.8624
PL03933	ENAEQSRAAINK	P01008	ANT3_HUMAN	SERPINC1	Antithrombin-III	0	17.2129	12.1097	25.4078	36.3794	137.18	75.7973	137.619	120.6	29.7446	147.514
PL04225	VAEGTQVLELPFK	P01008	ANT3_HUMAN	SERPINC1	Antithrombin-III	0	0	0	0	0	0	0	14.5806	0	0	0
PL04411	RVWELSK	P01008	ANT3_HUMAN	SERPINC1	Antithrombin-III	0	0	0	13.3761	13.9729	0	0	0	9.29355	0	0
PL04568	LQPLDFKENAEQSR	P01008	ANT3_HUMAN	SERPINC1	Antithrombin-III	0	19.2371	48.4986	29.1922	18.0438	0	0	0	55.3858	16.3583	50.7465
PL05711	LPGIVAEGR	P01008	ANT3_HUMAN	SERPINC1	Antithrombin-III	8.55473	0	0	0	0	0	0	0	0	0	0
PL05857	ADGEScSASmmYQEGK	P01008	ANT3_HUMAN	SERPINC1	Antithrombin-III	0	11.2916	14.9396	41.1073	16.4225	14.9004	0	12.6002	28.7805	7.05739	51.7827
PL07661	ELFYKADGEScSASMMYQEGK	P01008	ANT3_HUMAN	SERPINC1	Antithrombin-III	0	28.5851	23.3932	0	25.3197	0	0	0	0	16.6633	14.7199
PL09413	LPGIVAEGRDDLYVSDAFHK	P01008	ANT3_HUMAN	SERPINC1	Antithrombin-III	0	0	57.552	0	0	322.599	75.4439	0	0	0	0
PL10010	IEDGFSLKEQLQDMGLVDLFSPEK	P01008	ANT3_HUMAN	SERPINC1	Antithrombin-III	0	8.90057	0	11.0164	14.3047	0	0	0	10.9421	2.31326	0
PL21441	AFLEVNEEGSEAAASTAVVIAGR	P01008	ANT3_HUMAN	SERPINC1	Antithrombin-III	16.6164	0	0	14.1195	0	0	0	0	0	0	0
PL19359	AMKGFGTDEQAIIDcLGSRSNK	P50995	ANX11_HUMAN	ANXA11	Annexin A11	0	0	0	0	0	6.27444	2.65246	0	13.1081	0	0
PL10921	AGENRWGTDEDK	P12429	ANXA3_HUMAN	ANXA3	Annexin A3	0	0	0	0	7.19352	0	0	0	0	0	0
PL01529	NFATSLYSMIKGDTSGDYK	P08758	ANXA5_HUMAN	ANXA5	Annexin A5	0	0	23.7142	11.8789	0	15.9033	23.1014	51.9778	7.74577	0	10.3229
PL03714	GAGTDEKTLTRIMVSR	P08133	ANXA6_HUMAN	ANXA6	Annexin A6	201.335	109.727	32.9816	127.233	175.614	20.1908	11.8937	3.18729	12.3303	8.10293	15.0821
PL04155	SMKGAGTDEK	P08133	ANXA6_HUMAN	ANXA6	Annexin A6	2.96777	183.911	77.2425	137.879	117.021	0	158.861	0	193.404	177.451	186.715
PL13643	LIVALMYPPYRYEAKELHDAMK	P13928	ANXA8_HUMAN	ANXA8	Annexin A8	0	0	2.6732	7.43144	5.42867	0	0	0	6.49793	0	0
PL09671	FYGSPEELAR	P19801	AOC1_HUMAN	AOC1	Amiloride-sensitive amine oxidase [copper-containing]	0.0963448	0	0.23757	0	0	0	0	0	0	0.25122	0
PL12655	LPKYLLFTSPQENPWGHKR	P19801	AOC1_HUMAN	AOC1	Amiloride-sensitive amine oxidase [copper-containing]	0	0	31.2694	0	0	0	0	0	0	0	0
PL18849	LPMGAVIKcMMYYK	P21397	AOFA_HUMAN	MAOA	Amine oxidase [flavin-containing] A	0	0	0	0	0	0	8.02806	0	5.54316	0	0
PL07914	TFcKTSGccQSK	Q06278	AOXA_HUMAN	AOX1	Aldehyde oxidase	0	5.66582	3.1462	3.46662	3.14927	7.3057	10.6584	0	11.0497	25.6786	13.5156
PL01070	TIRTARTQAEER	O43747	AP1G1_HUMAN	AP1G1	AP-1 complex subunit gamma-1	0	16.7481	15.9686	0	0	30.1445	21.7961	74.8517	16.7073	39.716	22.077
PL05398	SKSVELEDVK	Q9BXS5	AP1M1_HUMAN	AP1M1	AP-1 complex subunit mu-1	0	0	0	0	0	5.47928	0	17.4865	0	0	0
PL03361	ANHPmDAEVTK	O95782	AP2A1_HUMAN	AP2A1	AP-2 complex subunit alpha-1	0	0	0	0	0	8.18586	0	4.21059	0	0	0
PL09928	DGFLGGMSVNTGEVFcSVPGR	Q92481	AP2B_HUMAN	TFAP2B	Transcription factor AP-2-beta	0	1.73336	0	0	0	0	0.845961	0	0	1.57363	3.54273
PL11296	DSLVGGITNPGEVFcSVPGRLSLLSSTSK	Q6VUC0	AP2E_HUMAN	TFAP2E	Transcription factor AP-2-epsilon	3.14067	0	0	5.61308	0	5.7097	5.44406	9.06978	0	0	0
PL11344	SKTSDSSNDESSSIEDSSSDSESESEPESESESRR	O00203	AP3B1_HUMAN	AP3B1	AP-3 complex subunit beta-1	0	0	2.63896	32.4818	31.8614	0	0	0	0	0	0
PL01828	AFYGSEEDEAKGAGSEETAAAAAPSR	Q13367	AP3B2_HUMAN	AP3B2	AP-3 complex subunit beta-2	13.9709	1.98293	13.7234	2.62393	1.25469	15.9241	2.3256	8.49342	12.2655	8.47323	7.10787
PL14459	SDHIVVQKVTATANLGR	Q13367	AP3B2_HUMAN	AP3B2	AP-3 complex subunit beta-2	0	0	0	0	1.13186	0	0	0	1.73118	0	0
PL12121	HRNTETSK	O14617	AP3D1_HUMAN	AP3D1	AP-3 complex subunit delta-1	0	0	0	0	0	0	0	0.787041	0	0	0
PL01720	SVcDYFFEAQER	P53677	AP3M2_HUMAN	AP3M2	AP-3 complex subunit mu-2	0	22.7523	15.0547	0	31.0849	40.3816	26.6792	34.687	32.1004	16.1042	27.1936
PL02352	TGVKYTNNEAYFDVIEEIDAIIDK	P53677	AP3M2_HUMAN	AP3M2	AP-3 complex subunit mu-2	22.7582	16.8639	0	12.6612	14.8412	42.7425	42.3599	28.3515	16.6982	22.0023	0
PL02632	LTGMPDLTLSFMNPR	P53677	AP3M2_HUMAN	AP3M2	AP-3 complex subunit mu-2	191.384	187.228	0.582369	209.811	129.714	0	0	0	119.77	126.167	58.4985
PL20931	VSDSGSHSGSDSHSGASR	Q96N21	AP4AT_HUMAN	ENTHD2	AP-4 complex accessory subunit tepsin	0	0	0	3.11349	0	0	0	0	0	0	0
PL03698	LWLSFANDVKQNVK	Q9UPM8	AP4E1_HUMAN	AP4E1	AP-4 complex subunit epsilon-1	77.6314	144.885	139.203	102.989	10.4173	36.2074	16.1621	211.734	1.92717	105.59	140.337
PL03236	LHESVKNNFEFcEAHIPFYNR	Q9H0R1	AP5M1_HUMAN	AP5M1	AP-5 complex subunit mu-1	7.28054	0	0	0	0	6.74285	0	12.7522	0	0	0
PL14632	EMSPSDSLSLAWDHTQNSR	O43299	AP5Z1_HUMAN	AP5Z1	AP-5 complex subunit zeta-1	0	10.5035	0	0	2.77552	0	0	0	1.62815	10.9782	0
PL09897	LHHYDERSDGESDSPEK	Q02410	APBA1_HUMAN	APBA1	Amyloid beta A4 precursor protein-binding family A member 1	0	0	2.91933	7.92618	0	4.21583	5.59424	3.35894	8.54943	5.40212	1.20201
PL21409	GDGDLEDQEEDIDQIVAEIK	Q99767	APBA2_HUMAN	APBA2	Amyloid beta A4 precursor protein-binding family A member 2	0	0	0	0	0	0	0	0	0	6.81053	0
PL05842	DHPKTGAKTDcALHR	Q92870	APBB2_HUMAN	APBB2	Amyloid beta A4 precursor protein-binding family B member 2	3.46425	50.3802	59.9491	104.31	17.5496	0	0	0	21.6964	48.8644	63.1811
PL06330	GAATDEKLQNFAIENTPVcFSHNSSLSSLSDIDQENNNK	P25054	APC_HUMAN	APC	Adenomatous polyposis coli protein	45.3775	0	52.1585	48.4637	0	0	91.0804	0	59.4613	59.9249	0
PL06498	SSGSTTELHcVTDER	P25054	APC_HUMAN	APC	Adenomatous polyposis coli protein	41.923	24.7114	27.9306	31.2773	28.414	15.0213	12.8913	8.03594	18.4245	24.0764	21.3964
PL16782	AVEFSSGAKSPSK	P25054	APC_HUMAN	APC	Adenomatous polyposis coli protein	0	0	0	0	0	0	0	1.53044	0	1.38582	5.16987
PL21492	LEYKRSSNDSLNSVSSSDGYGK	P25054	APC_HUMAN	APC	Adenomatous polyposis coli protein	0	0	0	0	0	0	1.65884	1.94277	0	0	0
PL01842	ESPGLRR	O95996	APC2_HUMAN	APC2	Adenomatous polyposis coli protein 2	0	0	0	0	0	3.38729	10.0511	0	0	10.6877	0
PL03819	SVPVDEDPETEVPTHPEDGTPQPGNSK	O95996	APC2_HUMAN	APC2	Adenomatous polyposis coli protein 2	0	22.1535	0	15.3291	0	49.0698	38.2299	56.6128	47.7385	31.826	25.7121
PL10396	TLLAMSSSPEScVAMR	O95996	APC2_HUMAN	APC2	Adenomatous polyposis coli protein 2	0	0	0	0	15.0906	0	0	0	0	19.7563	0
PL18737	RPDGAVPAAPASADAAR	O95996	APC2_HUMAN	APC2	Adenomatous polyposis coli protein 2	0	0	0	0	0	6.4161	0	0	0	0	0
PL03124	LGQSIESSYSSIQK	Q9UJX5	APC4_HUMAN	ANAPC4	Anaphase-promoting complex subunit 4	0	0	0	0	0	0	0	13.1841	0	0	0
PL01468	LNQTRAGR	Q8NCL9	APCDL_HUMAN	APCDD1L	Protein APCDD1-like	17.2194	14.7757	10.615	11.4671	8.97719	23.6283	21.8403	38.8554	8.82876	11.7188	14.6274
PL09425	KNDKEAAGEGPALYEDPPDQK	P27695	APEX1_HUMAN	APEX1	DNA-(apurinic or apyrimidinic site) lyase	11.0823	0	0	0	12.4057	0	4.38617	0	6.21173	0	5.00464
PL14120	cNFFLWSRPS	Q9UBZ4	APEX2_HUMAN	APEX2	DNA-(apurinic or apyrimidinic site) lyase 2	0	0	0	0	0	0	0	0	0	1.64358	4.27369
PL08706	ASEDTTSGSPPK	Q9BZZ5	API5_HUMAN	API5	Apoptosis inhibitor 5	0	0	0	2.93476	0	0	0	2.31297	0	0	0
PL17650	QIYNPPSGKYSSNLGNFNYEQR	Q9BZZ5	API5_HUMAN	API5	Apoptosis inhibitor 5	8.94011	0	9.22672	0	0	0.84144	0	0	0	0	0
PL20976	SASYSSGHSQGPGPNMGK	P35414	APJ_HUMAN	APLNR	Apelin receptor	0	0	0	2.80007	0	0	0	0	0	0	0
PL00186	FQGLLLDR	Q96LR9	APLD1_HUMAN	APOLD1	Apolipoprotein L domain-containing protein 1	286.639	221.357	299.852	195.15	102.291	434.036	439.059	746.41	153.885	249.526	154.48
PL14270	RTScmYGANcYR	Q8IW19	APLF_HUMAN	APLF	Aprataxin and PNK-like factor	0	0	3.49507	0	0	0	0	0	0	0	4.72458
PL01780	MNPLEQYER	P51693	APLP1_HUMAN	APLP1	Amyloid-like protein 1	0	7.8431	0	4.41898	2.56962	20.3985	0	24.0025	65.6891	8.73945	4.60695
PL14993	VYVSGLMK	Q9HDC9	APMAP_HUMAN	APMAP	Adipocyte plasma membrane-associated protein	0	0	0	0	0	25.857	11.2724	17.8025	0	0	0
PL02118	NPDAVAAPYcYTR	P08519	APOA_HUMAN	LPA	Apolipoprotein(a)	0	0	0	0	13.4811	113.174	52.7842	25.1763	7.17795	82.07	8.88064
PL02233	TPEYYPNAGLIMNYcR	P08519	APOA_HUMAN	LPA	Apolipoprotein(a)	0	6.04651	0	8.07642	10.495	77.7411	32.576	13.5302	0	70.2835	0
PL07572	TcQAWSSMTPHSHSR	P08519	APOA_HUMAN	LPA	Apolipoprotein(a)	0	2.4756	0	2.40816	2.95083	18.3644	11.6368	0	0	22.8107	0
PL12152	GTYSTTVTGR	P08519	APOA_HUMAN	LPA	Apolipoprotein(a)	0	0	0	0	0	3.64907	0	0.62888	0	0	0
PL13552	NPDAEIRPWcYTMDPSVR	P08519	APOA_HUMAN	LPA	Apolipoprotein(a)	0	0	0	0	0	22.514	0	0	0	13.5605	0
PL14458	VMPAcLPSPDYMVTAR	P08519	APOA_HUMAN	LPA	Apolipoprotein(a)	0	0	0	0	7.95829	4.34791	0	0	0	0	0
PL15429	TPENYPNAGLTR	P08519	APOA_HUMAN	LPA	Apolipoprotein(a)	0	0	0	0	0	10.5241	0	0	0	5.83517	0
PL19026	TPENYPNAGLTENYcR	P08519	APOA_HUMAN	LPA	Apolipoprotein(a)	0	0	0	0	0	6.56909	0	0	0	0	0
PL19572	KLFDYcDIPLcASSSFDcGKPQVEPK	P08519	APOA_HUMAN	LPA	Apolipoprotein(a)	0	0	0	0	0	5.20163	0	0	0	2.9067	0
PL00036	VKDLATVYVDVLK	P02647	APOA1_HUMAN	APOA1	Apolipoprotein A-I	9.66226	56.4578	44.8815	238.07	40.568	74.5302	158.088	280.506	37.4581	161.478	88.0502
PL00209	QGLLPVLESFK	P02647	APOA1_HUMAN	APOA1	Apolipoprotein A-I	127.21	1051.46	921.602	1483.96	588.047	945.51	0	877.332	381.45	1012.14	655.336
PL00210	DLATVYVDVLK	P02647	APOA1_HUMAN	APOA1	Apolipoprotein A-I	49.1966	108.085	67.1832	670.617	128.057	179.998	93.7748	270.875	135.271	268.888	254.573
PL00385	VQPYLDDFQK	P02647	APOA1_HUMAN	APOA1	Apolipoprotein A-I	238.97	1089.97	712.283	1617.61	364.735	1335.73	2062.12	2610.93	460.213	1376.38	910.749
PL00410	KWQEEMELYR	P02647	APOA1_HUMAN	APOA1	Apolipoprotein A-I	2.99797	58.1275	33.1957	119.385	23.4866	31.8822	29.3295	435.055	25.8269	89.5969	49.2902
PL00417	VEPLRAELQEGAR	P02647	APOA1_HUMAN	APOA1	Apolipoprotein A-I	11.0961	153.011	150.29	306.686	82.2419	134.498	322.448	419.254	72.3977	209.18	137.817
PL00528	VQPYLDDFQKK	P02647	APOA1_HUMAN	APOA1	Apolipoprotein A-I	7.76314	368.891	376.902	774.227	207.946	119.728	469.537	466.205	161.395	451.857	280.618
PL00615	DSGRDYVSQFEGSALGK	P02647	APOA1_HUMAN	APOA1	Apolipoprotein A-I	0	271.603	297.284	441.898	178.861	21.6829	142.871	43.2647	43.0677	359.888	263.115
PL00627	EQLGPVTQEFWDNLEK	P02647	APOA1_HUMAN	APOA1	Apolipoprotein A-I	110.198	40.6292	26.7748	142.827	14.2506	914.913	236.093	565.827	10.8345	41.1197	24.001
PL00736	DYVSQFEGSALGK	P02647	APOA1_HUMAN	APOA1	Apolipoprotein A-I	121.62	926.79	0	1699.98	354.381	873.738	1401.98	1234.13	0	1007.3	527.629
PL00840	ATEHLSTLSEK	P02647	APOA1_HUMAN	APOA1	Apolipoprotein A-I	0	2.12786	3.80402	13.9822	1.77803	3.7284	4.29341	7.34822	1.97525	3.9474	6.32634
PL00864	VSFLSALEEYTKK	P02647	APOA1_HUMAN	APOA1	Apolipoprotein A-I	0	52.8958	0	72.3717	22.1147	0	30.7209	12.4361	11.0474	25.243	29.7702
PL00882	QKVEPLRAELQEGAR	P02647	APOA1_HUMAN	APOA1	Apolipoprotein A-I	0	711.289	554.973	1250.83	388.502	335.443	889.823	2045.1	308.182	999.555	557.035
PL00918	LREQLGPVTQEFWDNLEKETEGLR	P02647	APOA1_HUMAN	APOA1	Apolipoprotein A-I	0	50.7586	49.9326	169.662	15.773	64.671	87.5025	70.307	22.7908	70.8401	46.8257
PL01010	LREQLGPVTQEFWDNLEK	P02647	APOA1_HUMAN	APOA1	Apolipoprotein A-I	46.1066	97.1538	32.6178	216.649	33.9086	322.599	221.296	552.885	0	112.71	61.2207
PL01045	AKPALEDLR	P02647	APOA1_HUMAN	APOA1	Apolipoprotein A-I	0	102.608	363.419	1243.58	366.382	37.3218	81.0757	0	285.744	72.4859	238.357
PL01123	EQLGPVTQEFWDNLEKETEGLR	P02647	APOA1_HUMAN	APOA1	Apolipoprotein A-I	45.447	0	36.0208	217.219	31.2025	319.199	361.98	483.812	35.054	91.8477	62.537
PL01128	EQLGPVTQEFWDNLEKETEGLRQEMSK	P02647	APOA1_HUMAN	APOA1	Apolipoprotein A-I	0	147.623	9.231	329.221	63.8875	88.7337	152.655	0	62.4607	174.934	118.044
PL01497	VSFLSALEEYTK	P02647	APOA1_HUMAN	APOA1	Apolipoprotein A-I	166.685	0	846.692	1503.13	0	781.189	2.2218	1037.6	0	1036.1	0
PL01588	DLATVYVDVLKDSGR	P02647	APOA1_HUMAN	APOA1	Apolipoprotein A-I	0	41.8313	66.5625	144.718	52.7101	0	0	0	22.1246	70.8643	58.9802
PL01700	LSPLGEEmR	P02647	APOA1_HUMAN	APOA1	Apolipoprotein A-I	0	4.01171	0	0	0	0	15.7447	102.767	0	7.55596	0
PL01796	AKVQPYLDDFQK	P02647	APOA1_HUMAN	APOA1	Apolipoprotein A-I	0	10.0738	7.27479	14.5935	0	0	7.09164	7.26696	3.82137	10.6732	7.67359
PL01801	THLAPYSDELRQR	P02647	APOA1_HUMAN	APOA1	Apolipoprotein A-I	0	5.7148	0	10.2548	5.49221	0	8.64645	15.0155	0	8.52163	4.14486
PL01865	QEMSKDLEEVK	P02647	APOA1_HUMAN	APOA1	Apolipoprotein A-I	0	14.4261	9.41507	40.149	0	15.0137	77.6524	52.8958	0	19.4708	8.06847
PL01885	VKDLATVYVDVLKDSGR	P02647	APOA1_HUMAN	APOA1	Apolipoprotein A-I	0	20.2033	31.0768	36.8334	15.5448	0	3.17368	0	0	29.672	17.9013
PL02147	ETEGLRQEMSKDLEEVK	P02647	APOA1_HUMAN	APOA1	Apolipoprotein A-I	0	36.1767	20.1742	97.6526	0	0	62.5239	43.5807	0	22.0967	15.9101
PL02256	QGLLPVLESFKVSFLSALEEYTK	P02647	APOA1_HUMAN	APOA1	Apolipoprotein A-I	0	23.7319	19.3395	20.4371	14.58	3.57352	11.0935	6.13982	7.73432	19.4393	16.6018
PL02596	LSPLGEEMRDR	P02647	APOA1_HUMAN	APOA1	Apolipoprotein A-I	0	55.879	67.6327	0	45.9566	0	42.8016	0	19.0725	56.2461	0
PL03092	WQEEmELYR	P02647	APOA1_HUMAN	APOA1	Apolipoprotein A-I	0	0	1.91608	9.2757	0	0	21.4582	22.4826	0	6.85409	0
PL03681	QEMSKDLEEVKAK	P02647	APOA1_HUMAN	APOA1	Apolipoprotein A-I	0	9.43932	8.09666	21.266	0	0	0	0	0	9.15815	5.46953
PL03829	DLATVYVDVLKDSGRDYVSQFEGSALGK	P02647	APOA1_HUMAN	APOA1	Apolipoprotein A-I	0	468.182	218.094	176.086	309.437	0	0	0	133.05	299.867	219.734
PL04173	LEALKENGGAR	P02647	APOA1_HUMAN	APOA1	Apolipoprotein A-I	0	0	0	1.55208	0	0	0	0	0	0	0
PL00650	KAGTELVNFLSYFVELGTQPATQ	P02652	APOA2_HUMAN	APOA2	Apolipoprotein A-II	9.01649	42.4992	24.3563	42.3248	23.9313	82.0475	109.897	0	16.6157	28.3893	37.8078
PL00932	EQLTPLIK	P02652	APOA2_HUMAN	APOA2	Apolipoprotein A-II	0	56.1016	53.8921	63.7462	20.0298	62.4233	80.7444	137.213	22.3467	66.5321	33.3269
PL01290	EPcVESLVSQYFQTVTDYGKDLMEK	P02652	APOA2_HUMAN	APOA2	Apolipoprotein A-II	0	474.192	440.896	632.281	198.84	122.599	318.03	291.341	171.401	498.809	259.698
PL05003	EPcVESLVSQYFQTVTDYGKDLmEK	P02652	APOA2_HUMAN	APOA2	Apolipoprotein A-II	0	0	10.3696	20.5226	0	0	6.48208	0	0	0	0
PL00244	SELTQQLNALFQDK	P06727	APOA4_HUMAN	APOA4	Apolipoprotein A-IV	4.80509	35.9318	39.3382	21.1287	8.4948	33.5065	12.8957	18.0132	8.45784	12.8659	5.43033
PL00464	LGPHAGDVEGHLSFLEK	P06727	APOA4_HUMAN	APOA4	Apolipoprotein A-IV	0	50.8477	27.2457	7.70601	12.8857	22.7973	47.5058	19.3224	11.9495	22.4743	7.57837
PL00578	SLAPYAQDTQEK	P06727	APOA4_HUMAN	APOA4	Apolipoprotein A-IV	0	60.8658	27.7165	29.6066	16.0884	50.1464	70.5851	37.1098	14.4383	30.2045	10.5554
PL00689	LAPLAEDVR	P06727	APOA4_HUMAN	APOA4	Apolipoprotein A-IV	3.94059	63.8935	56.4604	32.0674	23.0324	49.1454	55.7658	37.1249	19.5602	31.8986	11.348
PL00712	VEPYGENFNK	P06727	APOA4_HUMAN	APOA4	Apolipoprotein A-IV	0	11.0868	10.9882	5.01991	4.0215	9.76297	12.412	5.54239	3.52372	6.49832	1.79265
PL00726	TQVNTQAEQLR	P06727	APOA4_HUMAN	APOA4	Apolipoprotein A-IV	10.7281	61.3779	46.4868	29.3735	17.312	52.4507	69.6133	2.26331	18.3513	36.3519	11.7624
PL00831	LEPYADQLR	P06727	APOA4_HUMAN	APOA4	Apolipoprotein A-IV	6.20079	57.7713	48.2846	31.0313	23.4348	40.5704	60.0282	59.0807	23.6059	27.276	13.5184
PL00858	LGEVNTYAGDLQK	P06727	APOA4_HUMAN	APOA4	Apolipoprotein A-IV	0	46.7068	0	31.6788	19.5369	53.074	59.5865	55.2734	15.5763	24.4443	7.89764
PL00868	LNHQLEGLTFQMK	P06727	APOA4_HUMAN	APOA4	Apolipoprotein A-IV	0	33.2825	19.6798	10.7496	6.71113	19.7941	37.1036	13.777	5.98048	12.5441	3.99643
PL00897	SLAELGGHLDQQVEEFRR	P06727	APOA4_HUMAN	APOA4	Apolipoprotein A-IV	0	139.03	66.3699	58.5139	47.7685	40.816	101.262	39.5477	38.6258	68.0811	16.8371
PL00924	DKVNSFFSTFK	P06727	APOA4_HUMAN	APOA4	Apolipoprotein A-IV	0	53.2075	37.9899	24.61	0	29.1813	44.3476	0	16.7508	0	0
PL00956	RVEPYGENFNK	P06727	APOA4_HUMAN	APOA4	Apolipoprotein A-IV	0	42.0094	27.5881	23.7125	11.4315	19.5486	31.3834	0	10.5277	18.9988	7.42154
PL01061	IDQTVEELRR	P06727	APOA4_HUMAN	APOA4	Apolipoprotein A-IV	0.751316	51.0703	34.0946	12.3892	17.0649	28.3691	39.6213	20.6617	14.1613	25.6544	10.2417
PL01132	QSMAFSILNTPK	P06727	APOA4_HUMAN	APOA4	Apolipoprotein A-IV	0	5.44987	9.87736	0	0	12.377	12.8383	18.5248	9.05543	7.91415	0
PL01150	LTPYADEFK	P06727	APOA4_HUMAN	APOA4	Apolipoprotein A-IV	6.65213	57.8604	51.9659	29.5807	0	39.4939	40.2839	40.9923	17.0164	29.7204	0
PL01387	LLPHANEVSQK	P06727	APOA4_HUMAN	APOA4	Apolipoprotein A-IV	0	2.68932	10.4039	14.2024	10.1843	0	2.25713	0	17.2477	0	1.95509
PL01417	VKIDQTVEELRR	P06727	APOA4_HUMAN	APOA4	Apolipoprotein A-IV	0	39.0931	18.2951	18.984	13.7376	15.3254	29.8374	29.9918	9.10809	18.3429	6.10807
PL01501	KLVPFATELHER	P06727	APOA4_HUMAN	APOA4	Apolipoprotein A-IV	0	39.004	17.6551	16.9558	0	16.9157	32.3552	10.7336	11.1985	17.3434	0
PL01551	LVPFATELHER	P06727	APOA4_HUMAN	APOA4	Apolipoprotein A-IV	0	16.1337	6.42011	4.53813	7.05861	9.23601	10.1836	9.77556	0	4.24508	0
PL01788	mTDSEHAGHDR	P06727	APOA4_HUMAN	APOA4	Apolipoprotein A-IV	25.1052	96.2856	83.1282	45.718	102.785	56.3038	49.2505	43.5055	84.235	80.7389	112.331
PL01913	IDQNVEELKGR	P06727	APOA4_HUMAN	APOA4	Apolipoprotein A-IV	0	46.3061	42.3132	16.0596	15.9025	8.93759	28.0927	10.2692	11.6816	21.298	7.40473
PL02005	ISASAEELR	P06727	APOA4_HUMAN	APOA4	Apolipoprotein A-IV	7.7805	0	61.7683	26.7055	22.5195	0	0	0	0	0	12.6194
PL02051	SLAELGGHLDQQVEEFR	P06727	APOA4_HUMAN	APOA4	Apolipoprotein A-IV	0	0	0	0	0	20.4552	0	11.1931	0	0	0
PL02103	ALVQQMEQLR	P06727	APOA4_HUMAN	APOA4	Apolipoprotein A-IV	47.4867	69.0807	50.6817	0	0	0	52.718	42.9186	0	0	0
PL02499	TQVNTQAEQLRR	P06727	APOA4_HUMAN	APOA4	Apolipoprotein A-IV	0	1.59578	5.97993	20.5045	21.6394	0	0.669189	0	13.4034	0	1.30283
PL02691	VNSFFSTFK	P06727	APOA4_HUMAN	APOA4	Apolipoprotein A-IV	0	0	5.70597	0	0	4.49712	0	2.19107	0	0	0
PL02694	IDQNVEELK	P06727	APOA4_HUMAN	APOA4	Apolipoprotein A-IV	0	11.7257	0	3.41072	0	0	0	0	0	0	0
PL02748	ENADSLQASLRPHADELK	P06727	APOA4_HUMAN	APOA4	Apolipoprotein A-IV	0	61.2666	8.84147	22.5559	0	0	54.5731	50.2472	0	0	0
PL02937	AKIDQNVEELK	P06727	APOA4_HUMAN	APOA4	Apolipoprotein A-IV	14.4778	3.73788	3.13122	0	0	0	3.46521	0	0	0.759468	0
PL03326	QLTPYAQR	P06727	APOA4_HUMAN	APOA4	Apolipoprotein A-IV	0	0	0	16.1062	12.594	0	0	0	9.89343	0	0
PL03675	AKIDQNVEELKGR	P06727	APOA4_HUMAN	APOA4	Apolipoprotein A-IV	0	14.7979	4.90123	3.16529	4.61684	0	4.19844	0	3.38863	6.9146	0
PL04110	TLSLPELEQQQEQQQEQQQEQVQMLAPLES	P06727	APOA4_HUMAN	APOA4	Apolipoprotein A-IV	0	20.368	13.259	0	0	0	0	0	0	0	0
PL04565	GKSERSSEDPTDDSR	P06727	APOA4_HUMAN	APOA4	Apolipoprotein A-IV	0	0	2.45275	2.30248	10.0385	0	0	0	0	0	4.63496
PL04839	LKEEIGKELEELR	P06727	APOA4_HUMAN	APOA4	Apolipoprotein A-IV	0	8.43083	0	0	0	0	10.0003	0	0	0	0
PL05352	SELTQQLNALFQDKLGEVNTYAGDLQK	P06727	APOA4_HUMAN	APOA4	Apolipoprotein A-IV	0	97.3096	34.4065	24.2267	26.4492	0	0	0	19.1938	27.639	11.5608
PL07314	SLAPYAQDTQEKLNHQLEGLTFQMK	P06727	APOA4_HUMAN	APOA4	Apolipoprotein A-IV	0	21.2852	5.11579	0	0	0	0	0	0	6.93396	0
PL00212	TEVIPPLIENR	P04114	APOB_HUMAN	APOB	Apolipoprotein B-100	32.1497	38.492	63.8658	38.6466	97.749	161.224	68.487	101.879	86.6391	59.4893	98.7205
PL00239	LLSGGNTLHLVSTTK	P04114	APOB_HUMAN	APOB	Apolipoprotein B-100	8.90886	22.0466	34.0732	26.1098	59.2518	98.0075	41.0789	98.9745	41.0986	26.7677	50.1584
PL00586	EQHLFLPFSYK	P04114	APOB_HUMAN	APOB	Apolipoprotein B-100	7.66939	12.7965	23.0936	8.6644	27.1787	67.5607	30.8092	23.7316	0	10.557	23.9562
PL00979	SVSDGIAALDLNAVANK	P04114	APOB_HUMAN	APOB	Apolipoprotein B-100	10.9121	11.0578	28.3158	0	34.3086	89.6214	20.2811	40.1045	30.2229	27.9053	35.3153
PL00987	NLQNNAEWVYQGAIR	P04114	APOB_HUMAN	APOB	Apolipoprotein B-100	0	19.7647	28.4656	15.7669	38.2384	95.8165	72.2194	78.7041	40.6865	24.3475	44.7253
PL01053	EVYGFNPEGK	P04114	APOB_HUMAN	APOB	Apolipoprotein B-100	0	19.0701	29.6	16.6657	46.0272	94.3244	48.1463	115.483	38.9693	25.7512	48.5061
PL01100	VIGNMGQTMEQLTPELK	P04114	APOB_HUMAN	APOB	Apolipoprotein B-100	14.1583	9.37031	29.4502	0	26.9433	55.6049	26.9001	38.5244	16.183	8.79028	5.39952
PL01114	VPSYTLILPSLELPVLHVPR	P04114	APOB_HUMAN	APOB	Apolipoprotein B-100	17.7899	6.12666	14.0295	14.5598	14.5188	76.9479	29.3957	29.4049	20.4737	22.3895	26.9584
PL01156	SPAFTDLHLR	P04114	APOB_HUMAN	APOB	Apolipoprotein B-100	19.0433	6.76336	9.31875	6.18812	27.5081	39.8149	10.2057	59.6676	17.527	7.9432	15.4648
PL01213	LTISEQNIQR	P04114	APOB_HUMAN	APOB	Apolipoprotein B-100	0	5.85728	12.9679	11.3116	15.9166	70.1106	27.6731	67.9293	17.3438	8.57972	21.1304
PL01215	YHWEHTGLTLR	P04114	APOB_HUMAN	APOB	Apolipoprotein B-100	0	7.42679	5.94782	4.71167	13.4881	44.4235	20.8818	52.4293	13.2844	11.0653	15.3024
PL01230	FPEVDVLTK	P04114	APOB_HUMAN	APOB	Apolipoprotein B-100	22.4284	6.22906	9.91375	9.10734	11.848	105.619	43.4862	76.5822	16.7211	14.6424	18.9963
PL01285	IADFELPTIIVPEQTIEIPSIK	P04114	APOB_HUMAN	APOB	Apolipoprotein B-100	17.8559	1.17235	0	6.17776	18.978	76.2301	35.5355	0	21.3415	4.64442	25.841
PL01352	TSSFALNLPTLPEVK	P04114	APOB_HUMAN	APOB	Apolipoprotein B-100	14.943	0	11.4483	0	9.02426	113.627	24.029	31.2409	10.9627	10.027	14.5378
PL01358	VELEVPQLcSFILK	P04114	APOB_HUMAN	APOB	Apolipoprotein B-100	0	18.213	17.028	13.1637	29.0612	74.4169	19.2188	51.6467	31.2762	15.5258	38.508
PL01492	KGNVATEISTER	P04114	APOB_HUMAN	APOB	Apolipoprotein B-100	0	2.51567	3.03277	10.5061	32.6615	15.0307	3.4365	4.93293	0	1.9495	8.14689
PL01549	YSQPEDSLIPFFEITVPESQLTVSQFTLPK	P04114	APOB_HUMAN	APOB	Apolipoprotein B-100	20.3626	31.2566	40.0873	38.0508	81.4183	124.696	63.6503	73.091	74.1607	57.0206	104.966
PL01575	ATGVLYDYVNK	P04114	APOB_HUMAN	APOB	Apolipoprotein B-100	0	17.7344	18.8451	14.9328	28.0964	101.804	40.3501	78.3881	30.8869	25.5818	36.9677
PL01579	KLTISEQNIQR	P04114	APOB_HUMAN	APOB	Apolipoprotein B-100	7.64162	7.93215	14.7829	11.2909	11.9939	58.7025	23.6977	34.6719	11.9083	9.76563	20.1026
PL01781	NSEEFAAAMSR	P04114	APOB_HUMAN	APOB	Apolipoprotein B-100	0	19.4419	29.5786	19.4088	43.0388	84.1818	36.3747	64.6186	47.2119	28.2199	53.5751
PL01784	IDDIWNLEVK	P04114	APOB_HUMAN	APOB	Apolipoprotein B-100	7.64162	0	4.01943	0	7.02174	29.3135	8.49627	11.1691	0	0	0
PL01839	ALVDTLK	P04114	APOB_HUMAN	APOB	Apolipoprotein B-100	30.1924	13.0436	22.9223	11.2832	32.6144	52.9418	23.1235	21.8806	31.1159	22.3653	42.7369
PL01848	MGLAFESTK	P04114	APOB_HUMAN	APOB	Apolipoprotein B-100	0	16.619	23.7142	11.2883	30.6142	55.1516	24.6253	26.2447	21.4812	18.0235	31.8706
PL01857	ENFAGEATLQR	P04114	APOB_HUMAN	APOB	Apolipoprotein B-100	6.09403	5.55228	6.48717	3.87502	0	52.8851	0	0	8.32275	0	7.53356
PL01860	DLKVEDIPLAR	P04114	APOB_HUMAN	APOB	Apolipoprotein B-100	16.5921	6.66764	32.6178	26.0062	50.004	26.6503	34.4312	55.4992	24.911	25.727	33.0188
PL01926	NNALDFVTK	P04114	APOB_HUMAN	APOB	Apolipoprotein B-100	17.2067	4.73525	12.45	17.7018	11.8339	89.5081	38.1416	74.7614	0	9.22592	0
PL01953	ATLYALSHAVNNYHK	P04114	APOB_HUMAN	APOB	Apolipoprotein B-100	55.2377	21.3765	29.0221	33.5438	71.8175	200.963	64.4674	133.556	43.869	28.4861	57.4679
PL02009	LAPGELTIIL	P04114	APOB_HUMAN	APOB	Apolipoprotein B-100	0	0	0	1.70801	5.24513	9.63076	1.60009	1.35919	2.79791	1.88584	3.82559
PL02015	VLVDHFGYTK	P04114	APOB_HUMAN	APOB	Apolipoprotein B-100	17.2483	0	0	2.05666	3.38968	45.9912	19.7841	86.0628	0	0	0
PL02021	SVSLPSLDPASAK	P04114	APOB_HUMAN	APOB	Apolipoprotein B-100	0	20.5417	35.6998	22.4627	70.1939	116.385	39.0471	70.9541	44.3041	22.7211	55.2274
PL02130	IVQILPWEQNEQVK	P04114	APOB_HUMAN	APOB	Apolipoprotein B-100	0	0	0	5.79181	5.56515	105.959	25.3762	39.8186	2.31022	0	0
PL02175	GFEPTLEALFGK	P04114	APOB_HUMAN	APOB	Apolipoprotein B-100	21.1542	0	3.84821	0	0	75.6068	38.1637	0	0	0	0
PL02179	FIIPSPK	P04114	APOB_HUMAN	APOB	Apolipoprotein B-100	0	0	0	5.14036	18.6791	39.5127	14.2297	32.1287	0	7.69875	15.9549
PL02186	LDVTTSIGR	P04114	APOB_HUMAN	APOB	Apolipoprotein B-100	0	0	0	1.13777	4.13445	27.878	9.93845	0	1.99013	0	1.82038
PL02237	ILGEELGFASLHDLQLLGK	P04114	APOB_HUMAN	APOB	Apolipoprotein B-100	17.1095	0	0	5.28153	0	66.9563	29.3736	0	0	0	0
PL02278	FIIPGLK	P04114	APOB_HUMAN	APOB	Apolipoprotein B-100	0	0	1.48856	2.20767	0	29.729	11.1973	9.34818	0	13.0799	0
PL02415	IEGNLIFDPNNYLPK	P04114	APOB_HUMAN	APOB	Apolipoprotein B-100	0	0	0	12.9849	26.5668	85.0884	24.6694	36.1166	14.2964	4.47985	18.7359
PL02460	AQIPILR	P04114	APOB_HUMAN	APOB	Apolipoprotein B-100	0	0	0	0	0	12.003	4.56065	4.72977	5.29497	0	0
PL02474	QTEATMTFK	P04114	APOB_HUMAN	APOB	Apolipoprotein B-100	5.91956	0	2.27511	0	3.94385	19.4731	7.9353	0	0	0	0
PL02507	AVSMPSFSILGSDVR	P04114	APOB_HUMAN	APOB	Apolipoprotein B-100	0	0	0	0	0	0	0	31.1355	0	25.0252	0
PL02539	KYTYNYEAESSSGVPGTADSR	P04114	APOB_HUMAN	APOB	Apolipoprotein B-100	52.2519	68.1383	42.6985	79.2791	133.705	176.221	12.8869	199.544	64.3382	148.014	128.687
PL02569	ITLPDFR	P04114	APOB_HUMAN	APOB	Apolipoprotein B-100	16.1963	0	7.6258	0	0	68.5618	30.6104	42.136	0	0	0
PL02584	NIILPVYDK	P04114	APOB_HUMAN	APOB	Apolipoprotein B-100	14.082	0	0	2.25352	0	29.7101	9.34656	13.5528	0	0	1.19613
PL02685	SLWDFLK	P04114	APOB_HUMAN	APOB	Apolipoprotein B-100	2.66919	0	0	0	0	9.20012	0	0	0	0	0
PL02711	IISDYHQQFR	P04114	APOB_HUMAN	APOB	Apolipoprotein B-100	8.43321	0	0	0	0	16.6418	0	9.46255	0	0	0
PL02724	cVQSTKPSLMIQK	P04114	APOB_HUMAN	APOB	Apolipoprotein B-100	0	7.11734	8.03673	3.54347	24.9197	38.0773	9.36423	32.0083	14.0285	27.671	15.0363
PL02754	NHLQLEGLFFTNGEHTSK	P04114	APOB_HUMAN	APOB	Apolipoprotein B-100	0	9.25009	0	15.254	17.3049	151.365	11.946	61.654	5.78128	0	5.2903
PL02862	LPQQANDYLNSFNWER	P04114	APOB_HUMAN	APOB	Apolipoprotein B-100	14.7625	0	0	0	0	29.5023	6.40036	0	0	0	0
PL02896	NKADYVETVLDSTcSSTVQFLEYELNVLGTHK	P04114	APOB_HUMAN	APOB	Apolipoprotein B-100	8.25267	0	12.8844	9.81189	17.7002	69.1473	33.7024	46.8763	18.839	17.5975	22.1666
PL02976	EYSGTIASEANTYLNSK	P04114	APOB_HUMAN	APOB	Apolipoprotein B-100	13.1689	17.9948	0	0	25.2256	28.7657	10.5149	0	12.0182	0	0
PL03112	QTIIVVLENVQR	P04114	APOB_HUMAN	APOB	Apolipoprotein B-100	12.1516	0	0	0	0	12.3449	0	0	0	0	0
PL03295	IAELSATAQEIIK	P04114	APOB_HUMAN	APOB	Apolipoprotein B-100	22.9665	0	0	0	0	71.8671	26.1713	39.8938	0	0	0
PL03332	TGISPLALIK	P04114	APOB_HUMAN	APOB	Apolipoprotein B-100	19.446	23.2866	43.4262	0	61.8873	95.8354	0	52.3841	45.2199	25.5818	72.199
PL03351	NMEVSVATTTK	P04114	APOB_HUMAN	APOB	Apolipoprotein B-100	7.41248	6.08436	0	0	10.0479	0	0	0	0	0	0
PL03403	AHLDIAGSLEGHLR	P04114	APOB_HUMAN	APOB	Apolipoprotein B-100	0	0	0	0	0	14.5906	6.41803	10.9102	0	0	0
PL03575	EIFNMAR	P04114	APOB_HUMAN	APOB	Apolipoprotein B-100	10.1969	0	0	3.616	0	34.5075	13.6841	11.9486	0	0	0
PL03655	SKPTVSSSMEFK	P04114	APOB_HUMAN	APOB	Apolipoprotein B-100	0	0	0	0	0	11.1097	0	0	0	0	0
PL03841	ADYVETVLDSTcSSTVQFLEYELNVLGTHK	P04114	APOB_HUMAN	APOB	Apolipoprotein B-100	28.4556	0	4.8092	5.47321	0	92.0201	23.1455	41.82	5.85226	6.02153	7.75761
PL03877	VSTAFVYTK	P04114	APOB_HUMAN	APOB	Apolipoprotein B-100	24.8066	0	0	3.44504	4.94157	44.1402	15.2368	11.923	0	0	0
PL03901	HINIDQFVR	P04114	APOB_HUMAN	APOB	Apolipoprotein B-100	0	0	0	0	0	16.8987	0	17.0199	0	0	0
PL03938	SEYQADYESLR	P04114	APOB_HUMAN	APOB	Apolipoprotein B-100	0	0	5.60966	0	6.26403	0	7.25507	19.9394	0	0	0
PL04000	ATFQTPDFIVPLTDLR	P04114	APOB_HUMAN	APOB	Apolipoprotein B-100	0	0	0	0	0	5.68893	0	0	0	0	0
PL04029	IHSGSFQSQVELSNDQEK	P04114	APOB_HUMAN	APOB	Apolipoprotein B-100	20.6924	2.30417	5.6439	6.24511	7.2194	92.1146	34.365	76.3565	0	0	0
PL04256	LALWGEHTGQLYSK	P04114	APOB_HUMAN	APOB	Apolipoprotein B-100	56.4181	0	0	0	0	0	0	0	0	0	0
PL04372	LNDLNSVLVMPTFHVPFTDLQVPScK	P04114	APOB_HUMAN	APOB	Apolipoprotein B-100	43.1208	0	46.872	44.2675	30.2436	151.214	57.5988	134.399	28.2081	41.7732	74.9435
PL04419	QIDDIDVR	P04114	APOB_HUMAN	APOB	Apolipoprotein B-100	0	0	17.9398	0	14.1305	56.7004	23.256	31.9481	0	0	0
PL04560	ALYWVNGQVPDGVSK	P04114	APOB_HUMAN	APOB	Apolipoprotein B-100	10.4608	0	0	7.75781	9.29251	29.559	22.4167	38.103	5.87515	0	5.8084
PL04599	FSVPAGIVIPSFQALTAR	P04114	APOB_HUMAN	APOB	Apolipoprotein B-100	18.9218	0	0	11.3427	0	68.0896	20.5925	35.5147	0	0	0
PL04672	LELELRPTGEIEQYSVSATYELQR	P04114	APOB_HUMAN	APOB	Apolipoprotein B-100	51.87	0	44.111	62.0884	194.933	76.1357	48.0358	96.1755	141.384	97.8257	172.936
PL04738	LTLDIQNK	P04114	APOB_HUMAN	APOB	Apolipoprotein B-100	0	0	0	0	0	10.2748	0	0	0	0	0
PL04763	GNVATEISTER	P04114	APOB_HUMAN	APOB	Apolipoprotein B-100	8.83248	0	9.36584	0	0	0	0	20.9928	0	0	0
PL04781	IYSLWEHSTK	P04114	APOB_HUMAN	APOB	Apolipoprotein B-100	0	0	0	0	8.61246	16.536	5.63841	14.2676	0	0	0
PL04787	EVGTVLSQVYSK	P04114	APOB_HUMAN	APOB	Apolipoprotein B-100	13.1411	0	0	0	0	57.2481	0	23.7467	0	0	0
PL04792	ESQLPTVMDFR	P04114	APOB_HUMAN	APOB	Apolipoprotein B-100	0	0	0	2.56746	0	83.8418	14.5433	24.6797	0	0	0
PL04858	GIISALLVPPETEEAK	P04114	APOB_HUMAN	APOB	Apolipoprotein B-100	19.9286	0	0	0	11.6927	90.1502	54.8382	33.5132	0	0	12.9835
PL04862	NIQEYLSILTDPDGK	P04114	APOB_HUMAN	APOB	Apolipoprotein B-100	16.9984	0	0	0	0	32.5055	7.5201	0	0	0	0
PL04902	LSLESLTSYFSIESSTK	P04114	APOB_HUMAN	APOB	Apolipoprotein B-100	8.02006	0	0	0	0	0	0	7.82225	0	0	0
PL04938	YTYNYEAESSSGVPGTADSR	P04114	APOB_HUMAN	APOB	Apolipoprotein B-100	46.4191	0	11.245	0	13.707	34.5075	10.6584	21.2336	13.8224	10.2569	18.7779
PL04978	GMTRPLSTLISSSQScQYTLDAK	P04114	APOB_HUMAN	APOB	Apolipoprotein B-100	0	0	94.4075	0	0	172.028	0	27.4125	0	0	0
PL05078	QGFFPDSVNK	P04114	APOB_HUMAN	APOB	Apolipoprotein B-100	0	0	0	0	0	68.2974	36.7679	70.8487	0	0	0
PL05393	VPQTDMTFR	P04114	APOB_HUMAN	APOB	Apolipoprotein B-100	12.5196	0	0	0	0	21.4562	0	18.1787	0	0	0
PL05480	ITENDIQIALDDAK	P04114	APOB_HUMAN	APOB	Apolipoprotein B-100	27.4904	0	0	0	0	37.5107	0	0	0	0	0
PL05607	NFVASHIANILNSEELDIQDLKK	P04114	APOB_HUMAN	APOB	Apolipoprotein B-100	0	0	0	11.0345	0	90.3769	0	19.8491	0	0	0
PL05692	LLLMGAR	P04114	APOB_HUMAN	APOB	Apolipoprotein B-100	0	0	0	0	0	35.5841	10.5679	9.7891	0	0	0
PL05698	LSLPDFK	P04114	APOB_HUMAN	APOB	Apolipoprotein B-100	10.6066	0	0	1.48991	0	31.1644	9.50999	17.1102	0	0	0
PL05823	MTSNFPVDLSDYPK	P04114	APOB_HUMAN	APOB	Apolipoprotein B-100	0	0	0	0	0	0	1.88345	0	0	0	0
PL06110	NPNGYSFSIPVK	P04114	APOB_HUMAN	APOB	Apolipoprotein B-100	2.21116	0	1.96798	0	3.8309	44.0646	17.7103	9.43516	0	0	0
PL06217	TIHDLHLFIENIDFNK	P04114	APOB_HUMAN	APOB	Apolipoprotein B-100	0	0	0	0	0	7.46398	3.64189	0	0	43.8304	0
PL06479	SGSSTASWIQNVDTK	P04114	APOB_HUMAN	APOB	Apolipoprotein B-100	0	0	0	0	0	0	0	0	2.78875	0	0
PL06603	TSSFALNLPTLPEVKFPEVDVLTK	P04114	APOB_HUMAN	APOB	Apolipoprotein B-100	0	0	0	26.7055	49.8393	4.57079	0	0	47.6011	0	66.0097
PL06778	YGMVAQVTQTLK	P04114	APOB_HUMAN	APOB	Apolipoprotein B-100	12.0648	0	25.0198	0	0	58.9858	0	0	0	0	0
PL06810	LSNDmmGSYAEmK	P04114	APOB_HUMAN	APOB	Apolipoprotein B-100	24.2199	0	0	0	20.5193	0	20.3009	0	0	0	0
PL06931	LPYTIITTPPLKDFSLWEK	P04114	APOB_HUMAN	APOB	Apolipoprotein B-100	0	0	0	0	6.537	0	0	0	0	0	0
PL07054	SVGFHLPSR	P04114	APOB_HUMAN	APOB	Apolipoprotein B-100	0	0	0	5.14684	0	32.5999	13.5649	0	0	5.13815	0
PL07167	TLQGIPQMIGEVIR	P04114	APOB_HUMAN	APOB	Apolipoprotein B-100	13.8806	0	0	0	0	58.3436	0	22.0462	0	0	0
PL07702	FSTPEFTILNTFHIPSFTIDFVEMK	P04114	APOB_HUMAN	APOB	Apolipoprotein B-100	12.1794	0	1.0558	0	0	0	0	0	1.69088	0	0
PL07921	LSNDMmGSYAEmK	P04114	APOB_HUMAN	APOB	Apolipoprotein B-100	0	0	0	0	0	5.32062	0	0	0	0	0
PL08039	VPLLLSEPINIIDALEMR	P04114	APOB_HUMAN	APOB	Apolipoprotein B-100	4.91272	0	0	0	0	3.17688	0	0	0	0	0
PL08160	ATLELSPWQMSALVQVHASQPSSFHDFPDLGQEVALNANTK	P04114	APOB_HUMAN	APOB	Apolipoprotein B-100	0	0	0	0	21.2229	11.0209	0	11.9004	18.3994	0	13.8965
PL08499	LKTQFNNNEYSQDLDAYNTK	P04114	APOB_HUMAN	APOB	Apolipoprotein B-100	0	0	10.8062	0	0	0	0	3.97584	0	0	0
PL08890	RNLQNNAEWVYQGAIR	P04114	APOB_HUMAN	APOB	Apolipoprotein B-100	0	0	0	0	0	13.5121	7.72328	20.3908	0	0	0
PL08961	TIDQMLNSELQWPVPDIYLR	P04114	APOB_HUMAN	APOB	Apolipoprotein B-100	31.4067	0	0	0	0	20.8707	0	8.21803	0	0	0
PL09564	GLSDEAVTSLLPQLIEVSSPITLQALVQcGQPQcSTHILQWLK	P04114	APOB_HUMAN	APOB	Apolipoprotein B-100	9.3116	0	0	0	0	19.6808	0	0	0	0	0
PL09791	WNFYYSPQSSPDK	P04114	APOB_HUMAN	APOB	Apolipoprotein B-100	0	0	0	0	0	6.83351	0	0	0	0	0
PL09933	QVFLYPEKDEPTYILNIK	P04114	APOB_HUMAN	APOB	Apolipoprotein B-100	15.7103	0	0	0	0	115.403	0	0	0	0	0
PL10279	AASGTTGTYQEWK	P04114	APOB_HUMAN	APOB	Apolipoprotein B-100	549.599	0	0	0	0	365.852	0	0	0	0	0
PL10542	VNWEEEAASGLLTSLKDNVPK	P04114	APOB_HUMAN	APOB	Apolipoprotein B-100	0	0	0	0	0	25.8759	0	6.6891	0	0	0
PL10566	DKDQEVLLQTFLDDASPGDKR	P04114	APOB_HUMAN	APOB	Apolipoprotein B-100	0	0	0	0	0	144.32	0	38.2836	0	0	0
PL10756	DFSLWEK	P04114	APOB_HUMAN	APOB	Apolipoprotein B-100	0	0	0	0	0	0.155973	0	0.621356	0	0	0
PL10943	KIISDYHQQFR	P04114	APOB_HUMAN	APOB	Apolipoprotein B-100	0	0	0	0	0	22.514	0	6.95094	0	0	0
PL10957	IAIANIIDEIIEK	P04114	APOB_HUMAN	APOB	Apolipoprotein B-100	1.94807	0	0	0	0	0	0	0	0	0	0
PL11030	mTSNFPVDLSDYPK	P04114	APOB_HUMAN	APOB	Apolipoprotein B-100	0	0	0	0	0	3.93239	0	0	0	0	1.16616
PL11173	DDKHEQDMVNGIMLSVEK	P04114	APOB_HUMAN	APOB	Apolipoprotein B-100	0	0	0	0	0	34.0731	21.1998	38.9608	0	0	0
PL11249	NSLFFSAQPFEITASTNNEGNLK	P04114	APOB_HUMAN	APOB	Apolipoprotein B-100	0	0	0	0	0	0	0	11.6431	0	0	0
PL11442	DNVFDGLVR	P04114	APOB_HUMAN	APOB	Apolipoprotein B-100	0	0	0	0	0	7.93843	1.05568	1.95782	0	0	0
PL11597	FQFPGKPGIYTR	P04114	APOB_HUMAN	APOB	Apolipoprotein B-100	0	0	0	0	0	13.7558	0	0	0	0	0
PL11854	HSITNPLAVLcEFISQSIK	P04114	APOB_HUMAN	APOB	Apolipoprotein B-100	1.69532	0	0	0	2.33595	4.60289	0	0	0	0	0
PL12196	KMGLAFESTK	P04114	APOB_HUMAN	APOB	Apolipoprotein B-100	0	0	0	0	7.59355	12.9776	0	0	0	0	0
PL12948	LATALSLSNK	P04114	APOB_HUMAN	APOB	Apolipoprotein B-100	0	4.11635	0	0	8.25713	6.49165	0	0	2.08698	0	0
PL13792	NKADYVETVLDSTcSSTVQFLEYELNVLGTHKIEDGTLASK	P04114	APOB_HUMAN	APOB	Apolipoprotein B-100	0	15.1786	0	0	11.1162	0	0	0	20.4394	0	0
PL13808	FFGEGTK	P04114	APOB_HUMAN	APOB	Apolipoprotein B-100	0	0	0	4.147	12.7657	0	0	0	10.3422	0	0
PL14029	EELcTMFIR	P04114	APOB_HUMAN	APOB	Apolipoprotein B-100	0	0	0	0	0	24.6105	4.67328	4.55852	0	0	0
PL14427	EALKESQLPTVMDFR	P04114	APOB_HUMAN	APOB	Apolipoprotein B-100	0	0	0	0	0	0	7.4693	12.3128	0	0	0
PL14630	TTLTAFGFASADLIEIGLEGK	P04114	APOB_HUMAN	APOB	Apolipoprotein B-100	14.4847	0	0	0	0	16.0223	0	0	0	0	0
PL14743	ADSVVDLLSYNVQGSGETTYDHK	P04114	APOB_HUMAN	APOB	Apolipoprotein B-100	0	0	11.459	0	0	0	0	0	0	0	0
PL15251	FRETLEDTR	P04114	APOB_HUMAN	APOB	Apolipoprotein B-100	0	0	0	0	0	4.71622	0	0	0	0	0
PL15409	VLADKFIIPGLK	P04114	APOB_HUMAN	APOB	Apolipoprotein B-100	0	0	0	0	0	13.1892	4.54253	4.96754	0	0	0
PL15506	LNGEIQALELPQK	P04114	APOB_HUMAN	APOB	Apolipoprotein B-100	0	0	0	0	8.38656	3.63019	0	0	0	0	0
PL15725	WNFYYSPQSSPDKK	P04114	APOB_HUMAN	APOB	Apolipoprotein B-100	0	0	0	0	0	12.4412	0	0	0	0	0
PL16037	SGVQMNTNFFHESGLEAHVALK	P04114	APOB_HUMAN	APOB	Apolipoprotein B-100	0	0	0	0	0	0	0	16.0719	0	0	0
PL16274	ADYVETVLDSTcSSTVQFLEYELNVLGTHKIEDGTLASK	P04114	APOB_HUMAN	APOB	Apolipoprotein B-100	0	0	0	0	7.49472	0	0	0	5.14248	0	5.58156
PL17406	GNVATEISTERDLGQcDR	P04114	APOB_HUMAN	APOB	Apolipoprotein B-100	0	0	0	0	10.4361	0	0	0	0	0	4.15326
PL18647	NSLKIEIPLPFGGK	P04114	APOB_HUMAN	APOB	Apolipoprotein B-100	148.736	0	0	0	0	0	0	0	0	0	0
PL18885	VNWEEEAASGLLTSLK	P04114	APOB_HUMAN	APOB	Apolipoprotein B-100	0	0	0	0	0	56.5871	0	22.919	0	0	0
PL21885	TTLTAFGFASADLIEIGLEGKGFEPTLEALFGK	P04114	APOB_HUMAN	APOB	Apolipoprotein B-100	0	0	0	0	4.27328	0	0	0	0	0	0
PL00861	MREWFSETFQK	P02654	APOC1_HUMAN	APOC1	Apolipoprotein C-I	0	19.2705	7.30476	10.9516	4.7392	15.7371	19.3711	23.0394	6.80932	17.2829	6.65418
PL01161	EWFSETFQK	P02654	APOC1_HUMAN	APOC1	Apolipoprotein C-I	5.47169	13.5891	7.08003	8.16448	5.64751	0	16.4007	16.4331	6.88716	15.8331	9.43796
PL01561	EFGNTLEDK	P02654	APOC1_HUMAN	APOC1	Apolipoprotein C-I	0	19.2148	9.17321	11.9178	6.41463	38.1717	33.6361	0	12.5219	27.3244	16.529
PL02382	LKEFGNTLEDK	P02654	APOC1_HUMAN	APOC1	Apolipoprotein C-I	0	5.0447	0	3.4554	0	8.03098	4.77543	6.61686	0	5.23314	0
PL00301	STAAMSTYTGIFTDQVLSVLK	P02655	APOC2_HUMAN	APOC2	Apolipoprotein C-II	27.6293	43.2784	18.7852	112.65	0	12.3959	5.35572	20.2403	17.4583	23.2778	13.6416
PL00938	TYLPAVDEK	P02655	APOC2_HUMAN	APOC2	Apolipoprotein C-II	25.7814	15.5326	18.096	7.30711	26.9433	40.136	20.5306	0	17.4515	19.1053	32.2907
PL01452	STAAMSTYTGIFTDQVLSVLKGEE	P02655	APOC2_HUMAN	APOC2	Apolipoprotein C-II	0	0	18.9585	8.68254	27.8375	13.2345	6.81999	7.84332	17.353	16.3608	31.9826
PL13117	ESLSSYWESAK	P02655	APOC2_HUMAN	APOC2	Apolipoprotein C-II	0	7.54701	0	0	0	0	0	0	0	0	0
PL00373	GWVTDGFSSLK	P02656	APOC3_HUMAN	APOC3	Apolipoprotein C-III	0	15.5682	33.2171	22.1959	27.6963	55.6805	54.3523	46.3195	42.3579	42.5234	66.1777
PL01556	DYWSTVK	P02656	APOC3_HUMAN	APOC3	Apolipoprotein C-III	0	4.64842	0	5.85916	9.9208	19.7186	18.6202	0	12.6593	17.4499	26.6335
PL01185	cPNPPVQENFDVNK	P05090	APOD_HUMAN	APOD	Apolipoprotein D	0	81.6145	72.0416	106.926	59.0165	88.1482	208.862	223.923	69.5127	111.161	86.0338
PL01318	IPTTFENGR	P05090	APOD_HUMAN	APOD	Apolipoprotein D	4.53775	37.2453	30.4775	45.459	31.1084	26.027	64.4453	43.7914	31.8943	47.2187	37.6118
PL01414	KMTVTDQVNcPK	P05090	APOD_HUMAN	APOD	Apolipoprotein D	0	22.1668	22.1946	28.7259	20.1593	10.0501	35.4692	0	20.0318	19.8362	21.0632
PL01485	NILTSNNIDVK	P05090	APOD_HUMAN	APOD	Apolipoprotein D	5.67653	10.3632	25.298	67.7611	0	67.8629	154.399	132.789	0	16.0727	9.13549
PL03313	WYEIEK	P05090	APOD_HUMAN	APOD	Apolipoprotein D	0	15.1808	16.5529	20.2791	12.6457	17.6372	34.0116	21.2636	13.3714	20.7269	16.3946
PL06125	NPNLPPETVDSLK	P05090	APOD_HUMAN	APOD	Apolipoprotein D	0	0	0	31.0313	0	33.5065	62.038	46.4851	0	0	0
PL06915	cPNPPVQENFDVNKYLGR	P05090	APOD_HUMAN	APOD	Apolipoprotein D	0	8.13251	8.8907	6.28137	7.58179	0	0	0	0.838915	4.43386	0
PL00602	VQAAVGTSAAPVPSDNH	P02649	APOE_HUMAN	APOE	Apolipoprotein E	0	31.457	21.6168	37.74	39.2032	61.479	80.4352	81.3827	43.434	23.8756	63.1531
PL00677	WELALGR	P02649	APOE_HUMAN	APOE	Apolipoprotein E	21.7687	7.90543	5.06175	7.52469	13.9776	16.1432	21.6106	10.6393	16.0296	18.4378	15.9297
PL00730	AKLEEQAQQIR	P02649	APOE_HUMAN	APOE	Apolipoprotein E	0	9.03637	17.364	37.4033	44.733	12.938	24.0511	0	48.4941	4.31285	39.7402
PL00934	LGPLVEQGR	P02649	APOE_HUMAN	APOE	Apolipoprotein E	136.376	47.6864	52.3939	60.0162	86.3364	99.9718	120.807	77.7109	77.5722	47.3397	110.231
PL01137	WVQTLSEQVQEELLSSQVTQELR	P02649	APOE_HUMAN	APOE	Apolipoprotein E	72.493	27.2048	0	12.4721	16.4107	32.4866	15.9413	0	25.0484	8.89435	31.0024
PL01140	LAVYQAGAR	P02649	APOE_HUMAN	APOE	Apolipoprotein E	102.108	7.14183	31.8901	16.7201	55.5339	25.6682	37.1477	0	27.7272	7.11548	61.0527
PL01253	SWFEPLVEDMQR	P02649	APOE_HUMAN	APOE	Apolipoprotein E	28.4868	7.23978	0	9.53732	11.2856	27.4436	27.8277	7.45507	8.97071	6.55156	14.6274
PL01317	LQAEAFQAR	P02649	APOE_HUMAN	APOE	Apolipoprotein E	109.781	0	0	33.1294	45.3684	58.0036	75.6206	44.7695	54.0807	0	71.3588
PL01344	AATVGSLAGQPLQER	P02649	APOE_HUMAN	APOE	Apolipoprotein E	144.882	27.6501	30.2635	45.2518	0	79.9132	82.6879	84.8891	0	26.9856	0
PL01515	SELEEQLTPVAEETR	P02649	APOE_HUMAN	APOE	Apolipoprotein E	84.1932	4.22321	3.18687	5.74519	7.24529	42.8558	45.9156	38.0278	8.1144	0	8.665
PL02104	LGADMEDVcGR	P02649	APOE_HUMAN	APOE	Apolipoprotein E	0	18.587	0	15.2644	33.6027	23.2128	63.3852	68.155	34.9624	13.5315	32.9068
PL02318	GEVQAMLGQSTEELR	P02649	APOE_HUMAN	APOE	Apolipoprotein E	91.8661	0	11.87	0	0	41.9492	149.806	44.6792	0	0	0
PL02423	AYKSELEEQLTPVAEETR	P02649	APOE_HUMAN	APOE	Apolipoprotein E	16.9636	17.8412	4.06438	29.1145	42.4269	20.5496	52.6296	24.4539	48.9978	24.4201	66.8779
PL02573	FWDYLR	P02649	APOE_HUMAN	APOE	Apolipoprotein E	0	0	0	0	0	9.03202	0	1.43925	0	0	0
PL03319	QWAGLVEK	P02649	APOE_HUMAN	APOE	Apolipoprotein E	35.7951	0	0	0	0	0	0	6.27375	0	0	0
PL05371	ALMDETMK	P02649	APOE_HUMAN	APOE	Apolipoprotein E	32.9169	0	0	0	0	7.5452	26.8117	11.7891	0	0	0
PL07960	DRLDEVKEQVAEVR	P02649	APOE_HUMAN	APOE	Apolipoprotein E	14.0611	8.7336	0	0	14.4176	0	8.85626	0	10.2415	4.74849	5.85041
PL10415	LKSWFEPLVEDMQR	P02649	APOE_HUMAN	APOE	Apolipoprotein E	0	0	0	0	19.1027	0	0	0	0	0	17.274
PL10817	LEEQAQQIR	P02649	APOE_HUMAN	APOE	Apolipoprotein E	0	0	0	2.82856	4.99099	0	0	0	6.23233	0	0
PL12063	LDEVKEQVAEVR	P02649	APOE_HUMAN	APOE	Apolipoprotein E	0	3.69336	0	0	4.52742	0	0	0	5.68283	3.55774	6.20889
PL00169	TcPKPDDLPFSTVVPLK	P02749	APOH_HUMAN	APOH	Beta-2-glycoprotein 1	34.2988	329.263	230.508	129.875	264.962	107.848	208.133	167.491	168.172	74.6399	306.664
PL00304	ATFGcHDGYSLDGPEEIEcTK	P02749	APOH_HUMAN	APOH	Beta-2-glycoprotein 1	41.3502	338.836	226.013	230.74	308.495	123.279	280.485	297.51	224.794	107.724	399.643
PL00420	VcPFAGILENGAVR	P02749	APOH_HUMAN	APOH	Beta-2-glycoprotein 1	189.27	162.383	99.5441	75.6095	163.354	36.9629	111.311	119.757	106.261	39.0625	155.796
PL00786	KcSYTEDAQcIDGTIEVPK	P02749	APOH_HUMAN	APOH	Beta-2-glycoprotein 1	25.5114	193.506	110.267	80.8678	186.227	40.8915	130.878	143.744	135.797	58.7148	217.017
PL00804	WSPELPVcAPIIcPPPSIPTFATLR	P02749	APOH_HUMAN	APOH	Beta-2-glycoprotein 1	28.9729	68.8136	13.2483	43.8012	21.6864	43.3847	72.0869	153.195	0	0	55.9276
PL01049	EHSSLAFWK	P02749	APOH_HUMAN	APOH	Beta-2-glycoprotein 1	0	101.339	61.5971	53.6183	118.974	26.0459	78.7346	201.802	37.1834	34.3915	106.87
PL01302	VSFFcK	P02749	APOH_HUMAN	APOH	Beta-2-glycoprotein 1	20.5605	151.942	88.693	86.6958	157.966	38.3606	97.4631	61.8948	128.47	48.8886	178.649
PL01477	ATVVYQGER	P02749	APOH_HUMAN	APOH	Beta-2-glycoprotein 1	0	7.86759	3.41588	3.03578	0	2.26462	0	0	5.75609	0.647412	7.28151
PL01750	DKATFGcHDGYSLDGPEEIEcTK	P02749	APOH_HUMAN	APOH	Beta-2-glycoprotein 1	24.5115	103.677	66.5839	67.0617	95.3488	35.1308	85.9345	166.738	65.4372	35.6258	83.4013
PL01891	cSYTEDAQcIDGTIEVPK	P02749	APOH_HUMAN	APOH	Beta-2-glycoprotein 1	15.995	137.204	80.881	56.7266	139.447	25.4604	89.3356	89.4036	73.5654	0	81.4801
PL01976	cPFPSRPDNGFVNYPAKPTLYYK	P02749	APOH_HUMAN	APOH	Beta-2-glycoprotein 1	245.428	93.013	47.0218	47.5312	110.832	11.0095	50.0015	61.5337	82.8841	31.5598	76.6799
PL02355	cTEEGKWSPELPVcAPIIcPPPSIPTFATLR	P02749	APOH_HUMAN	APOH	Beta-2-glycoprotein 1	25.7232	648.286	101.128	256.28	233.195	0	151.528	0	162.242	102.061	497.383
PL02526	KFIcPLTGLWPINTLK	P02749	APOH_HUMAN	APOH	Beta-2-glycoprotein 1	0	20.2166	0	0	26.1433	0	8.42118	4.94045	11.3794	0	11.5524
PL05315	YTTFEYPNTISFScNTGFYLNGADSAK	P02749	APOH_HUMAN	APOH	Beta-2-glycoprotein 1	0	32.303	2.56833	20.5433	49.3216	0	0	0	31.3677	10.3368	43.8571
PL07183	NGMLHGDKVSFFcK	P02749	APOH_HUMAN	APOH	Beta-2-glycoprotein 1	238.657	12.9768	4.94831	53.1695	12.2975	0	6.13578	13.9952	5.19056	0	6.50855
PL07743	TcPKPDDLPFSTVVPLKTFYEPGEEITYScKPGYVSR	P02749	APOH_HUMAN	APOH	Beta-2-glycoprotein 1	0	63.5819	0	41.2628	169.378	0	0	0	0	0	100.821
PL09661	KATVVYQGER	P02749	APOH_HUMAN	APOH	Beta-2-glycoprotein 1	0	0.750916	0	0	0	0	0	0	0	0	12.8043
PL12125	TDASDVKPc	P02749	APOH_HUMAN	APOH	Beta-2-glycoprotein 1	0	0	0	0	0	0	0	0.632041	0.534167	0	0
PL19704	ATFGcHDGYSLDGPEEIEcTKLGNWSAMPScKAScK	P02749	APOH_HUMAN	APOH	Beta-2-glycoprotein 1	0	0	0	0	6.04519	0	0	0	0	0	0
PL01259	VTEPISAESGEQVER	O14791	APOL1_HUMAN	APOL1	Apolipoprotein L1	0	10.5725	14.5795	33.5438	14.8224	45.7834	34.6079	73.2415	0	15.8452	6.40493
PL03043	ANLQSVPHASASRPR	O14791	APOL1_HUMAN	APOL1	Apolipoprotein L1	11.9051	25.179	37.7116	27.8193	0	32.7888	38.2962	1.41803	0	41.2891	14.5742
PL04197	VNEPSILEMSR	O14791	APOL1_HUMAN	APOL1	Apolipoprotein L1	0	0	6.83818	0	0	21.1163	18.3	0	0	0	0
PL04449	LNILNNNYK	O14791	APOL1_HUMAN	APOL1	Apolipoprotein L1	6.13482	4.08073	11.0288	15.6322	5.62398	21.9851	10.7284	7.3101	11.1222	7.09854	0
PL05309	VSTQNLLLLLTDNEAWNGFVAAAELPR	O14791	APOL1_HUMAN	APOL1	Apolipoprotein L1	3.91976	0	0	7.87179	0	7.67968	10.3691	12.3654	0	0	0
PL08037	VAQELEEKLNILNNNYK	O14791	APOL1_HUMAN	APOL1	Apolipoprotein L1	0	4.60612	9.13897	10.7366	6.48758	0	0	0	0	8.41514	0
PL10223	LKSELEDNIR	O14791	APOL1_HUMAN	APOL1	Apolipoprotein L1	0	0	0	6.23733	0	3.54519	0	0.564924	0	0	0
PL13679	VTEPISAESGEQVERVNEPSILEMSR	O14791	APOL1_HUMAN	APOL1	Apolipoprotein L1	0	0	32.5108	18.1771	30.3083	0	0	0	0	0	0
PL18493	LKSELEDNIRR	O14791	APOL1_HUMAN	APOL1	Apolipoprotein L1	0	0	0	0	0	0	0	1.57107	0	0	0
PL19771	ILQADQEL	O14791	APOL1_HUMAN	APOL1	Apolipoprotein L1	0	0	3.34097	0	0	0	0	0	0	0	0
PL08997	EAQARAEDILPTYDQEDREDEEEK	Q9BWW8	APOL6_HUMAN	APOL6	Apolipoprotein L6	0	17.6431	0	13.3605	0	0	0	0	29.4903	21.5546	14.0813
PL01991	AFLLTPR	O95445	APOM_HUMAN	APOM	Apolipoprotein M	0	8.49038	0	16.5699	20.844	16.2848	17.569	8.93133	7.39775	16.034	9.07948
PL02624	WIYHLTEGSTDLR	O95445	APOM_HUMAN	APOM	Apolipoprotein M	0	0	0	7.05067	0	7.48513	9.70435	11.8056	0	4.10713	0
PL03591	FLLYNR	O95445	APOM_HUMAN	APOM	Apolipoprotein M	0	5.7378	5.5162	0	18.1944	16.1092	13.3028	9.06426	13.7911	16.5883	7.52516
PL03608	SLTScLDSK	O95445	APOM_HUMAN	APOM	Apolipoprotein M	0	0	31.1624	35.8491	0	28.1613	37.3023	0	0	41.749	0
PL07710	EELATFDPVDNIVFNMAAGSAPMQLHLR	O95445	APOM_HUMAN	APOM	Apolipoprotein M	0	0	0	0	0	0	0	13.7484	0	0	0
PL10386	KWIYHLTEGSTDLR	O95445	APOM_HUMAN	APOM	Apolipoprotein M	0	0	0	0	0	0	0	20.8423	0	0	0
PL12171	MKDGLcVPR	O95445	APOM_HUMAN	APOM	Apolipoprotein M	0	0	0	3.22228	0	0	0	0	0	0	0
PL01933	REGTDSIPAAGR	Q8IVJ8	APRG1_HUMAN	APRG1	AP20 region protein 1	0	21.4856	17.1158	6.33576	18.8039	26.4614	11.2039	27.6743	16.586	33.0361	32.6923
PL19466	ESLGHWSQGLKISMQDPKMQVYK	Q7Z2E3	APTX_HUMAN	APTX	Aprataxin	0	9.42151	2.26441	0	0	0	10.6032	0	8.16019	0	0
PL04475	GSYMEVEDNR	P55087	AQP4_HUMAN	AQP4	Aquaporin-4	0	6.63647	7.97252	7.69306	15.0906	17.5597	50.7524	60.8113	17.914	14.018	26.3199
PL16467	RFKEAFSK	P55087	AQP4_HUMAN	AQP4	Aquaporin-4	0	0	0	10.1719	0	0	0.708059	0	0	0	0
PL11745	MSGEIAMcEPEFGNDK	O94778	AQP8_HUMAN	AQP8	Aquaporin-8	0	0	0	0	0	4.71244	0	6.79143	6.37658	7.52692	0
PL15279	TEQSEDKPEK	O43315	AQP9_HUMAN	AQP9	Aquaporin-9	37.8088	0	0	0	0	0	0	0	0	0	0
PL05189	SYEEDMEIAEGcFR	O60306	AQR_HUMAN	AQR	Intron-binding protein aquarius	0	0	0	9.31715	0	0	0	0	0	0	0
PL08942	NMSVTFALDEPMKEGEcSR	Q5H913	AR13A_HUMAN	ARL13A	ADP-ribosylation factor-like protein 13A	0	5.20276	0	0	0	0	4.48114	0	0	12.7982	7.42434
PL13795	GQGPScSFTGcWccRGDDVAESDDSPFAQcGYNIQEKHLGK	Q6NSI1	AR26L_HUMAN	ANKRD26P1	Putative ankyrin repeat domain-containing protein 26-like protein	0	0	15.5437	75.2469	0	0	109.676	0	19.5396	20.0443	37.2343
PL17108	KDTSRNcSASTSQGR	Q66PJ3	AR6P4_HUMAN	ARL6IP4	ADP-ribosylation factor-like protein 6-interacting protein 4	0	0	0	0	0	0	0	0	0	0	3.90121
PL19097	AcAERAALEVGAASADTGVR	Q66PJ3	AR6P4_HUMAN	ARL6IP4	ADP-ribosylation factor-like protein 6-interacting protein 4	0	0	0	0	0	2.9729	0	5.62817	0	0	0
PL01904	cQTcGYKFHQHcSSKVPTVcVDMSTNR	P10398	ARAF_HUMAN	ARAF	Serine/threonine-protein kinase A-Raf	0	17.8969	41.7567	0	13.7164	0	43.5746	12.853	49.2725	73.696	46.3496
PL03301	SSLHFcLQMQEVQGDR	Q8WZ64	ARAP2_HUMAN	ARAP2	Arf-GAP with Rho-GAP domain, ANK repeat and PH domain-containing protein 2	0	4.27515	12.3301	4.97415	0	41.0615	81.4732	17.646	0	0	0
PL06499	MFSLSSMKFYRGVK	Q8WZ64	ARAP2_HUMAN	ARAP2	Arf-GAP with Rho-GAP domain, ANK repeat and PH domain-containing protein 2	0	8.37295	0	0	0	0	0	0	0	5.01714	1.16112
PL11206	KNPcNAEFQNFcIHGEcK	P15514	AREG_HUMAN	AREG	Amphiregulin	0	6.88581	4.68078	0	3.10613	4.79744	0	14.7145	13.7835	0	0
PL01192	VVELmTGGAQTPVTNANK	O15033	AREL1_HUMAN	AREL1	Apoptosis-resistant E3 ubiquitin protein ligase 1	0	259.359	3.33455	13.1844	120.221	120.597	22.9468	41.6846	93.1874	197.709	82.7852
PL00321	NWYIQATcATSGDGLYEGLDWLSNQLR	P84077	ARF1_HUMAN	ARF1	ADP-ribosylation factor 1	61.1746	221.045	168.547	136.429	132.411	177.071	231.676	143.669	247.279	238.877	178.425
PL13466	SPSSDSWTcADTSTERR	Q8N6T3	ARFG1_HUMAN	ARFGAP1	ADP-ribosylation factor GTPase-activating protein 1	0	0	0	7.07917	2.90847	0	0	0	5.18598	0	0
PL19307	EFLESQEDYDPcWSLQEK	Q8N6T3	ARFG1_HUMAN	ARFGAP1	ADP-ribosylation factor GTPase-activating protein 1	0	0	0	0	0	4.03816	0	0	0	0	0
PL06345	LGMGLVSR	Q8N6H7	ARFG2_HUMAN	ARFGAP2	ADP-ribosylation factor GTPase-activating protein 2	0	12.2644	5.71025	243.147	22.7006	17.2733	46.6666	5.47467	6.10869	22.1338	25.6122
PL09967	AISSDMFFGREVDAEYEARSR	Q8N6H7	ARFG2_HUMAN	ARFGAP2	ADP-ribosylation factor GTPase-activating protein 2	0	0	0	0	8.05241	5.26585	0	5.28958	0	0	7.50836
PL14987	LGmGLVSR	Q8N6H7	ARFG2_HUMAN	ARFGAP2	ADP-ribosylation factor GTPase-activating protein 2	0	0	2.97284	1.28192	0	0	1.1829	0	6.07435	0	0
PL01590	HPSHSTTPSGPGDEVAR	P53365	ARFP2_HUMAN	ARFIP2	Arfaptin-2	0	14.7898	42.6557	17.2079	0	79.0925	240.069	64.7541	16.9019	101.348	23.4969
PL06864	ITTTVGLNIGTVDVGKAR	Q13795	ARFRP_HUMAN	ARFRP1	ADP-ribosylation factor-related protein 1	2.23381	0	0	0	0	0	0	0	0	0	0
PL01282	TLLGKESLQcSNcNANVHK	Q8N1W1	ARG28_HUMAN	ARHGEF28	Rho guanine nucleotide exchange factor 28	0	0	4.67222	0	48.1686	28.1424	49.6923	13.2262	121.212	75.8984	0
PL06238	SATSPAGSSSAYKLEAAAQAHGK	A8MVX0	ARG33_HUMAN	ARHGEF33	Rho guanine nucleotide exchange factor 33	0	0	0	0	0	0	0	20.12	0	0	0
PL02200	SSLNKLLTSGQR	Q9HCE6	ARGAL_HUMAN	ARHGEF10L	Rho guanine nucleotide exchange factor 10-like protein	0	0	7.8441	0	0	11.4629	23.3222	17.5918	0	0	0
PL18263	DNVLIQHSGAK	Q9HCE6	ARGAL_HUMAN	ARHGEF10L	Rho guanine nucleotide exchange factor 10-like protein	0	0	0	0	1.7272	0	0	0	0	0	0
PL17113	TLGIKYFSMTEVDR	P05089	ARGI1_HUMAN	ARG1	Arginase-1	0	0	0	0	1.54107	0	0	0	0	0.639909	3.70237
PL03537	KMAQAVTLTVAQAFKVAFEFWQVSK	Q5SW96	ARH_HUMAN	LDLRAP1	Low density lipoprotein receptor adapter protein 1	0	38.2471	22.4515	20.4138	45.0389	0	0	2.73433	31.4593	24.3233	8.46335
PL10343	ERPSSAIYPSDSFR	Q92974	ARHG2_HUMAN	ARHGEF2	Rho guanine nucleotide exchange factor 2	0	0	0	6.57666	0	0	0	0	0	0	0
PL02053	DSLIDSSRVLccHGELK	Q9NR81	ARHG3_HUMAN	ARHGEF3	Rho guanine nucleotide exchange factor 3	27.1293	77.7854	113.006	73.0452	198.204	40.0416	77.8556	46.5754	86.9138	81.9974	146.386
PL13619	RANcSLELPPASGPAKDAEEPSNK	Q9NR81	ARHG3_HUMAN	ARHGEF3	Rho guanine nucleotide exchange factor 3	0	6.49176	8.56538	97.2123	0	0	0	25.387	0	0	0
PL04533	QTDEcIRGESSSK	Q15052	ARHG6_HUMAN	ARHGEF6	Rho guanine nucleotide exchange factor 6	0	0	0	0	0	0	0	0.517671	0	0	4.817
PL19310	LDEIEGNDcTFEITGNTVER	Q15052	ARHG6_HUMAN	ARHGEF6	Rho guanine nucleotide exchange factor 6	0	2.7895	13.5394	0	0	0	0	0	0	0	0
PL10392	ELERHMEDYHTDR	Q14155	ARHG7_HUMAN	ARHGEF7	Rho guanine nucleotide exchange factor 7	0	0.889946	0	4.14182	0	0	2.60387	0	0	0	0
PL14331	KTISDPEGFLQASLK	Q14155	ARHG7_HUMAN	ARHGEF7	Rho guanine nucleotide exchange factor 7	0	0	0	0	0	7.46058	5.36456	0	0.781446	3.25293	0
PL21654	SSALWSEMLDITMKESLTTREIR	Q7Z628	ARHG8_HUMAN	NET1	Neuroepithelial cell-transforming gene 1 protein	3.76005	0	0	0	0	0	0	0	0	0	0
PL01940	SDDMIETVYNDR	O15013	ARHGA_HUMAN	ARHGEF10	Rho guanine nucleotide exchange factor 10	13.0022	88.5567	85.1365	136.947	147.588	153.669	145.662	118.929	144.475	132.677	144.118
PL00928	LSLDSQEGDSGLDSGTERFPSLSESLMNRNSVLSDPGLDSPR	O15085	ARHGB_HUMAN	ARHGEF11	Rho guanine nucleotide exchange factor 11	0	106.059	138.925	34.5022	87.2305	364.718	253.762	29.9316	59.53	81.2713	70.2666
PL20018	HSDSSLEEK	Q5VV41	ARHGG_HUMAN	ARHGEF16	Rho guanine nucleotide exchange factor 16	1.91683	0	0	0	0	0	0	0	0	0	0
PL02442	LSSGGGSSSETVGRDDSTNHLLLWRV	Q96PE2	ARHGH_HUMAN	ARHGEF17	Rho guanine nucleotide exchange factor 17	90.1301	138.429	167.904	278.97	224.818	181.438	212.158	94.1289	257.353	263.563	281.178
PL03996	VYSRALQEELQFSSK	Q6ZSZ5	ARHGI_HUMAN	ARHGEF18	Rho guanine nucleotide exchange factor 18	2.2661	0	0	0	6.43816	0	0	16.4632	0	0	0
PL04101	GGPQPTPSPAGPGTQLGPITGEMDEADSAFLK	Q6ZSZ5	ARHGI_HUMAN	ARHGEF18	Rho guanine nucleotide exchange factor 18	1.59325	4.54379	3.0927	0	6.69701	5.46417	7.02538	0	0	3.10516	8.46055
PL05495	WISALcPSSPQEDK	Q8IW93	ARHGJ_HUMAN	ARHGEF19	Rho guanine nucleotide exchange factor 19	0	0	0	5.09762	9.62901	0	13.8719	0	11.0382	0	0
PL12547	LDTQEEPPLGSRSTNER	Q8IW93	ARHGJ_HUMAN	ARHGEF19	Rho guanine nucleotide exchange factor 19	0	96.0184	0	65.0413	0	0	0	0	63.6971	66.1449	64.4133
PL18111	VSLEGPERR	Q8IW93	ARHGJ_HUMAN	ARHGEF19	Rho guanine nucleotide exchange factor 19	0	0	0	0	0	0	3.03233	0	0	0	0
PL14806	GWFPMEcAKEITcQATIDKNVER	Q96DR7	ARHGQ_HUMAN	ARHGEF26	Rho guanine nucleotide exchange factor 26	0	0	0	0	5.92989	11.1682	0	7.38284	9.39429	0	15.7841
PL01655	ENSTVGMKIQEELQR	Q8NDY3	ARHL1_HUMAN	ADPRHL1	[Protein ADP-ribosylarginine] hydrolase-like protein 1	0	37.5124	29.386	79.2877	24.1431	13.3629	61.3313	67.9594	15.906	51.8413	36.2115
PL12749	RGHDAPMIAYDALLAAGNSWTELcHR	Q8NDY3	ARHL1_HUMAN	ADPRHL1	[Protein ADP-ribosylarginine] hydrolase-like protein 1	22.4527	0	0	16.7305	0	0	0	0	0	0	0
PL04330	cGRQFcFNcGENWHDPVK	Q9Y4X5	ARI1_HUMAN	ARIH1	E3 ubiquitin-protein ligase ARIH1	0	0	0	21.6312	48.5921	0	0	14.0283	25.0942	3.41494	0
PL09905	ILLSHFNWDKEKLMER	Q9Y4X5	ARI1_HUMAN	ARIH1	E3 ubiquitin-protein ligase ARIH1	0	0	0	0	9.509	0	0	0	7.60839	7.69875	7.2591
PL04379	RNSMTPNPGYQPSMNTSDMMGRMSYEPNK	O14497	ARI1A_HUMAN	ARID1A	AT-rich interactive domain-containing protein 1A	0	18.1863	0	27.4567	28.6376	0	54.1093	0	47.8988	46.1054	66.3458
PL20978	KQYIQcLYAFEcK	O14497	ARI1A_HUMAN	ARID1A	AT-rich interactive domain-containing protein 1A	0	0	0	0	0	0	0	0	6.84366	0	0
PL08541	HDFcWMcLGDWKTHGSEYYEcSR	O95376	ARI2_HUMAN	ARIH2	E3 ubiquitin-protein ligase ARIH2	0	0	9.48783	9.09957	14.5212	3.84739	5.8416	5.66278	14.4086	0	0
PL07033	AAPDEDR	Q99856	ARI3A_HUMAN	ARID3A	AT-rich interactive domain-containing protein 3A	0	3.21805	6.18753	3.74421	3.40145	10.7558	12.3723	12.2014	13.0386	13.7824	9.44916
PL09049	GGGGGGGSSSNAGGRGGNTGTSGGQAGPAGLSTPSTSTSNNSLP	Q99856	ARI3A_HUMAN	ARID3A	AT-rich interactive domain-containing protein 3A	0	0	12.0134	13.7931	39.4855	0	128.957	20.3607	12.586	0	0
PL14254	EFLDDLFSFMQK	Q99856	ARI3A_HUMAN	ARID3A	AT-rich interactive domain-containing protein 3A	0	0	0	7.33301	11.6409	0	0	0	6.09954	0	0
PL02403	EEESSEEEDEDKR	P29374	ARI4A_HUMAN	ARID4A	AT-rich interactive domain-containing protein 4A	0	14.1612	120.176	116.484	285.435	24.7805	39.533	0	180.284	7.56322	63.2287
PL02850	SDScSSDSETEDALEK	P29374	ARI4A_HUMAN	ARID4A	AT-rich interactive domain-containing protein 4A	0	33.5497	37.9471	27.7157	19.8934	38.7384	52.7621	13.1194	20.9408	38.0702	36.6596
PL03164	KQEDSDKDSDEEEEK	P29374	ARI4A_HUMAN	ARID4A	AT-rich interactive domain-containing protein 4A	30.1707	18.0995	51.7304	16.7745	21.3805	95.0232	97.7944	170.5	24.1783	8.88466	63.2931
PL08833	QEDSDKDSDEEEEK	P29374	ARI4A_HUMAN	ARID4A	AT-rich interactive domain-containing protein 4A	0	5.25619	0	0	24.9432	0	5.9454	0	7.12757	0	10.4938
PL13042	HPNSSPRTYK	P29374	ARI4A_HUMAN	ARID4A	AT-rich interactive domain-containing protein 4A	0	0	0	0	0	0	0	0	0.450596	0	0
PL13861	KEIEEEK	P29374	ARI4A_HUMAN	ARID4A	AT-rich interactive domain-containing protein 4A	0	0	0	0	0	10.4051	0	0	0	0	0
PL00497	ALWFPALVVcPDcSDEIAVK	Q4LE39	ARI4B_HUMAN	ARID4B	AT-rich interactive domain-containing protein 4B	36.0035	115.988	131.498	65.0672	52.5925	101.898	70.9385	99.5313	50.715	89.1129	66.9899
PL20446	cGKNGDKDPDLK	Q4LE39	ARI4B_HUMAN	ARID4B	AT-rich interactive domain-containing protein 4B	0	0	0	0	1.8585	0	0	0	3.771	0	0
PL01890	NVYDELGGSPGSTSAATcTR	Q03989	ARI5A_HUMAN	ARID5A	AT-rich interactive domain-containing protein 5A	0	28.83	27.6523	17.8779	99.5845	27.6325	36.8827	39.954	7.11842	22.1403	50.9426
PL00336	SAAAEAPTDDQPTDLSLPK	Q14865	ARI5B_HUMAN	ARID5B	AT-rich interactive domain-containing protein 5B	124.432	28.1399	41.1575	29.8656	6.94409	108.207	154.355	310.151	25.7353	21.2036	11.1295
PL01306	YPESLSR	Q14865	ARI5B_HUMAN	ARID5B	AT-rich interactive domain-containing protein 5B	62.8472	18.026	87.6656	25.2809	31.979	5.63604	89.6669	281.709	76.0152	90.565	52.1188
PL03053	LILPYER	Q14865	ARI5B_HUMAN	ARID5B	AT-rich interactive domain-containing protein 5B	0	0	5.68885	0	0	0	0	0	5.25696	1.31878	0
PL11335	DDEEDLLDDPSLEGMcGTEHAQLGEDGQQPPR	Q9Y4B4	ARIP4_HUMAN	RAD54L2	Helicase ARIP4	0	0	11.9684	0	0	21.3429	10.9257	0	0	7.8643	0
PL18259	LVADYTLEKK	Q9Y4B4	ARIP4_HUMAN	RAD54L2	Helicase ARIP4	0	0	0	0	0	3.7794	0	0	0	0	1.12079
PL03181	QPVGRFFGNSWAETYR	O43488	ARK72_HUMAN	AKR7A2	Aflatoxin B1 aldehyde reductase member 2	18.6024	14.8692	10.9368	30.6168	17.0461	78.5344	42.5807	93.7978	410.299	45.4761	398.803
PL03425	LNSNDEDIHTANER	P04424	ARLY_HUMAN	ASL	Argininosuccinate lyase	299.242	191.881	184.47	223.254	202.816	142.091	88.9823	113.211	325.653	182.074	120.901
PL20006	HGRDSGELR	Q5T9G4	ARM12_HUMAN	ARMC12	Armadillo repeat-containing protein 12	0	0	0	0	0	0.0540939	0	0	0	0	0
PL12675	KNSMEcIYNLVQDFQcRAK	Q5W041	ARMC3_HUMAN	ARMC3	Armadillo repeat-containing protein 3	0	17.8791	0	0	16.3119	0	0	0	8.80128	0	0
PL21115	RNATMIFGILASNNDVK	Q5W041	ARMC3_HUMAN	ARMC3	Armadillo repeat-containing protein 3	0	0	0	2.63429	0	0	0	0	0	0	0
PL10015	TSHENMLIPVVGTLQEcASEENYR	Q5T2S8	ARMC4_HUMAN	ARMC4	Armadillo repeat-containing protein 4	0	3.89595	1.87274	2.26647	2.05899	2.81897	4.30666	2.246	3.41725	2.50494	4.17987
PL20395	TDDEGDVNYER	Q5T2S8	ARMC4_HUMAN	ARMC4	Armadillo repeat-containing protein 4	0	0	0	4.42675	0	0	0	0	0	0	0
PL04664	DAGcVAAGIVIGAGAWYcVYKYTR	Q7L311	ARMX2_HUMAN	ARMCX2	Armadillo repeat-containing X-linked protein 2	0	257.133	269.032	214.629	240.255	0	0	0	30.429	33.1087	124.458
PL10947	SHDKANTGSRPDR	Q6P1M9	ARMX5_HUMAN	ARMCX5	Armadillo repeat-containing X-linked protein 5	2.52406	0	0	0	0	1.38805	0	0.836099	0	0	1.24822
PL08822	MRcGSSSVDPVSVNR	P27540	ARNT_HUMAN	ARNT	Aryl hydrocarbon receptor nuclear translocator	0	35.3529	19.1876	0	0	0	0	0	34.4587	58.618	22.1918
PL07595	DILEFcHPEDQSHLR	Q9HBZ2	ARNT2_HUMAN	ARNT2	Aryl hydrocarbon receptor nuclear translocator 2	0	0	0	6.11559	0	14.6246	16.5464	0	11.1298	0	0
PL14433	KEGQQSSMRMcMGSR	Q9HBZ2	ARNT2_HUMAN	ARNT2	Aryl hydrocarbon receptor nuclear translocator 2	0	0	0	8.4002	0	22.2684	0	0	0	0	0
PL15756	KEGQQSSMRmcMGSR	Q9HBZ2	ARNT2_HUMAN	ARNT2	Aryl hydrocarbon receptor nuclear translocator 2	0	0	0	0	0	0	0	0	3.17112	0	0
PL18924	KEGQQSSmRMcMGSR	Q9HBZ2	ARNT2_HUMAN	ARNT2	Aryl hydrocarbon receptor nuclear translocator 2	0	2.89191	0	0	0	0	0	0	0	0	0
PL21022	KEGQQSSMRMcmGSR	Q9HBZ2	ARNT2_HUMAN	ARNT2	Aryl hydrocarbon receptor nuclear translocator 2	0	0	0	0	0	17.3652	0	0	0	0	0
PL06293	WSDHQRAWSSTDSDSSNRNLKPAMTK	Q9UBL0	ARP21_HUMAN	ARPP21	cAMP-regulated phosphoprotein 21	0	1.6196	1.96905	5.26599	3.88031	0	0	0	0	3.33992	3.08064
PL09586	GDSTSSTR	Q9UBL0	ARP21_HUMAN	ARPP21	cAMP-regulated phosphoprotein 21	0	9.9202	6.79323	4.94091	0	0	0	0	14.0537	3.71384	4.29749
PL14717	TASFGGITVLTRGDSTSSTRSTGK	Q9UBL0	ARP21_HUMAN	ARPP21	cAMP-regulated phosphoprotein 21	0	21.3542	0	15.3602	0	0	0	0	1.72591	0	0
PL05124	RVDIDEFDENK	Q9BPX5	ARP5L_HUMAN	ARPC5L	Actin-related protein 2/3 complex subunit 5-like protein	0	12.8344	8.27002	8.48568	15.5707	0	8.52277	18.7656	14.2895	14.122	17.3636
PL05709	EKGGEKEK	Q9H981	ARP8_HUMAN	ACTR8	Actin-related protein 8	0	6.54519	0	0	9.30663	4.90887	0	0	11.5122	7.69391	9.57518
PL11910	KSASKPIGFEGDLRGQSSDLPER	Q9H981	ARP8_HUMAN	ACTR8	Actin-related protein 8	0	3.3238	0	0	4.75097	5.22052	0	0	0	0	0
PL07734	YIYKGFESPSDNSSAMLLQWHEKALAAGGVGSIVR	O15511	ARPC5_HUMAN	ARPC5	Actin-related protein 2/3 complex subunit 5	11.2003	0	13.7448	0	0	12.581	11.105	27.8098	0	0	0
PL08484	cPVAMEEADDTVAPSSTFcK	P49407	ARRB1_HUMAN	ARRB1	Beta-arrestin-1	0	0	0	0	0	10.0689	0	34.085	0	0	0
PL01166	VTcIGScGVSNK	Q8N5I2	ARRD1_HUMAN	ARRDC1	Arrestin domain-containing protein 1	0	71.6854	47.193	61.674	49.9099	72.4148	66.4772	50.6084	43.8004	73.2362	69.7345
PL00126	GYcNGEAIPIYAEIENcSSR	Q8NCT1	ARRD4_HUMAN	ARRDC4	Arrestin domain-containing protein 4	115.961	402.73	61.8325	237.682	582.635	59.7224	57.2676	119.531	276.815	120.261	402.723
PL17312	GGKGMGGWEGGIRVPGIVR	P54793	ARSF_HUMAN	ARSF	Arylsulfatase F	0	1.16934	4.49672	0	0	0	0	0	0	0	0
PL13678	MEDcNVHSAASILASVKEQEARFER	O00192	ARVC_HUMAN	ARVCF	Armadillo repeat protein deleted in velo-cardio-facial syndrome	0	0	4.32763	0	0	0	5.16799	0	0	0	0
PL01322	MDIEAYFER	P11245	ARY2_HUMAN	NAT2	Arylamine N-acetyltransferase 2	0	53.2966	23.7998	18.1706	69.888	16.8968	14.9761	11.3692	39.473	36.7875	55.5635
PL17324	YSTGMVHLLLQVTIDGR	P11245	ARY2_HUMAN	NAT2	Arylamine N-acetyltransferase 2	0	0	0	0	0	4.94854	0	0	0	0	0
PL11927	LAEESDSMKSRcVPDAAGGccGTK	Q9HBK9	AS3MT_HUMAN	AS3MT	Arsenite methyltransferase	0	0	7.57657	2.29238	0	6.74663	0	0	0	0	0
PL17177	EARSVPRTLLcLcR	Q9Y576	ASB1_HUMAN	ASB1	Ankyrin repeat and SOCS box protein 1	0	0	0	0	3.81207	0	0.799493	0	0	0	5.06905
PL02203	ETFPFTSSmLR	Q96NS5	ASB16_HUMAN	ASB16	Ankyrin repeat and SOCS box protein 16	0	0	0	0	0	21.9851	19.6958	0	0	0	0
PL04543	AETVLDLMVTNSQK	Q9NWX5	ASB6_HUMAN	ASB6	Ankyrin repeat and SOCS box protein 6	0	2.89914	0	3.82063	8.78659	14.8966	1.6436	20.8423	11.4412	7.67697	9.32313
PL09820	LRTSPALHPEQKADR	Q9H1I8	ASCC2_HUMAN	ASCC2	Activating signal cointegrator 1 complex subunit 2	0	0	18.6375	25.7135	35.8617	0	0	7.96371	26.1016	0	42.1767
PL00795	KAGEDLEVSEGLMcFDPKELR	Q8N3C0	ASCC3_HUMAN	ASCC3	Activating signal cointegrator 1 complex subunit 3	0	2.37764	1.05323	1.87664	5.34867	1.53102	17.8671	0	0	28.6797	9.77403
PL01378	LHADQEYVLQVSLQRVHFGFHK	Q8N3C0	ASCC3_HUMAN	ASCC3	Activating signal cointegrator 1 complex subunit 3	10.3775	7.74069	4.83274	0	7.82416	5.57749	0	0	6.3491	0	0
PL03960	TNIAMLTVLHEIR	Q8N3C0	ASCC3_HUMAN	ASCC3	Activating signal cointegrator 1 complex subunit 3	23.0047	17.0821	0	10.7392	16.5237	0	18.141	16.1772	0	0	10.561
PL04328	IVGLSTALANARDLADWLNIK	Q8N3C0	ASCC3_HUMAN	ASCC3	Activating signal cointegrator 1 complex subunit 3	0	5.2317	0	6.99369	3.21438	0	0	0	5.35312	3.80702	2.01782
PL06790	HNEDHMNSELAK	Q8N3C0	ASCC3_HUMAN	ASCC3	Activating signal cointegrator 1 complex subunit 3	0	2.38042	0	11.0785	0	0	0	0	0	0	0
PL16678	GKPEScAVTPR	Q8N3C0	ASCC3_HUMAN	ASCC3	Activating signal cointegrator 1 complex subunit 3	0	0	0	0	0	0	0	0	0	0.41749	0
PL21984	FLSHLIEKSLIELELSYcIEIGEDNRSIEPLTYGR	Q8N3C0	ASCC3_HUMAN	ASCC3	Activating signal cointegrator 1 complex subunit 3	19.5363	0	0	0	0	0	2.57737	0	0	0	0
PL03835	EATPSPISESHSDETIPSDSGIGTDNNSTSDR	Q9NR48	ASH1L_HUMAN	ASH1L	Histone-lysine N-methyltransferase ASH1L	0	5.54783	3.86533	5.65712	0	13.3762	2.21959	0	6.04001	8.67895	7.06026
PL07232	VNGLTSSKNSQPMATHKK	Q9NR48	ASH1L_HUMAN	ASH1L	Histone-lysine N-methyltransferase ASH1L	0	0	0	0	0	4.94098	13.8873	0	0	0	0
PL12335	DSRRTPDGHPVR	Q9NR48	ASH1L_HUMAN	ASH1L	Histone-lysine N-methyltransferase ASH1L	23.89	0	0	9.44666	0	0	3.79207	0	0	3.67149	0
PL13839	KPRWTK	Q9NR48	ASH1L_HUMAN	ASH1L	Histone-lysine N-methyltransferase ASH1L	0	0	0	4.23766	0	0	0	0	3.34742	2.63079	0
PL20465	EQDVYIcDYR	Q9NR48	ASH1L_HUMAN	ASH1L	Histone-lysine N-methyltransferase ASH1L	0	0	0	0	0	9.84985	0	0	0	0	0
PL04722	SLPDTYK	Q9UBL3	ASH2L_HUMAN	ASH2L	Set1/Ash2 histone methyltransferase complex subunit ASH2	7.62426	17.3091	10.9197	18.3416	19.0815	11.6971	10.2521	7.75717	0	12.4757	27.4009
PL05191	GEVcSAEDFKVVFTR	P78348	ASIC1_HUMAN	ASIC1	Acid-sensing ion channel 1	4.49609	1.20062	0	2.03283	0	12.0389	2.87553	12.9448	0	1.34226	0
PL17558	DSNYcLcRTPcNLTRYNK	Q16515	ASIC2_HUMAN	ASIC2	Acid-sensing ion channel 2	0	0	0	0	0	0	0	0	5.31191	0	1.29947
PL03883	VLGYFWNR	Q9UHC3	ASIC3_HUMAN	ASIC3	Acid-sensing ion channel 3	0	29.253	27.1815	27.9748	47.6274	24.6105	14.0839	21.685	22.8549	24.9284	38.9281
PL12023	TGHQLADMLKScNFSGHHcSASNFSVVYTRYGK	Q96FT7	ASIC4_HUMAN	ASIC4	Acid-sensing ion channel 4	0	0	0	0	32.6144	0	0	0	0	0	28.2859
PL17617	KQcGcVPFLLPGYGIEcDLQK	Q9NY37	ASIC5_HUMAN	ASIC5	Acid-sensing ion channel 5	0	0	0	0	8.46186	0	0	0	0	0	0
PL03953	GHPPSEPcGTPcR	P17405	ASM_HUMAN	SMPD1	Sphingomyelin phosphodiesterase	0	0	0	0	0	18.183	7.60623	11.4264	0	0	0
PL03373	AWFREGFNEK	Q92485	ASM3B_HUMAN	SMPDL3B	Acid sphingomyelinase-like phosphodiesterase 3b	177.101	158.131	179.243	185.074	332.968	194.372	346.742	238.671	41.9458	161.018	319.546
PL04959	HHRVIAGQFFGHHHTDSFR	Q92485	ASM3B_HUMAN	SMPDL3B	Acid sphingomyelinase-like phosphodiesterase 3b	0	6.03538	0	19.1031	138.976	87.6949	59.6749	0	213.53	72.4375	229.48
PL05517	KmQQHFEFEYQTK	P08243	ASNS_HUMAN	ASNS	Asparagine synthetase [glutamine-hydrolyzing]	0	5.57232	4.37419	0	13.347	27.0092	12.9288	0	16.2173	11.726	16.9799
PL14625	RIGcLLSGGLDSSLVAATLLK	P08243	ASNS_HUMAN	ASNS	Asparagine synthetase [glutamine-hydrolyzing]	0	0	0	0	0	4.85788	0	0	0	0	0
PL19905	EGPENMVR	Q9BZE9	ASPC1_HUMAN	ASPSCR1	Tether containing UBX domain for GLUT4	0	0	0	0	0	0	0	0	2.19803	0	2.61042
PL02306	EGRGSFSVERGPR	Q5U4P2	ASPH1_HUMAN	ASPHD1	Aspartate beta-hydroxylase domain-containing protein 1	0	5.18718	0	0	4.08974	0	8.7105	16.117	5.58895	0	0
PL01121	NVSEEKMAAIVNQSALccYRSK	Q8IZT6	ASPM_HUMAN	ASPM	Abnormal spindle-like microcephaly-associated protein	102.073	192.438	166.685	161.865	413.916	77.8733	60.8012	42.4822	126.845	34.8271	349.792
PL01361	IIQGcFYTKLERTR	Q8IZT6	ASPM_HUMAN	ASPM	Abnormal spindle-like microcephaly-associated protein	0	0	0	8.97005	13.7211	0	0	0	7.47789	0	0
PL06773	HAVLVLQSMWK	Q8IZT6	ASPM_HUMAN	ASPM	Abnormal spindle-like microcephaly-associated protein	0	237.096	0	0	0	61.4978	0	0	6.00337	0	112.975
PL08258	RLKAHNLcR	Q8IZT6	ASPM_HUMAN	ASPM	Abnormal spindle-like microcephaly-associated protein	0	0	0	3.95273	5.47573	14.5869	10.1124	9.82372	5.49508	4.02726	12.8232
PL15797	LSPLccENMAQSGAISK	Q8IZT6	ASPM_HUMAN	ASPM	Abnormal spindle-like microcephaly-associated protein	0	6.376	0	2.56642	0	0	0	2.19258	0	0	0
PL05221	KNQSSEDILRDAQVANK	Q13625	ASPP2_HUMAN	TP53BP2	Apoptosis-stimulating of p53 protein 2	0	0	1.63367	0	2.19924	9.19257	9.3819	8.97046	41.6939	0	7.11067
PL16657	VEGKVQVSVLK	P00966	ASSY_HUMAN	ASS1	Argininosuccinate synthase	477.384	0	0	0	0	0	0	0	0	0	0
PL20883	SGGMQVVSLAPTcLQK	Q6HA08	ASTL_HUMAN	ASTL	Astacin-like metalloendopeptidase	0	0	3.68555	0	0	0	0	0	0	0	0
PL04916	EHRAAGEcLcYEGYMK	O14525	ASTN1_HUMAN	ASTN1	Astrotactin-1	0	9.91797	24.7844	5.76332	8.49951	14.0618	17.008	7.49871	9.19281	4.54277	8.44095
PL08025	KELSPVLTSEVHSVRAGR	Q9NVM9	ASUN_HUMAN	ASUN	Protein asunder homolog	0	0	0	5.94464	11.7609	0	3.57431	0	11.5832	0.822878	7.54196
PL14045	KERTWAEAAR	Q8IXJ9	ASXL1_HUMAN	ASXL1	Putative Polycomb group protein ASXL1	0	0	0	0	0	2.27028	0	0	0	0	0
PL01067	ETLSTSDcLASK	Q76L83	ASXL2_HUMAN	ASXL2	Putative Polycomb group protein ASXL2	345.314	134.265	0	138.164	341.439	420.437	158.485	203.908	1214.64	293.09	678.861
PL02563	NHLTTASNYNK	Q76L83	ASXL2_HUMAN	ASXL2	Putative Polycomb group protein ASXL2	0	3.84474	0	0	0	0	0	0	0	0	0
PL03669	EKFFERFYGEK	Q9C0F0	ASXL3_HUMAN	ASXL3	Putative Polycomb group protein ASXL3	39.3373	19.8471	44.9672	16.4792	21.2582	10.8849	37.987	61.4434	24.8194	14.456	7.15548
PL19661	GPAPFKSEADTTcSNQYNPSNRIcWNDDGMR	Q9C0F0	ASXL3_HUMAN	ASXL3	Putative Polycomb group protein ASXL3	0	0	0	0	0	0	0	0	35.8554	0	0
PL09127	GcAQHLADNR	O60312	AT10A_HUMAN	ATP10A	Probable phospholipid-transporting ATPase VA	0	0	0	0	6.08284	0	0	0	0	0	0
PL03511	ELDSDGEEWTQYQcLSFSAR	O94823	AT10B_HUMAN	ATP10B	Probable phospholipid-transporting ATPase VB	9.29077	38.4474	27.4383	32.7965	42.074	0	23.3885	31.3011	51.5621	0	43.381
PL17316	DDDSGPYNYSSLLAcGR	Q9P241	AT10D_HUMAN	ATP10D	Probable phospholipid-transporting ATPase VD	0	0	0	0	3.41204	0	0	7.51376	0	0	0
PL00878	EGRQAARNSDYAIPK	P98196	AT11A_HUMAN	ATP11A	Probable phospholipid-transporting ATPase IH	0	27.2716	11.6731	9.4881	16.2837	22.174	24.9786	21.1884	11.5626	20.9592	15.3696
PL08486	LAEDSTWPPINRTDYSGDGK	Q4VNC0	AT135_HUMAN	ATP13A5	Probable cation-transporting ATPase 13A5	0	5.88622	0	0	1.55542	2.92001	0	0	22.3764	10.1819	5.13907
PL17750	EIYMHTGNSSTPRGEGGScYHFAMSGK	Q4VNC0	AT135_HUMAN	ATP13A5	Probable cation-transporting ATPase 13A5	0	6.6988	0	0	0	0	0	0	14.2803	0	9.70121
PL02955	DKYEPAAVSEQGDK	P05023	AT1A1_HUMAN	ATP1A1	Sodium/potassium-transporting ATPase subunit alpha-1	0	0	8.70663	0	2.39313	0	0	0	7.80759	7.78104	3.71077
PL09612	GIVVYTGDR	P05023	AT1A1_HUMAN	ATP1A1	Sodium/potassium-transporting ATPase subunit alpha-1	16.4255	0	4.60373	0	0	14.1203	0	0	0	0	0
PL10721	SPEFTHENPLETR	P50993	AT1A2_HUMAN	ATP1A2	Sodium/potassium-transporting ATPase subunit alpha-2	0	0	1.25805	0	2.21312	0	0	0	0	0	0
PL03081	EDMELDDcSK	Q93084	AT2A3_HUMAN	ATP2A3	Sarcoplasmic/endoplasmic reticulum calcium ATPase 3	4.66969	7.19971	5.95852	6.69322	0	15.2007	16.6502	12.865	9.09893	8.97421	12.0845
PL15554	MNVFDTDLQALSR	Q93084	AT2A3_HUMAN	ATP2A3	Sarcoplasmic/endoplasmic reticulum calcium ATPase 3	0	0	0	0	0	1.00633	0	0	0	0	7.46075
PL15900	EQILAKIRDWGSGSDTLR	Q93084	AT2A3_HUMAN	ATP2A3	Sarcoplasmic/endoplasmic reticulum calcium ATPase 3	0	0	0	0	0	6784.41	39665.5	0	0	0	0
PL17973	NEVPEEK	P23634	AT2B4_HUMAN	ATP2B4	Plasma membrane calcium-transporting ATPase 4	0	0	0	0	7.74886	0	0	0	0	0	0
PL03368	KIVSSAQTGSFK	Q7Z4Y8	AT5L2_HUMAN	ATP5L2	ATP synthase subunit g 2, mitochondrial	0	11.7569	13.518	26.4465	6.23344	12.7302	2.11314	6.33846	5.47218	20.1218	9.04587
PL07419	HLSTHMWK	Q5T6C5	AT7L2_HUMAN	ATXN7L2	Ataxin-7-like protein 2	42.2528	12.6318	0	33.9064	0	23.8739	16.743	38.7351	0	0	48.31
PL09299	EINNRTcEVIKDGR	O43520	AT8B1_HUMAN	ATP8B1	Phospholipid-transporting ATPase IC	0	0	0	0	0	6.38966	0	3.41452	7.4756	0	10.0681
PL17656	NRGGVYAKFAPPVQESFFPPGGNR	O43520	AT8B1_HUMAN	ATP8B1	Phospholipid-transporting ATPase IC	0	0	0	0	0	6.45954	14.9585	14.4316	0	0	0
PL10591	LLSLcHTVMSEEKNEGELYYK	P98198	AT8B2_HUMAN	ATP8B2	Phospholipid-transporting ATPase ID	0	20.9869	20.0051	0	61.252	0	108.682	0	0	0	27.5633
PL21415	LGHSYFINWDRKMYYSR	Q8TF62	AT8B4_HUMAN	ATP8B4	Probable phospholipid-transporting ATPase IM	0	0	2.63896	0	0	2.41005	2.60167	0	0	0	0
PL10794	KHLFENSR	Q8NBU5	ATAD1_HUMAN	ATAD1	ATPase family AAA domain-containing protein 1	0	0	0	0	0	3.63207	0	0	0	0	0
PL02011	KEEHREDK	Q6PL18	ATAD2_HUMAN	ATAD2	ATPase family AAA domain-containing protein 2	0	51.3152	18.3764	50.6136	30.106	47.6155	29.4178	120.298	10.6536	51.2605	14.0281
PL11750	STGQREEWNLSTGQAR	Q9ULI0	ATD2B_HUMAN	ATAD2B	ATPase family AAA domain-containing protein 2B	0	0	0	49.5257	63.3463	0	0	0	0	0	0
PL18984	KVEVDGSLSDSHVSPPAK	Q9ULI0	ATD2B_HUMAN	ATAD2B	ATPase family AAA domain-containing protein 2B	0	0.631143	2.42707	0	0	0	2.85344	0	0	0	0
PL04165	TSTVPPSLRK	Q99941	ATF6B_HUMAN	ATF6B	Cyclic AMP-dependent transcription factor ATF-6 beta	16.159	4.21875	18.3935	3.04873	16.3566	6.31222	16.9175	87.6881	12.4921	16.3511	8.1805
PL12306	FAETIETVLRR	Q96BY7	ATG2B_HUMAN	ATG2B	Autophagy-related protein 2 homolog B	0	0	0	98.7664	0	7.58524	26.1492	0	0	0	0
PL19709	QPSQNDSANSVEVVNGMEEKNFSAEEASFRDQPVFFR	Q96BY7	ATG2B_HUMAN	ATG2B	Autophagy-related protein 2 homolog B	0	0	0	0	15.6742	0	0	0	0	0	0
PL06230	MNSVSPAAAQYRSSSPEDAR	Q86TL0	ATG4D_HUMAN	ATG4D	Cysteine protease ATG4D	0	0	0	0	0	0	1.77567	0	0	0	0
PL04845	AVGWEKNQKGGMGPR	O95352	ATG7_HUMAN	ATG7	Ubiquitin-like modifier-activating enzyme ATG7	0	44.1021	0	0	27.414	32.3166	114.646	31.5719	0	27.034	22.8611
PL04911	RESDESGESAPDEGGEGAR	Q7Z3C6	ATG9A_HUMAN	ATG9A	Autophagy-related protein 9A	0	23.3979	0	14.2956	19.6392	0	51.5916	14.0012	13.5706	27.155	16.8399
PL21949	LPLGGWAEDGQSASRHPEPVPEEGSEDELPPQVHK	Q7Z3C6	ATG9A_HUMAN	ATG9A	Autophagy-related protein 9A	12.0683	0	0	0	25.3432	27.0847	0	0	0	0	0
PL02399	AGVTFDPVcLSGISR	Q32M88	ATHL1_HUMAN	ATHL1	Acid trehalase-like protein 1	0	0	0	0	0	0	0	9.02163	0	5.43584	0
PL10169	REQAEEER	Q9UII2	ATIF1_HUMAN	ATPIF1	ATPase inhibitor, mitochondrial	0	0.853324	0	3.61341	6.42405	0	0	0	0	0	0
PL03367	KQGVSPADMYR	Q86TH1	ATL2_HUMAN	ADAMTSL2	ADAMTS-like protein 2	0	13.2484	21.2272	8.87162	2.21735	22.1173	14.1325	18.6903	3.41153	13.1055	13.6024
PL04731	RYQLcR	Q86TH1	ATL2_HUMAN	ADAMTSL2	ADAMTS-like protein 2	0	6.11552	6.50215	16.0311	35.0146	3.98338	3.65514	0	9.69881	0	8.30652
PL12406	KQGVSPADMYRWK	Q86TH1	ATL2_HUMAN	ADAMTSL2	ADAMTS-like protein 2	0	0	2.23017	0	0	1.22882	0	0	0	2.16925	0
PL19509	KTcRNPAcGPQWEmSEWSEcTAK	Q86TH1	ATL2_HUMAN	ADAMTSL2	ADAMTS-like protein 2	0	0	0	0	0	6.22345	7.2109	0	0	0	0
PL05825	EcSMDPcPSSDGFK	P82987	ATL3_HUMAN	ADAMTSL3	ADAMTS-like protein 3	0	0	0	7.66975	0	9.62887	0	6.25971	16.8997	10.0674	11.6495
PL08751	ScQMPEcSKIK	P82987	ATL3_HUMAN	ADAMTSL3	ADAMTS-like protein 3	0	0	0	0	0	0	4.98469	8.40463	10.4645	36.3277	0
PL01195	GRGQQGQGPWGTGGTPHGPR	Q6UY14	ATL4_HUMAN	ADAMTSL4	ADAMTS-like protein 4	0	56.9699	6.01845	56.6748	90.1955	44.1402	6.32969	51.5414	286.202	211.673	13.6752
PL14866	cLSPGcDGILGSGRRPDGcGVcGGDDSTcR	Q6UY14	ATL4_HUMAN	ADAMTSL4	ADAMTS-like protein 4	0	0	0	784.07	0	0	0	0	0	0	0
PL10026	DRNSWGGFSEKTYEWSSEEEEPVK	Q8WXF7	ATLA1_HUMAN	ATL1	Atlastin-1	0	25.6465	0	32.9999	45.7213	0	0	0	18.7176	0	0
PL19358	KMEEIcGGDKPFLAPNDLQTK	Q8WXF7	ATLA1_HUMAN	ATL1	Atlastin-1	0	0	0	0	0	0	0	0	0	9.62041	0
PL11474	KmGGDEFcR	Q8NHH9	ATLA2_HUMAN	ATL2	Atlastin-2	1.86961	7.79412	0	5.25304	0	0	2.96917	0	6.02398	9.90116	0
PL16553	KMGGDEFcR	Q8NHH9	ATLA2_HUMAN	ATL2	Atlastin-2	0	0	0	0	1.72932	0	0	0	0	0	0
PL02395	mGIEQNmcEVNR	Q13315	ATM_HUMAN	ATM	Serine-protein kinase ATM	0	49.4451	0	0	47.8156	20.7007	15.7381	0	36.9086	52.9304	44.8653
PL10861	KIELGWEVIK	Q13315	ATM_HUMAN	ATM	Serine-protein kinase ATM	17.4219	0	10.7977	3.23264	0	14.9212	21.7056	0	0	0	0
PL11898	SVEALcDAYIILANLDATQWK	Q13315	ATM_HUMAN	ATM	Serine-protein kinase ATM	9.1137	0	5.87291	0	0	0	0	0	0	0	0
PL06019	KHKcSK	O43313	ATMIN_HUMAN	ATMIN	ATM interactor	0	1.20485	0	0	3.47557	1.37572	0	1.39109	1.95556	1.76284	3.17866
PL10298	cSNSYGTEWDLK	O43313	ATMIN_HUMAN	ATMIN	ATM interactor	15.5297	0	0	0	0	0	0	0	0	0	0
PL09547	LALEQQQWLHAHHPLHSVPLPAQEDYYSHLK	P54259	ATN1_HUMAN	ATN1	Atrophin-1	0	0	7.6472	0	0	0	0	0	0	0	0
PL21217	SDGEFSPHSHYSDSDEAS	Q92858	ATOH1_HUMAN	ATOH1	Protein atonal homolog 1	0	0	0	0	0	0	0	0	1.3305	0	0
PL14114	RMQGLNTAFDR	Q8N100	ATOH7_HUMAN	ATOH7	Protein atonal homolog 7	0	0.552111	2.12315	0	0	0.455756	1.43997	0.363122	0.717108	0	0
PL04835	KTcGQRMEEFQR	P51164	ATP4B_HUMAN	ATP4B	Potassium-transporting ATPase subunit beta	0	6.64092	3.23395	2.712	0	6.30088	16.2129	0	4.79217	8.8048	8.53617
PL14298	KTcGQRmEEFQR	P51164	ATP4B_HUMAN	ATP4B	Potassium-transporting ATPase subunit beta	0	0	0	0	0	0	5.96749	18.0132	0	0	0
PL09977	MccAVSEQRLTcADQMMPFGK	Q99766	ATP5S_HUMAN	ATP5S	ATP synthase subunit s, mitochondrial	0	0	14.4112	52.3232	15.8444	0	0	0	84.441	106.297	86.5099
PL01664	SmGLEVVLmTGDNSKTAR	Q04656	ATP7A_HUMAN	ATP7A	Copper-transporting ATPase 1	139.917	186.093	151.168	133.761	88.4777	18.7988	102.918	7.94716	118.694	0	0
PL06529	LTRTNGITYASVALATSK	P35670	ATP7B_HUMAN	ATP7B	Copper-transporting ATPase 2	0	2.32421	7.24911	2.64983	0	0	4.98689	0	0	0	0
PL01922	AQSSAPKVR	O43861	ATP9B_HUMAN	ATP9B	Probable phospholipid-transporting ATPase IIB	0	2.11494	4.06652	2.46074	2.23547	3.87478	4.53083	3.08722	5.73091	4.9651	4.48093
PL13369	KALTEEQYQDFESR	O43861	ATP9B_HUMAN	ATP9B	Probable phospholipid-transporting ATPase IIB	5.30504	0	0	0	0	9.41733	0	2.48753	0	0	0
PL21390	DSYSQMQSQAGGNNTGSTPLR	O43861	ATP9B_HUMAN	ATP9B	Probable phospholipid-transporting ATPase IIB	0	0	0	27.9489	0	0	0	0	0	9.07586	0
PL02489	FVGDATRLTDK	Q13535	ATR_HUMAN	ATR	Serine/threonine-protein kinase ATR	0	22.552	0	9.30938	0	2.40854	0	9.59498	0	0	0
PL02839	ScALDQNcQWEPR	O75882	ATRN_HUMAN	ATRN	Attractin	0	8.7247	7.1528	0	7.00292	8.42007	11.8157	22.4525	8.39144	9.6906	11.0259
PL07178	LTGSSGFVTDGPGNYK	O75882	ATRN_HUMAN	ATRN	Attractin	0	0	6.86172	0	5.09217	11.223	0	0	0	11.0484	7.12748
PL08533	cNPGTGQcVcPAGWVGEQcQHcGGR	O75882	ATRN_HUMAN	ATRN	Attractin	0	8.48871	0	0	0	0	16.7275	0	6.92609	11.3001	10.0905
PL09840	GVKGDEcQLcEVENR	O75882	ATRN_HUMAN	ATRN	Attractin	0	4.2477	6.16399	0	0	0	0	0	0	7.7399	5.02144
PL13826	NQEcIALPENIcGIGWHLVGNScLK	O75882	ATRN_HUMAN	ATRN	Attractin	0	0	0	0	0	0	0	8.6123	0	0	0
PL16860	cTWLIEGQPNR	O75882	ATRN_HUMAN	ATRN	Attractin	0	0	0	0	0	3.9966	0	0	0	2.81715	0
PL04467	HLSTRQGTcV	Q5VV63	ATRN1_HUMAN	ATRNL1	Attractin-like protein 1	0	6.76114	0	18.9866	6.09873	0	0	0	3.58279	0	21.9117
PL07591	ANcGSPDHGYcDLTGEK	Q5VV63	ATRN1_HUMAN	ATRNL1	Attractin-like protein 1	0	0	7.34328	0	22.7712	0	0	0	7.33364	0	5.39672
PL07695	cYRYADcAScTANTNGcQWcDDK	Q5VV63	ATRN1_HUMAN	ATRNL1	Attractin-like protein 1	0	6.82347	0	0	7.59355	22.0229	7.31028	15.2743	8.84021	6.03121	9.70961
PL01354	NLKTSQEGSSDDAER	P46100	ATRX_HUMAN	ATRX	Transcriptional regulator ATRX	0	35.6869	31.569	49.0076	11.1232	26.5748	0	15.6204	9.91175	32.2617	21.9622
PL01810	DQSDETSEDDKKQSK	P46100	ATRX_HUMAN	ATRX	Transcriptional regulator ATRX	1.8526	5.75487	10.6243	8.53748	2.16276	9.52121	16.277	19.1267	0	12.7716	3.04423
PL13931	NLSSKRNTK	P46100	ATRX_HUMAN	ATRX	Transcriptional regulator ATRX	0	0	3.02421	0	0	0	0	6.80798	0	0	0
PL14663	EIQSGSSSSDAEESSEDNKKK	P46100	ATRX_HUMAN	ATRX	Transcriptional regulator ATRX	0	7.43347	0	0	0	0	27.5185	0	0	0	0
PL15637	MEQQYESSSDGTEK	P46100	ATRX_HUMAN	ATRX	Transcriptional regulator ATRX	0	0	7.32402	0	9.57253	0	0	0	0	0	0
PL20260	SNSEEEEEEK	P46100	ATRX_HUMAN	ATRX	Transcriptional regulator ATRX	0	0	0	3.29999	0.749472	0	0	7.57245	0	0	0
PL00031	QcQFTFGEDSK	Q9UHI8	ATS1_HUMAN	ADAMTS1	A disintegrin and metalloproteinase with thrombospondin motifs 1	89.4358	350.413	197.226	112.806	373.912	154.33	165.884	114.144	232.167	199.233	302.183
PL13842	AVPEGFGR	Q9UHI8	ATS1_HUMAN	ADAMTS1	A disintegrin and metalloproteinase with thrombospondin motifs 1	0	1.00905	0	4.69613	0	0	0	0	0	0	0
PL03239	RVEcSTQMDSDcAAIQRPDPAKR	P58397	ATS12_HUMAN	ADAMTS12	A disintegrin and metalloproteinase with thrombospondin motifs 12	11.4781	45.5715	0	7.58168	4.39329	41.156	9.54091	37.5312	11.5694	42.3782	58.112
PL03677	DLDGSEDWVYYR	P58397	ATS12_HUMAN	ADAMTS12	A disintegrin and metalloproteinase with thrombospondin motifs 12	0	13.7405	11.1123	31.7306	9.39134	8.84126	9.94729	24.5593	61.6594	59.0778	17.8061
PL05668	RPTSTMScNEHLccHWATGNWDLcSTScGGGFQKR	P58397	ATS12_HUMAN	ADAMTS12	A disintegrin and metalloproteinase with thrombospondin motifs 12	0	0	92.8023	0	0	76.759	0	81.6536	0	0	159.325
PL10705	YEYTIQKDGLDNDVEQQMYFWQYGHWTEcSVTcGTGIR	P58397	ATS12_HUMAN	ADAMTS12	A disintegrin and metalloproteinase with thrombospondin motifs 12	0	0	0	0	0	0	0	0	179.552	0	0
PL11931	QLQYDPTPLTWSKcSEEYITR	P58397	ATS12_HUMAN	ADAMTS12	A disintegrin and metalloproteinase with thrombospondin motifs 12	0	0	0	0	0	0	0	0	0	0	48.7301
PL06849	VMSLGPcSAScGLGTAR	Q76LX8	ATS13_HUMAN	ADAMTS13	A disintegrin and metalloproteinase with thrombospondin motifs 13	0	9.44823	9.6505	11.8375	20.4793	0	0	33.1821	20.4257	17.8081	20.5703
PL17559	WSSWGPRSPcSRScGGGVVTR	Q76LX8	ATS13_HUMAN	ADAMTS13	A disintegrin and metalloproteinase with thrombospondin motifs 13	0	0	0	0	18.3827	0	0	0	0	0	7.87803
PL18741	cQVcGGDNSTcSPR	Q76LX8	ATS13_HUMAN	ADAMTS13	A disintegrin and metalloproteinase with thrombospondin motifs 13	0	0	0	0	0	0	0	0	0.403385	0	2.46703
PL13069	ISSTEPcTGDR	Q8WXS8	ATS14_HUMAN	ADAMTS14	A disintegrin and metalloproteinase with thrombospondin motifs 14	0	2.58246	0	0	0	0	0	5.67031	0	1.82389	0
PL14457	ADDKcGVcGGDNSHcR	Q8WXS8	ATS14_HUMAN	ADAMTS14	A disintegrin and metalloproteinase with thrombospondin motifs 14	0	0	0	3.60823	7.0288	3.97583	3.32607	0	20.3181	0	0
PL21872	GHcIWKSPEQTYGQDGGWSSWTKFGScSR	Q8WXS8	ATS14_HUMAN	ADAMTS14	A disintegrin and metalloproteinase with thrombospondin motifs 14	0	0	0	0	17.6414	0	0	0	0	0	11.5384
PL18870	FDKcGVcGGDNKScK	Q8TE58	ATS15_HUMAN	ADAMTS15	A disintegrin and metalloproteinase with thrombospondin motifs 15	0	0	2.04846	0	0	0	0	0	0	0	0
PL08999	QAcNSQScPPAWSAGPWAEcSHTcGK	Q8TE57	ATS16_HUMAN	ADAMTS16	A disintegrin and metalloproteinase with thrombospondin motifs 16	0	0	0	0	120.527	434.98	0	1368.37	312.99	0	209.875
PL14283	FYGKQccKTcSK	Q8TE57	ATS16_HUMAN	ADAMTS16	A disintegrin and metalloproteinase with thrombospondin motifs 16	0	0	0	0	0	0	0	95.4833	0	0	10.9223
PL02019	TcGGGVKFQER	Q8TE60	ATS18_HUMAN	ADAMTS18	A disintegrin and metalloproteinase with thrombospondin motifs 18	62.0426	6.6476	97.04	5.49134	63.8169	117.518	146.206	239.272	7.99076	8.31591	7.13588
PL05350	HcNNPKPQYGGLFcPGSSR	Q8TE60	ATS18_HUMAN	ADAMTS18	A disintegrin and metalloproteinase with thrombospondin motifs 18	0	0	0	0	0	41.6659	41.4323	43.3098	0	0	0
PL00259	FDFGLGYMMcTAFR	O95450	ATS2_HUMAN	ADAMTS2	A disintegrin and metalloproteinase with thrombospondin motifs 2	44.0235	48.5546	62.0786	211.183	0	25.5171	0	5.92613	0	8.92339	3.21507
PL00960	FRScNTDScPK	P59510	ATS20_HUMAN	ADAMTS20	A disintegrin and metalloproteinase with thrombospondin motifs 20	13314.7	0	17880.3	19595.3	13499.9	22438.4	0	0	0	16798.8	16131.3
PL03804	MAQWRHGSWTPcSVScGRGTQAR	P59510	ATS20_HUMAN	ADAMTS20	A disintegrin and metalloproteinase with thrombospondin motifs 20	65.7575	67.3665	198.104	69.1857	192.321	83.8418	120.852	75.6492	251.171	111.04	107.262
PL15803	LNcSTScERKDSHQR	P59510	ATS20_HUMAN	ADAMTS20	A disintegrin and metalloproteinase with thrombospondin motifs 20	0	0	0	0	0	0	0	0	0	0	3.72757
PL04898	AcQLPPcNDEPcLGDK	O15072	ATS3_HUMAN	ADAMTS3	A disintegrin and metalloproteinase with thrombospondin motifs 3	0	10.4122	7.9875	8.83536	9.01484	10.9529	0	0	4.88604	10.4312	7.75201
PL10134	FDFGVGYK	O15072	ATS3_HUMAN	ADAMTS3	A disintegrin and metalloproteinase with thrombospondin motifs 3	0	0	0	0	0	3.00501	0	1.48439	1.31355	0	2.7104
PL02007	cIHAGcDR	O75173	ATS4_HUMAN	ADAMTS4	A disintegrin and metalloproteinase with thrombospondin motifs 4	0	22.6188	0	27.3272	12.1833	0	18.8256	51.5414	19.5785	0	22.371
PL10456	KFDKcMVcGGDGSGcSK	O75173	ATS4_HUMAN	ADAMTS4	A disintegrin and metalloproteinase with thrombospondin motifs 4	0	0	0	2.56953	0	0	0	0	0	0	0
PL11128	KFDKcmVcGGDGSGcSK	O75173	ATS4_HUMAN	ADAMTS4	A disintegrin and metalloproteinase with thrombospondin motifs 4	0	0	0	7.48325	0	9.35878	10.2454	21.6549	0	0	0
PL17216	FDKcmVcGGDGSGcSK	O75173	ATS4_HUMAN	ADAMTS4	A disintegrin and metalloproteinase with thrombospondin motifs 4	0	0.285851	0	0	0	0	0.336141	0	0.34848	0.368359	1.27875
PL17634	SFPGPMDWVPRYTGVAPQDQcK	O75173	ATS4_HUMAN	ADAMTS4	A disintegrin and metalloproteinase with thrombospondin motifs 4	0	0	1.83978	0.925887	1.34175	0	0	0	0	0	0
PL05381	GRVYGDGSAR	Q9UNA0	ATS5_HUMAN	ADAMTS5	A disintegrin and metalloproteinase with thrombospondin motifs 5	0	39.9056	0	28.1302	143.164	65.6901	72.4844	23.6413	233.77	49.2759	8.14409
PL12107	GRIcLQGK	Q9UNA0	ATS5_HUMAN	ADAMTS5	A disintegrin and metalloproteinase with thrombospondin motifs 5	0	1.36859	2.7952	0	2.71316	0	0	0	2.93758	1.01819	0
PL11350	GWcYQGDcVPFGTWPQSIDGGWGPWSLWGEcSR	Q9UKP5	ATS6_HUMAN	ADAMTS6	A disintegrin and metalloproteinase with thrombospondin motifs 6	0	0	0	0	85.8657	0	0	0	19.5075	0	4.77219
PL15393	SLDSFcKWQK	Q9UKP5	ATS6_HUMAN	ADAMTS6	A disintegrin and metalloproteinase with thrombospondin motifs 6	0	0	0	0	2.96965	0	0	17.7272	0	0	0
PL04008	GPEWEVETGEGQRQER	Q9UP79	ATS8_HUMAN	ADAMTS8	A disintegrin and metalloproteinase with thrombospondin motifs 8	22.9943	0	21.6826	0	79.7711	23.9305	6.47987	25.9287	18.1589	22.847	29.8542
PL11824	YTFFVPNDVDFSmQSSK	Q9UP79	ATS8_HUMAN	ADAMTS8	A disintegrin and metalloproteinase with thrombospondin motifs 8	0	2.76501	0	0	3.34145	0	0	3.53943	1.50313	0	2.60594
PL01620	GVQQRHVGcQIGTHKIAR	Q9P2N4	ATS9_HUMAN	ADAMTS9	A disintegrin and metalloproteinase with thrombospondin motifs 9	10.1661	3.6711	14.7294	0.656371	6.89028	6.45425	21.7475	0	7.82408	8.27041	1.13311
PL02735	RDKcGVcGGDNSScK	Q9P2N4	ATS9_HUMAN	ADAMTS9	A disintegrin and metalloproteinase with thrombospondin motifs 9	87.2832	42.2321	40.601	33.1553	44.6389	16.096	26.1933	13.6622	3.32681	21.9727	40.5524
PL02786	FPDLScEILDKPPDREQcNTHAcPHDAAWSTGPWSScSVScGR	Q9P2N4	ATS9_HUMAN	ADAMTS9	A disintegrin and metalloproteinase with thrombospondin motifs 9	96.2059	515.378	333.455	532.815	616.05	705.639	427.795	304.734	0	0	666.258
PL04960	TcRNVYNcELPQNcKEVK	Q9P2N4	ATS9_HUMAN	ADAMTS9	A disintegrin and metalloproteinase with thrombospondin motifs 9	0	9.36586	9.00413	18.168	13.194	0	0	0	15.0703	6.55786	19.5088
PL12738	SEcDQDYIPETDQDcSMSPcPQR	Q9P2N4	ATS9_HUMAN	ADAMTS9	A disintegrin and metalloproteinase with thrombospondin motifs 9	0	0	0	241.334	247.549	0	0	0	193.015	0	0
PL17014	DKcGVcGGDNSScK	Q9P2N4	ATS9_HUMAN	ADAMTS9	A disintegrin and metalloproteinase with thrombospondin motifs 9	0	0	0	0	0	1.81528	0	0	0	0	0
PL12682	AESSRLQQAIQAKEVLNGEMEK	P54253	ATX1_HUMAN	ATXN1	Ataxin-1	0	0	0	0	0	13.3629	20.9149	8.69959	0	0	0
PL01945	ETTNIFSNcGcVR	Q9UBB4	ATX10_HUMAN	ATXN10	Ataxin-10	0	14.4952	12.1739	9.12029	7.24999	19.1142	13.3507	7.94114	0	0	19.3352
PL12862	TSPSGGTWSSVVSGVPR	Q99700	ATX2_HUMAN	ATXN2	Ataxin-2	0	0	25.084	0	6.89467	0	0	0	0	0	3.13105
PL21028	DAFTDSAISAKVNGEHK	Q99700	ATX2_HUMAN	ATXN2	Ataxin-2	0	0	0	0	0	10.7565	0	0	0	0	0
PL02264	KNSSPLLVHSSSSSSSSSSSSHSmESFR	O15265	ATX7_HUMAN	ATXN7	Ataxin-7	39.9614	61.3333	42.9392	57.0633	45.086	40.0227	0	54.4909	86.868	63.3616	87.4621
PL05728	KNYQSMEK	Q9H7T9	AUNIP_HUMAN	AUNIP	Aurora kinase A and ninein-interacting protein	0	2.63143	9.23742	2.57886	4.08503	6.58798	7.00771	4.37713	4.72806	7.03964	8.14595
PL21408	TGPEEEAcGVWLDAAALKRR	Q9H7T9	AUNIP_HUMAN	AUNIP	Aurora kinase A and ninein-interacting protein	0	0	0	0	0	9.20768	0	0	0	0	0
PL03530	KTMcGTLDYLPPEMIEGRMHNEK	Q96GD4	AURKB_HUMAN	AURKB	Aurora kinase B	62.7708	22.8636	111.936	10.2574	13.6223	118.765	32.6865	70.1114	13.9438	78.8753	91.2709
PL07309	LDEQRTATIIEELADALTYcHDKK	Q9UQB9	AURKC_HUMAN	AURKC	Aurora kinase C	0	23.3089	20.6622	1926.63	126.81	6.57853	58.2172	0	65.254	0	59.9884
PL07432	FPLSmPLGAR	Q9UQB9	AURKC_HUMAN	AURKC	Aurora kinase C	0	0	0	0	6.59582	0	4.73733	0	0	7.86817	0
PL06556	DDVFLDGTGWEGGDEWIR	Q8NBF6	AVL9_HUMAN	AVL9	Late secretory pathway protein AVL9 homolog	0	12.6451	20.2598	0	0	3.58108	29.0644	0	44.762	23.5101	53.4911
PL04530	TNQTGVEPcYGDK	P27037	AVR2A_HUMAN	ACVR2A	Activin receptor type-2A	0	24.4666	17.9205	16.6916	11.1491	17.6617	12.3104	10.6412	16.1904	18.4301	16.0893
PL06507	TNQTGVEPcYGDKDK	P27037	AVR2A_HUMAN	ACVR2A	Activin receptor type-2A	608.274	2162.14	613.403	0	0	0	2.03827	0	0	0	0
PL07220	TNQTGVEPcYGDKDKR	P27037	AVR2A_HUMAN	ACVR2A	Activin receptor type-2A	0	0	0	4.19362	0	0	0	0	0	0	0
PL06828	GcWLDDFNcYDR	Q13705	AVR2B_HUMAN	ACVR2B	Activin receptor type-2B	0	12.1531	5.15378	68.046	0	0	7.43838	8.65444	7.50994	0	0
PL02848	ERAEEQPSTSTEKEK	Q5T1B0	AXDN1_HUMAN	AXDND1	Axonemal dynein light chain domain-containing protein 1	0	0	95.3064	37.6623	150.294	74.4925	71.4906	6.00138	91.6533	69.5816	126.81
PL07579	EDEAVLPVFEEKIIGK	O15169	AXIN1_HUMAN	AXIN1	Axin-1	0	0	8.06669	8.67994	0	0	0	0	0	0	0
PL18842	ATASVRSTETVDSGYR	Q9Y2T1	AXIN2_HUMAN	AXIN2	Axin-2	0	3.92044	2.43563	0	4.33682	0	0	0	0	0	0
PL06607	NSLEDNSWVFPSPPKSSETAFGETK	Q9H6S1	AZI2_HUMAN	AZI2	5-azacytidine-induced protein 2	0	12.8366	0	6.20625	3.67794	13.8446	3.77661	10.0416	16.7966	10.6926	35.2033
PL15737	TLEYQDSHSQQWSR	Q9BZR8	B2L14_HUMAN	BCL2L14	Apoptosis facilitator Bcl-2-like protein 14	0	0	0	0	0	0	5.43744	5.87196	0	0	0
PL02350	SNFLNcYVSGFHPSDIEVDLLK	P61769	B2MG_HUMAN	B2M	Beta-2-microglobulin	7.03751	8.01007	8.55468	13.6662	12.5139	7.92899	0	0	6.27584	0	23.3988
PL03827	DWSFYLLYYTEFTPTEKDEYAcR	P61769	B2MG_HUMAN	B2M	Beta-2-microglobulin	271.918	363.325	373.906	188.312	285.905	371.14	245.369	74.656	302.687	227.719	326.828
PL11999	FEEILQEAGSRGGEEPGRSYGEEDFEYHR	P04920	B3A2_HUMAN	SLC4A2	Anion exchange protein 2	6.40216	0	0	0	0	4.50657	5.83056	4.68312	0	0	0
PL06497	NPVVLGSLTEVSLPSR	Q96Q91	B3A4_HUMAN	SLC4A9	Anion exchange protein 4	0	0	0	0	0	0	0	2.37316	2.52087	1.29628	0
PL12005	DRDDIVSMDLGLINASLLPPPEcTRQGGHPR	Q96Q91	B3A4_HUMAN	SLC4A9	Anion exchange protein 4	0	0	2.02598	0	0	0	3.75453	4.99613	0	0	0
PL12802	NFTFGNIRTRPINPHSFEFLINEPNKcEK	Q9Y5Z6	B3GT1_HUMAN	B3GALT1	Beta-1,3-galactosyltransferase 1	0	0	0	0	0	8.85259	0	0	0	0	7.2171
PL02194	VHWRVNPSR	O96024	B3GT4_HUMAN	B3GALT4	Beta-1,3-galactosyltransferase 4	0	5.95301	5.17946	0	7.97005	0	0	7.31662	0	4.24266	0
PL18447	VNPSRTPGGRHR	O96024	B3GT4_HUMAN	B3GALT4	Beta-1,3-galactosyltransferase 4	24.7094	0	0	4.60871	0	0	0	17.6971	0	0	0
PL09653	VGGMNTEEFR	Q76KP1	B4GN4_HUMAN	B4GALNT4	N-acetyl-beta-glucosaminyl-glycoprotein 4-beta-N-acetylgalactosaminyltransferase 1	0	0	0	0	0	3.68874	0	0	6.95356	3.29635	5.12226
PL14340	ESPLYLERFGFYK	Q76KP1	B4GN4_HUMAN	B4GALNT4	N-acetyl-beta-glucosaminyl-glycoprotein 4-beta-N-acetylgalactosaminyltransferase 1	16.172	0	0	0	0	0	0	0	0	0	0
PL00058	DGIGSVRYQVLEVSR	O60909	B4GT2_HUMAN	B4GALT2	Beta-1,4-galactosyltransferase 2	42.2181	166.235	280.376	1159.4	1217.27	743.98	152.213	956.939	644.939	681.73	78.4163
PL02281	LESFNGSK	Q9NWV8	BABA1_HUMAN	BABAM1	BRISC and BRCA1-A complex member 1	0	0	0	2.40764	0	0	0	9.39032	0	0	0
PL05915	EEEMSWKDMFAFMGSLDTK	Q9NWV8	BABA1_HUMAN	BABAM1	BRISC and BRCA1-A complex member 1	0	0	0	0	11.9257	4.13826	3.7987	0	31.7112	10.9951	10.589
PL03210	SRSQASPSEDEETFELRDR	Q13829	BACD2_HUMAN	TNFAIP1	BTB/POZ domain-containing adapter for CUL3-mediated RhoA degradation protein 2	72.2499	29.8986	30.3063	19.6497	32.9356	238.361	211.225	0	129.873	12.2246	158.857
PL07394	YSTYDDR	Q13829	BACD2_HUMAN	TNFAIP1	BTB/POZ domain-containing adapter for CUL3-mediated RhoA degradation protein 2	0	0	0	0	8.82895	0	0	0	22.0994	8.84836	7.45402
PL13341	FLDSTADQQEcPRK	O14867	BACH1_HUMAN	BACH1	Transcription regulator protein BACH1	0	2.6114	0	0	0	0	0	0	0.881731	0	0
PL08516	HSSYPAGTEDDEGMGEEPSPFRGR	Q92934	BAD_HUMAN	BAD	Bcl2-associated agonist of cell death	0	0	0	0	0	0	1.77401	1.20878	0	7.7762	0
PL15723	ANEGRFcRSSSMADR	O95816	BAG2_HUMAN	BAG2	BAG family molecular chaperone regulator 2	0	0	0	0	0	7.90821	0	7.67026	0	0	0
PL09537	ASPEPQRENASPAPGTTAEEAmSRGPPPAPEGGSR	P46379	BAG6_HUMAN	BAG6	Large proline-rich protein BAG6	0	0	0	0	0	8.6165	4.9891	10.4633	0	0	0
PL12261	ScAIHKEDLR	Q9P281	BAHC1_HUMAN	BAHCC1	BAH and coiled-coil domain-containing protein 1	0	0	0	0	0	5.61338	0	26.4705	0	0	0
PL13592	STHALDLEAEEERTRLcDDR	Q9P281	BAHC1_HUMAN	BAHCC1	BAH and coiled-coil domain-containing protein 1	0	11.9973	7.13995	0	5.13277	0	0	0	0	0	0
PL15752	AAPAHPMGScSRDRDR	Q9P281	BAHC1_HUMAN	BAHCC1	BAH and coiled-coil domain-containing protein 1	0	0	0	0	0	0	0	14.3518	0	0	0
PL17856	HQDQNSVAcIEEKcYVLTFAEYcRFcAMAK	Q8TBE0	BAHD1_HUMAN	BAHD1	Bromo adjacent homology domain-containing 1 protein	0	0	0	0	0	25.9137	0	12.5204	0	0	0
PL01122	AVDGNWNEWSSWSAcSAScSQGR	O14514	BAI1_HUMAN	BAI1	Brain-specific angiogenesis inhibitor 1	337.814	57.2593	720.416	100.295	36.4735	130.664	1302.82	98.9294	677.497	983.34	693.144
PL09324	cVSIDYRNIQMMTR	O14514	BAI1_HUMAN	BAI1	Brain-specific angiogenesis inhibitor 1	0	0	0	3.57196	29.3671	20.1602	0	0	79.4726	27.639	20.2734
PL05492	SLALAGIHAPFLPAVK	O94812	BAIP3_HUMAN	BAIAP3	BAI1-associated protein 3	0	34.8409	88.1793	28.0784	110.079	156.378	139.646	434.904	0	85.4825	73.9913
PL07423	DVSADFYSR	O94812	BAIP3_HUMAN	BAIAP3	BAI1-associated protein 3	0	0	0	0	2.31877	0	0	0	0	0	0
PL14766	NHSGTTIPTLEccHEDMcNYR	Q13145	BAMBI_HUMAN	BAMBI	BMP and activin membrane-bound inhibitor homolog	0	7.8943	0	13.0057	0	0	0	0	0	0	0
PL15848	TYGQSADGAEANEMEGEGK	Q8NDB2	BANK1_HUMAN	BANK1	B-cell scaffold protein with ankyrin repeats	0	0	0	0	0	1.0424	0	0	0	0	0
PL08183	HLTEALK	Q9NR55	BATF3_HUMAN	BATF3	Basic leucine zipper transcriptional factor ATF-like 3	0	0	0	0	0	4.39135	0	0	0	0	0
PL09913	QKPPADLRPDEEVFYcK	Q9NRL2	BAZ1A_HUMAN	BAZ1A	Bromodomain adjacent to zinc finger domain protein 1A	3.07297	0	0	0	0	16.9667	0	7.30458	0	6.69774	0
PL13901	GKRGQNGFK	Q9NRL2	BAZ1A_HUMAN	BAZ1A	Bromodomain adjacent to zinc finger domain protein 1A	0	0	0	6.13372	22.2253	0	0	0	14.3536	0	0
PL14453	GRSSNAYDPSQMcAEK	Q9NRL2	BAZ1A_HUMAN	BAZ1A	Bromodomain adjacent to zinc finger domain protein 1A	0	0	0	0	0	61.4978	20.8155	0	0	0	0
PL15632	GDAENMVLcDGcDR	Q9NRL2	BAZ1A_HUMAN	BAZ1A	Bromodomain adjacent to zinc finger domain protein 1A	0	0	6.92807	0	0	0	0	0	0	0	0
PL16637	EDFDTSIESK	Q9NRL2	BAZ1A_HUMAN	BAZ1A	Bromodomain adjacent to zinc finger domain protein 1A	0	0	0	5.79699	3.86855	0	0	0	1.55751	1.64636	7.62038
PL20960	KGDAENMVLcDGcDR	Q9NRL2	BAZ1A_HUMAN	BAZ1A	Bromodomain adjacent to zinc finger domain protein 1A	0	0	0	0	0	0	0	0	0	0	10.0261
PL00709	KFLQGFMAPK	Q9UIG0	BAZ1B_HUMAN	BAZ1B	Tyrosine-protein kinase BAZ1B	0	208.4	69.8906	53.1261	38.8267	51.5063	74.185	55.9807	77.1692	59.6587	128.295
PL02275	KSDGAcDSPSSDK	Q9UIG0	BAZ1B_HUMAN	BAZ1B	Tyrosine-protein kinase BAZ1B	16.1408	534.524	423.774	291.922	365.441	0	92.1626	51.9026	351.456	437.578	361.555
PL13760	GWTcPSPDSTREDLAYcEHLSDSQEDITWR	Q9UIF9	BAZ2A_HUMAN	BAZ2A	Bromodomain adjacent to zinc finger domain protein 2A	0	0	5.70811	0	0	0	0	15.6656	0	0	0
PL20808	WQGETWYYGPcGK	Q9UIF9	BAZ2A_HUMAN	BAZ2A	Bromodomain adjacent to zinc finger domain protein 2A	0	4.26773	0	0	0	0	0	0	0	0	0
PL11887	NYEENAKAELASPLNEADGHR	Q9BXC9	BBS2_HUMAN	BBS2	Bardet-Biedl syndrome 2 protein	0	0	0	0	0	0	3.90029	0	0	0.854825	0
PL17244	SLLVGAEDARLMRDMK	Q9BXC9	BBS2_HUMAN	BBS2	Bardet-Biedl syndrome 2 protein	0	0	0	0	0	0	0	0	14.9741	0	0
PL09579	TRPGEVLIDcLDSIEDTKGNNGDR	Q8N3I7	BBS5_HUMAN	BBS5	Bardet-Biedl syndrome 5 protein	0	2931.98	0	0	0	0	0	0	0	0	0
PL12123	DVLSKEATK	Q8IWZ6	BBS7_HUMAN	BBS7	Bardet-Biedl syndrome 7 protein	0	0	0	0	0	0	9.11908	27.3734	0	0	0
PL16189	RSSGKGNSSDHEGcWNEESWTFSQSGTSGSK	Q8WY36	BBX_HUMAN	BBX	HMG box transcription factor BBX	0	0	0	0	0	0	48.4996	0	0	0	0
PL04760	KQGKPQHLSK	Q9H165	BC11A_HUMAN	BCL11A	B-cell lymphoma/leukemia 11A	0	118.949	56.0966	64.4714	61.8167	82.3686	135.141	70.5628	71.2528	101.451	74.9995
PL03033	THmHKAGSLAGRSDDGLSAASSPEPGTSELAGEGLK	Q9C0K0	BC11B_HUMAN	BCL11B	B-cell lymphoma/leukemia 11B	215.153	109.71	205.381	86.3073	74.9943	87.5249	33.592	84.9041	96.9423	97.6079	97.7123
PL17835	THMHKAGSLAGRSDDGLSAASSPEPGTSELAGEGLK	Q9C0K0	BC11B_HUMAN	BCL11B	B-cell lymphoma/leukemia 11B	14.45	0	0	0	0	20.9085	0	0	0	0	0
PL00634	LASAEmQGSELQVTmHDTR	P50895	BCAM_HUMAN	BCAM	Basal cell adhesion molecule	582.93	551.666	523.297	697.556	301.907	306.923	312.509	294.35	794.726	420.152	790.044
PL17445	GTLSVmEDSAQEIATcNSR	P50895	BCAM_HUMAN	BCAM	Basal cell adhesion molecule	0	0	0	4.49409	0	0	0	0	0	1.71933	0
PL06295	QNSPVTQDGIQESPWQDRHGETFTFR	O75815	BCAR3_HUMAN	BCAR3	Breast cancer anti-estrogen resistance protein 3	0	34.4847	15.5769	0	24.1666	18.2718	0	0	0	27.7116	28.818
PL01916	EDSVPTGAEENVVcESPVEIIKSK	O75363	BCAS1_HUMAN	BCAS1	Breast carcinoma-amplified sequence 1	0	0	15.3565	18.8571	0	0	0	20.2403	0	0	0
PL11009	ISDDTPLEMMTSPR	Q9H6U6	BCAS3_HUMAN	BCAS3	Breast carcinoma-amplified sequence 3	4.48568	0	0	0	0	12.7264	15.7315	15.801	12.0086	0	5.21748
PL05532	FNYSVQEESDTcLGGK	Q9P287	BCCIP_HUMAN	BCCIP	BRCA2 and CDKN1A-interacting protein	10.0824	3.30154	20.4525	9.02898	0	49.7309	18.6931	20.4059	0	2.30963	27.6184
PL13323	EVENEDEDDDDSDK	Q9P287	BCCIP_HUMAN	BCCIP	BRCA2 and CDKN1A-interacting protein	0	0	0	0	0	2.65559	0	0.447996	0	0	0.935674
PL13502	LAMSRcETcGTEEAKYR	Q9NWK9	BCD1_HUMAN	ZNHIT6	Box C/D snoRNA protein 1	0	9.21447	6.63913	9.47515	12.321	0	0	0	15.1664	0	0
PL03111	WLNGSLLRIGPGK	Q9BYV7	BCDO2_HUMAN	BCO2	Beta,beta-carotene 9',10'-oxygenase	0	17.9013	17.7365	11.6043	25.2962	8.20853	11.2923	0	17.6964	11.8833	12.3774
PL00196	ISDRGGGIAHK	O14874	BCKD_HUMAN	BCKDK	[3-methyl-2-oxobutanoate dehydrogenase [lipoamide]] kinase, mitochondrial	709.653	794.773	517.09	721.127	842.185	400.983	402.618	940.988	2045.08	1162.19	1600.81
PL03826	GKATRPASTSQPDPSPDRSANTSPESSSR	P20749	BCL3_HUMAN	BCL3	B-cell lymphoma 3 protein	0	79.3438	27.1494	39.1129	0	28.7091	0	137.815	12.2517	40.5389	179.209
PL08932	SRDILTDVVIVVSREQFR	P41182	BCL6_HUMAN	BCL6	B-cell lymphoma 6 protein	0	0	10.5023	0	0	11.4685	14.1214	17.2908	0	0	0
PL08530	LPSGDEASSSSSSSSSSSEEGPIPGPQSR	Q8N143	BCL6B_HUMAN	BCL6B	B-cell CLL/lymphoma 6 member B protein	0	1.19847	3.45654	0	1.26677	1.84342	2.15554	0	2.23467	4.72429	2.73337
PL03825	EHPGAEDASDEQNSQSSMEHSMNSSEK	Q4VC05	BCL7A_HUMAN	BCL7A	B-cell CLL/lymphoma 7 protein family member A	57.8763	56.4356	0	0	55.5809	59.7224	46.1144	620.754	61.2243	0	59.6244
PL05630	EHPGAEDASDEQNSQSSmEHSmNSSEK	Q4VC05	BCL7A_HUMAN	BCL7A	B-cell CLL/lymphoma 7 protein family member A	0	18.1373	54.3202	109.645	148.765	10.9302	28.1148	2.26782	98.4306	9.40743	28.2018
PL10636	EHPGAEDASDEQNSQSSmEHSMNSSEK	Q4VC05	BCL7A_HUMAN	BCL7A	B-cell CLL/lymphoma 7 protein family member A	0	15.1341	13.5843	8.51223	0	80.2343	0	40.1496	0	7.14452	0
PL03034	DIQRMLFPDEKEFTGAQSGGPQQNPGVLDGPQK	O00512	BCL9_HUMAN	BCL9	B-cell CLL/lymphoma 9 protein	3.74269	0	0	0	0	11.9067	8.23566	5.38438	0	0	5.20068
PL12014	ESPGVENKLIPSVGSPASSTPLPPDGTGPNSTPNNR	O00512	BCL9_HUMAN	BCL9	B-cell CLL/lymphoma 9 protein	0	0	0	0	0	0	0	0	46.525	0	0
PL16046	SMGMQRPLGMAGSGMGQSMEMER	Q86UU0	BCL9L_HUMAN	BCL9L	B-cell CLL/lymphoma 9-like protein	14.0577	0	0	0	0	12.7869	18.4237	34.1302	0	0	0
PL02618	SIFDHIKLPQASK	Q9NYF8	BCLF1_HUMAN	BCLAF1	Bcl-2-associated transcription factor 1	0	4.83097	0	3.26372	0	0	0	0	0	0	0
PL05066	EASKEKGSEK	Q9NYF8	BCLF1_HUMAN	BCLAF1	Bcl-2-associated transcription factor 1	0	1.41701	0	2.53741	0	6.78252	3.51821	0	4.03659	1.85656	3.06664
PL06505	KRPEPSSDYDLSPAK	Q6W2J9	BCOR_HUMAN	BCOR	BCL-6 corepressor	1.91648	0	1.86375	1.01745	7.37942	6.53887	5.4794	0	2.54376	0	2.33596
PL08093	EVTQATQPEAIPQGTNITEEKPGR	Q6W2J9	BCOR_HUMAN	BCOR	BCL-6 corepressor	3.7288	10.6883	7.3711	0	14.307	7.14138	0	10.7447	0	13.0644	5.59276
PL01002	HTPVDHPDYPLLQDALR	P11274	BCR_HUMAN	BCR	Breakpoint cluster region protein	11.5614	16.9284	132.611	12.4462	49.0157	23.2506	4.72629	28.0957	12.5769	13.1031	17.8509
PL04964	QSSNLYcTLEVDSFGYFVNK	P11274	BCR_HUMAN	BCR	Breakpoint cluster region protein	0	4.2989	8.25076	0	1.45588	7.06583	18.3972	5.2971	6.31705	18.1227	3.76398
PL08828	RPLNSVVLQQGLADR	Q9Y276	BCS1_HUMAN	BCS1L	Mitochondrial chaperone BCS1	0	0	0	0	0	0	0	6.27074	1.90817	0	0
PL02915	DDSETPHLK	Q8NFC6	BD1L1_HUMAN	BOD1L1	Biorientation of chromosomes in cell division protein 1-like 1	4.98216	10.4167	11.3413	0	13.8152	11.2211	9.84348	12.2601	12.8333	14.3713	16.6831
PL05386	KSEDTQKVK	Q8NFC6	BD1L1_HUMAN	BOD1L1	Biorientation of chromosomes in cell division protein 1-like 1	0	0	0	0	2.83552	5.92125	0	1.56614	2.58498	2.27405	0
PL08881	SLTVSDDAESSEPERKR	Q8NFC6	BD1L1_HUMAN	BOD1L1	Biorientation of chromosomes in cell division protein 1-like 1	6.38133	1.25071	4.0387	2.77598	0	0	0	0	0	0	0
PL10552	YKGDcMHKTGDETELHSSEK	Q8NFC6	BD1L1_HUMAN	BOD1L1	Biorientation of chromosomes in cell division protein 1-like 1	0	0	1.66139	0	7.30647	0	0	0	0	42.5961	0
PL14139	TGDETELHSSEK	Q8NFC6	BD1L1_HUMAN	BOD1L1	Biorientation of chromosomes in cell division protein 1-like 1	0	0	0	0	0	18.064	0	6.0104	0	1.39768	0
PL14898	VEDKPFEETGVEPVLETASSSAHSTQKDSSHR	Q8NFC6	BD1L1_HUMAN	BOD1L1	Biorientation of chromosomes in cell division protein 1-like 1	0	39.3157	0	0	0	0	0	0	0	0	0
PL15046	TGDDNSTR	Q8NFC6	BD1L1_HUMAN	BOD1L1	Biorientation of chromosomes in cell division protein 1-like 1	0	0	0	0	0	0	0	0	4.42583	0	0
PL19463	KEQESDEEEEEEEEDEPSGATTR	Q8NFC6	BD1L1_HUMAN	BOD1L1	Biorientation of chromosomes in cell division protein 1-like 1	0	0	0	4.31796	0	0	0	0	0	0	0
PL03250	NEEAVILPcTQTERNLSPSNScEPK	A6H8Y1	BDP1_HUMAN	BDP1	Transcription factor TFIIIB component B'' homolog	0	30.7669	40.28	31.8601	29.7436	62.1778	16.9395	26.2899	31.2304	24.5169	32.2627
PL05560	KVAcEGVNNDPDESMSSR	A6H8Y1	BDP1_HUMAN	BDP1	Transcription factor TFIIIB component B'' homolog	0	60.9326	37.519	19.3259	86.3364	0	6.25681	0	37.9847	28.6313	51.8387
PL06002	QTDTHLMQSGSNDFSAVPSLDIQNISSEVLSMMHTPVEEKR	A6H8Y1	BDP1_HUMAN	BDP1	Transcription factor TFIIIB component B'' homolog	0	0	130.535	0	0	75.2102	62.1705	347.472	0	46.3958	0
PL08962	GDmSIcLPATSVGQDAMGLSISGR	A6H8Y1	BDP1_HUMAN	BDP1	Transcription factor TFIIIB component B'' homolog	0	0	8.03031	5.43436	0	6.3821	0	0	0	4.00548	0
PL09385	KVAcEGVNNDPDESmSSR	A6H8Y1	BDP1_HUMAN	BDP1	Transcription factor TFIIIB component B'' homolog	0	13.6892	15.38	14.8085	7.2194	7.28417	0	0	27.2464	0	20.6767
PL10104	DAQTVEEESLTLSR	A6H8Y1	BDP1_HUMAN	BDP1	Transcription factor TFIIIB component B'' homolog	0	3.21694	0	1.24764	1.13342	4.36113	0	0	0	5.61009	4.17006
PL18323	NLSPSNScEPK	A6H8Y1	BDP1_HUMAN	BDP1	Transcription factor TFIIIB component B'' homolog	0	0.905641	0	0	0	0	0	0	3.28331	6.19579	0
PL22007	EYLATTFPTcDLHEHGKDWQDcISGINSmIYcLcSEGK	Q8NDZ0	BEND2_HUMAN	BEND2	BEN domain-containing protein 2	0	0	0	0	0	0	2.36756	0	0	0	0
PL03751	INDELEGLGLDAGSEGDPPR	Q5T5X7	BEND3_HUMAN	BEND3	BEN domain-containing protein 3	43.8152	26.5592	25.1054	48.7227	52.2395	14.1033	118.113	223.02	61.1556	65.7335	62.593
PL09780	ENSSPcQGNGEQAGR	Q5T5X7	BEND3_HUMAN	BEND3	BEN domain-containing protein 3	0	0	0	0	3.5297	7.2226	0	0	6.40634	0	19.7133
PL02234	KRTETMDSENANSDMDK	Q5SZJ8	BEND6_HUMAN	BEND6	BEN domain-containing protein 6	40.3086	25.8468	24.8486	30.0729	27.3198	27.5003	32.1564	19.8942	33.3368	73.7202	0
PL04312	DSVDLQSLMTEmNRYR	Q8N1M1	BEST3_HUMAN	BEST3	Bestrophin-3	0	2.38655	2.97498	3.52275	1.45165	11.6706	16.4382	2.32802	0.895698	3.8046	1.86827
PL12669	RFPTMDHVVEAGFMTTDERK	Q8N1M1	BEST3_HUMAN	BEST3	Bestrophin-3	0	11.8659	0	0	0	0	0	0	0	0	0
PL19197	FPTMEHVVDAGFMSQEER	Q8NFU0	BEST4_HUMAN	BEST4	Bestrophin-4	0	0	0	1.5526	0	5.43961	0	0	0	0	0
PL05300	LVDNIDMIDGDGDDmERFmEEmR	Q5H9J7	BEX5_HUMAN	BEX5	Protein BEX5	0	28.4515	24.763	0	21.5876	8.29163	25.0228	35.6802	21.3507	9.64946	18.2374
PL07823	KTEcPEcR	Q9NZS9	BFAR_HUMAN	BFAR	Bifunctional apoptosis regulator	0	0	2.84228	22.5093	5.89342	0	0	2.89535	22.1749	0	0
PL07767	GLENTLHDAKHWHDMELQNLGAVVGR	Q13515	BFSP2_HUMAN	BFSP2	Phakinin	58.0239	0	143.077	0	0	60.6668	34.2545	0	0	0	0
PL07698	cGALQGLYTTVDFGTGSNITDAFLSQR	P16278	BGAL_HUMAN	GLB1	Beta-galactosidase	0	0	3.30244	0	0	0	0	165.685	0	2.91638	0
PL15066	EAFTYER	P16442	BGAT_HUMAN	ABO	Histo-blood group ABO system transferase	0	2.0958	0	0	0	0	0	0	0	0	0
PL08153	KYQKPIIQSEYGAETIAGFHQDPPLMFTEEYQK	P08236	BGLR_HUMAN	GUSB	Beta-glucuronidase	0	0	0	0	0	22.6273	9.30018	5.83704	0	0	8.97026
PL09616	EMKESVNR	Q6UXY1	BI2L2_HUMAN	BAIAP2L2	Brain-specific angiogenesis inhibitor 1-associated protein 2-like protein 2	0	0	0	0	3.48969	5.54916	0	0	0	2.19055	0
PL12639	LTAVVQDLKENNEMVELQR	Q96G01	BICD1_HUMAN	BICD1	Protein bicaudal D homolog 1	0	4.25437	6.69478	0	0	0	0	0	0	0	0
PL01050	KEVVGKDLLK	P53004	BIEA_HUMAN	BLVRA	Biliverdin reductase A	0	8706.89	17.3362	5791.81	4433.3	5760.7	7732.12	8649.93	4451.01	14.8336	4693.77
PL04921	KEDQYMKMTVcLETEK	P53004	BIEA_HUMAN	BLVRA	Biliverdin reductase A	13.5161	0	0	0	0	0	0	0	0	0	0
PL08606	LLGQFSEK	P53004	BIEA_HUMAN	BLVRA	Biliverdin reductase A	6.98543	3.80022	2.31578	4.58475	8.21007	0	0	0	12.4647	5.21318	21.7717
PL07328	RGIQFLQEQGMLGTSVEDIAQFLHQEER	Q9Y6D5	BIG2_HUMAN	ARFGEF2	Brefeldin A-inhibited guanine nucleotide-exchange protein 2	2.81362	19.7491	5.84081	0	7.91828	0	0	0	13.74	6.01427	13.4904
PL02847	VLSSEHTPWESGNER	Q5TH69	BIG3_HUMAN	ARFGEF3	Brefeldin A-inhibited guanine nucleotide-exchange protein 3	0	10.637	4.42234	9.03222	0	24.9882	21.8712	54.822	0	13.4807	14.2382
PL03596	IYTMAADK	Q5TH69	BIG3_HUMAN	ARFGEF3	Brefeldin A-inhibited guanine nucleotide-exchange protein 3	0	22.5074	0	0	0	0	19.8261	0	18.4909	26.8162	27.863
PL04054	EILGSPQRLcDLAGPSSTESESR	Q5TH69	BIG3_HUMAN	ARFGEF3	Brefeldin A-inhibited guanine nucleotide-exchange protein 3	0	6.10217	14.1387	11.0293	14.7988	15.96	9.40398	24.3637	10.0926	10.4917	10.8046
PL04088	LAQLSEVAMHSLGLAFIYDQTEDIR	Q13323	BIK_HUMAN	BIK	Bcl-2-interacting killer	0	12.683	46.2299	7.26826	56.1457	18.0508	25.4866	0	9.18136	11.8446	11.6952
PL19600	EGSEASSSEEDEPLPAcNGPAQAQPSPTTER	Q9UBW5	BIN2_HUMAN	BIN2	Bridging integrator 2	0	0	0	0	0	0	0	0	0	10.6611	0
PL18567	STDADLAmSKSAVK	Q9NQY0	BIN3_HUMAN	BIN3	Bridging integrator 3	0	0	0	0	0	0	0	17.8777	0	0	0
PL12102	SANTFELK	Q13489	BIRC3_HUMAN	BIRC3	Baculoviral IAP repeat-containing protein 3	0	0	0	0	4.52978	0	0	0	0	0	3.00782
PL10016	MAAAAAAASGPGcSSAAGAGAAGVSEWLVLR	Q9NR09	BIRC6_HUMAN	BIRC6	Baculoviral IAP repeat-containing protein 6	0	0	0	0	16.3001	0	8.38364	0	0	0	15.3724
PL07669	QcAEAVDRcPMcSAVIDFKQR	Q96P09	BIRC8_HUMAN	BIRC8	Baculoviral IAP repeat-containing protein 8	5.09673	0	0	0	0	0	0	0	0	0	0
PL11901	mTGYEARLITFGTWmYSVNK	Q96P09	BIRC8_HUMAN	BIRC8	Baculoviral IAP repeat-containing protein 8	0	0	0	1.17675	0	0	0	0	0	0	0
PL02888	WADIVTDLNTQNPEYLDIRHLER	Q86UB2	BIVM_HUMAN	BIVM	Basic immunoglobulin-like variable motif-containing protein	8.11727	30.522	0	14.951	36.4265	14.8116	15.6851	10.9042	6.24378	25.0252	47.9459
PL19449	AFSRGPLSPQEVEYWILIGESSR	Q86UB2	BIVM_HUMAN	BIVM	Basic immunoglobulin-like variable motif-containing protein	0	0	0	0	0	52.7529	16.8335	15.3195	0	0	0
PL18952	MAAAAEGVLATRSDEPAR	Q6QNY1	BL1S2_HUMAN	BLOC1S2	Biogenesis of lysosome-related organelles complex 1 subunit 2	0	97.4655	57.8944	0	0	0	0	0	0	0	0
PL10825	RAEVDEEHR	Q8TDH9	BL1S5_HUMAN	BLOC1S5	Biogenesis of lysosome-related organelles complex 1 subunit 5	7.90548	6.87468	4.17139	0	0	0	0	0	0	2.00468	0
PL15881	GYRMPRPDTcPPELYR	P51451	BLK_HUMAN	BLK	Tyrosine-protein kinase Blk	0	0	0	0	19.5686	0	0	0	0	0	0
PL03943	HPDVScDNccK	P54132	BLM_HUMAN	BLM	Bloom syndrome protein	4.40235	232.866	0	0	154.812	0	0	0	126.936	141.511	158.065
PL11963	ETHFNNLYSMVHYcENITEcRR	P54132	BLM_HUMAN	BLM	Bloom syndrome protein	0	18.2175	0	0	17.7732	0	0	0	0	12.3795	0
PL19984	KEDVLSTSK	P54132	BLM_HUMAN	BLM	Bloom syndrome protein	0	0	0	0	0	12.5602	0	0	0	0	0
PL11104	NGSDPASGAPNEYTMYR	A8MY62	BLML_HUMAN	LACTBL1	Putative beta-lactamase-like 1	0	19.2215	20.2919	0	20.0463	11.8387	0	11.9125	0	17.0191	0
PL11675	DGSFLIRKSSGHDSK	Q8WV28	BLNK_HUMAN	BLNK	B-cell linker protein	0	0	0	0	0	10.3032	0	0	0	0	0
PL05178	KGSSTDYQESMDTDK	O00327	BMAL1_HUMAN	ARNTL	Aryl hydrocarbon receptor nuclear translocator-like protein 1	0	12.8522	4.45605	0	25.0373	0	0	0	36.4049	0	16.9099
PL07574	LDKLTVLRMAVQHMK	O00327	BMAL1_HUMAN	ARNTL	Aryl hydrocarbon receptor nuclear translocator-like protein 1	0	0	1.08555	0	0	0	0	0	0.397477	0.682505	0
PL04365	mNNLIEELSAmIPQcNPMARKLDK	Q8WYA1	BMAL2_HUMAN	ARNTL2	Aryl hydrocarbon receptor nuclear translocator-like protein 2	26.5738	4.5616	0	21.5276	0	40.816	19.327	47.4482	9.78811	8.14649	18.0497
PL12736	MNNLIEELSAMIPQcNPMARKLDK	Q8WYA1	BMAL2_HUMAN	ARNTL2	Aryl hydrocarbon receptor nuclear translocator-like protein 2	0	0	2.44847	0	5.25689	0	4.92726	0	0	0	0
PL10070	DNGGcQQDcVNTFGSYEcQcRSGFVLHDNK	P13497	BMP1_HUMAN	BMP1	Bone morphogenetic protein 1	0	79.2324	57.552	0	0	0	0	0	0	0	0
PL16050	LWLKFVSDGSINKAGFAVNFFK	P13497	BMP1_HUMAN	BMP1	Bone morphogenetic protein 1	0	0	0	0	0	25.2715	0	6.70715	0	0	0
PL09889	KAEHSSINQENGTANPIK	Q9NSY1	BMP2K_HUMAN	BMP2K	BMP-2-inducible protein kinase	0	10.479	7.96182	0	0	0	0	0	8.20827	0	5.85041
PL19540	KTSVQGQVQKGNDESESDFESDPPSPK	Q9NSY1	BMP2K_HUMAN	BMP2K	BMP-2-inducible protein kinase	0	4.51318	0	0	19.0815	0	0	0	0	0	0
PL01017	NKSSSHQDSSRMSSVGDYNTSEQK	P22003	BMP5_HUMAN	BMP5	Bone morphogenetic protein 5	77.6314	66.5873	52.7149	104.31	35.4381	155.369	199.122	514.662	0	71.9776	90.6268
PL09878	MANVAENSSSDQRQAcK	P18075	BMP7_HUMAN	BMP7	Bone morphogenetic protein 7	0	0	0	0	11.6339	0	0	0	0	0	0
PL01092	VQGQNLDSMLHGTGMK	P36894	BMR1A_HUMAN	BMPR1A	Bone morphogenetic protein receptor type-1A	0	14.0232	48.1562	1.03921	3.94855	22.7028	0	26.7263	76.8624	20.117	11.1043
PL16946	NRDFVDGPIHHR	O00238	BMR1B_HUMAN	BMPR1B	Bone morphogenetic protein receptor type-1B	0	0	0	4.55108	0	0	0	0	0	0	3.60435
PL05566	TcEGEGRIEWccSVcR	Q1RMZ1	BMT2_HUMAN	C7orf60	Probable methyltransferase BTM2 homolog	0	6.53629	4.34476	0	25.5315	25.1204	13.1497	26.1996	12.6753	10.8015	24.6647
PL05293	ESDAGSDEGILLDDIDGASDSGESAHK	Q6ZN30	BNC2_HUMAN	BNC2	Zinc finger protein basonuclin-2	0	22.3293	20.6964	12.1923	19.6886	0	21.4626	31.4515	0	16.9247	48.478
PL07427	TFYDKGTLK	Q6ZN30	BNC2_HUMAN	BNC2	Zinc finger protein basonuclin-2	0	0	12.2359	0	0	0	0	4.4288	0	10.4723	0
PL08227	EGQAVAVPSSK	Q6ZN30	BNC2_HUMAN	BNC2	Zinc finger protein basonuclin-2	0	0	12.2359	0	0	0	0	0	0	0	0
PL12223	MPAKTPIYLK	Q9UKI2	BORG2_HUMAN	CDC42EP3	Cdc42 effector protein 3	0	7.5381	26.732	8.68254	0	0	0	0	0	0	0
PL01830	GGDVFGDTSFLSNHGGSSGSTHRSPR	Q00587	BORG5_HUMAN	CDC42EP1	Cdc42 effector protein 1	110.892	60.4874	5892.17	7.07658	4386.24	719.993	1514.62	1233.38	17.5911	3405.26	5133.46
PL17799	FASAENIPDLPYDYSSSLESVADETSPER	P50747	BPL1_HUMAN	HLCS	Biotin--protein ligase	0	13.5089	0	0	25.6962	13.3535	0	0	0	0	0
PL09223	TNKMTSLKEDVR	Q7Z569	BRAP_HUMAN	BRAP	BRCA1-associated protein	0	0	7.62152	0	0	8.96592	9.57625	4.04987	0	0	12.2469
PL03992	KGPSQcPLcKNDITK	P38398	BRCA1_HUMAN	BRCA1	Breast cancer type 1 susceptibility protein	0	9.17885	51.4308	5.30225	12.954	27.4247	3.62643	6.60482	5.23177	10.8208	5.71038
PL21108	SPSPFTHTHLAQGYRR	P38398	BRCA1_HUMAN	BRCA1	Breast cancer type 1 susceptibility protein	0	0	0	0	0	0	0	0	4.13963	3.37138	0
PL04746	YMRVASPSR	P51587	BRCA2_HUMAN	BRCA2	Breast cancer type 2 susceptibility protein	8.29086	4.3078	0	16.272	6.23874	14.398	10.5944	6.41973	36.2904	17.5273	23.1552
PL06193	SYFSNHDESLKKNDR	P51587	BRCA2_HUMAN	BRCA2	Breast cancer type 2 susceptibility protein	0	0	0	4.37235	0	0	0	0	0	0	0
PL08636	TcSKEFK	P51587	BRCA2_HUMAN	BRCA2	Breast cancer type 2 susceptibility protein	0	4.38294	8.99343	0	8.64305	6.81651	0	0	0	0	0
PL16116	VcLESAVELPKILcQEEQDAYRR	P46736	BRCC3_HUMAN	BRCC3	Lys-63-specific deubiquitinase BRCC36	0	0	0	0	31.5084	0	0	0	0	0	0
PL14642	HcLQSRARPADcVLcPNK	O95696	BRD1_HUMAN	BRD1	Bromodomain-containing protein 1	0	0	0	0	0	20.4552	0	0	0	0	0
PL14927	LQDVFEFRYAKmPDEPLEPGPLPVSTAmPPGLAK	P25440	BRD2_HUMAN	BRD2	Bromodomain-containing protein 2	12.7696	0	0	0	0	0	0	0	0	0	0
PL16165	GFSSSESESSSESSSSDSEDSETEMAPKSKK	O60885	BRD4_HUMAN	BRD4	Bromodomain-containing protein 4	0	0	0	0	0	11.6234	0	46.3045	0	0	0
PL10573	VGGNEVTELSTGSSGHDSSLFEDK	Q9NPI1	BRD7_HUMAN	BRD7	Bromodomain-containing protein 7	0	0	0	26.2911	7.39824	7.38692	0	16.102	2.32854	17.796	0
PL05033	TMAQFLR	Q9H0E9	BRD8_HUMAN	BRD8	Bromodomain-containing protein 8	0	21.3298	13.4067	6.96002	23.649	0	8.58903	6.87118	0	12.3432	14.8711
PL11341	KDPHGFFAFPVTDAIAPGYSMIIKHPMDFGTMK	Q9H8M2	BRD9_HUMAN	BRD9	Bromodomain-containing protein 9	0	6.72107	10.7463	13.4875	10.022	0	0	0	0	18.3841	0
PL13411	EHcDTEGEADDFDPGK	Q9H8M2	BRD9_HUMAN	BRD9	Bromodomain-containing protein 9	10.2733	0	0	0	0	24.9316	13.6532	0	0	0	0
PL15463	cNAAFGANDFHR	Q5VTR2	BRE1A_HUMAN	RNF20	E3 ubiquitin-protein ligase BRE1A	0	0	0	2.45427	2.92729	0	0	0	0	0	0
PL00395	LQDLATQLQEK	O75150	BRE1B_HUMAN	RNF40	E3 ubiquitin-protein ligase BRE1B	54.2656	236.874	91.4967	49.966	71.8646	223.817	128.118	553.336	87.9899	152.789	50.5225
PL05626	EYEMLRIEFEQNLAANEQAGPINR	O75150	BRE1B_HUMAN	RNF40	E3 ubiquitin-protein ligase BRE1B	0	0	23.65	0	4.83333	0	9.98262	0	13.1722	7.28973	31.8426
PL15387	MSLTLKSNKNR	O60477	BRNP1_HUMAN	BRINP1	BMP/retinoic acid-inducible neural-specific protein 1	0	0	0	0	0	0	0	0	0	0	5.38552
PL21371	SNKNRMDFIHMVIGMSMR	O60477	BRNP1_HUMAN	BRINP1	BMP/retinoic acid-inducible neural-specific protein 1	0	0	0	0	0	0	5.4286	0	0	0	0
PL07297	cTSDRNQGEEcGYDTVVQQVTK	Q96NH3	BROMI_HUMAN	TBC1D32	Protein broad-minded	0	0	1.36656	6.61551	0	0	0	7.7756	19.2328	15.8646	0
PL06101	YNAKDTIFYR	P55201	BRPF1_HUMAN	BRPF1	Peregrin	0	0	0	0	5.29454	0	0	0	53.6686	0	0
PL13591	KEScSKHASGTSFHLPQPSFR	Q9ULD4	BRPF3_HUMAN	BRPF3	Bromodomain and PHD finger-containing protein 3	0	13.638	0	0	11.9233	0	0	0	3.55577	0	9.29793
PL01490	LSESVLMKVER	Q8IWQ3	BRSK2_HUMAN	BRSK2	Serine/threonine-protein kinase BRSK2	2.57475	1.81573	4.67222	2.15872	5.84518	0	2.09282	0	1.12672	1.59638	1.68791
PL01744	RSAHGPLGDSAAAGPGPGGDAEYPTGK	Q8IWQ3	BRSK2_HUMAN	BRSK2	Serine/threonine-protein kinase BRSK2	4.44749	0	3.11624	18.3209	8.59363	16.774	3.93563	5.23992	3.56264	7.77862	18.0049
PL06875	GQTGLVKLGVHcVTcQK	Q8IWQ3	BRSK2_HUMAN	BRSK2	Serine/threonine-protein kinase BRSK2	0	0	0	0	13.2764	9.32667	0	9.6341	0	0	0
PL07694	SLPSLEDIDPDVLDSMHSLGcFRDR	Q8IWQ3	BRSK2_HUMAN	BRSK2	Serine/threonine-protein kinase BRSK2	30.0735	0	46.0373	0	0	0	18.9559	22.7234	0	0	0
PL05497	KSESYSESSSDSSSR	Q9NSI6	BRWD1_HUMAN	BRWD1	Bromodomain and WD repeat-containing protein 1	15.3654	8.71356	9.47214	13.8915	9.41252	0	0	0	21.0507	2.17482	11.1267
PL06035	TcMHNQK	Q9NSI6	BRWD1_HUMAN	BRWD1	Bromodomain and WD repeat-containing protein 1	11.7836	0	0	7.29157	0	0	0	0	0	0	0
PL06262	LLHNSEDEQSLKSEIEEEELK	Q9NSI6	BRWD1_HUMAN	BRWD1	Bromodomain and WD repeat-containing protein 1	11.8704	0	10.085	0	4.78333	17.3255	4.23599	6.4433	9.80337	4.24508	11.9912
PL07344	NQHcTNISELSNTSENDEQNAEDLDDSDLPK	Q9NSI6	BRWD1_HUMAN	BRWD1	Bromodomain and WD repeat-containing protein 1	0	4.9267	29.6412	20.5511	106.479	0	0	0	63.5368	0	78.2762
PL16228	SEIEEEELKDENQLLPVSSSHTAQSNVDESENR	Q9NSI6	BRWD1_HUMAN	BRWD1	Bromodomain and WD repeat-containing protein 1	0	0	78.6765	0	0	0	0	0	0	0	0
PL18485	KPLHLAcTTAKK	Q9NSI6	BRWD1_HUMAN	BRWD1	Bromodomain and WD repeat-containing protein 1	0	0	0	0	0	0	0	18.901	0	0	0
PL12277	MTGNNLPSGEDK	Q6RI45	BRWD3_HUMAN	BRWD3	Bromodomain and WD repeat-containing protein 3	0	0	2.43349	0	2.91788	1.23015	1.76573	0	0	0	0
PL07685	SMESNGRPASTHYYGDSDYRHGAR	Q9UPA5	BSN_HUMAN	BSN	Protein bassoon	0	0	14.1622	0	14.2788	0	0	3.34417	12.9226	7.85365	6.22359
PL10864	YLELGITQRK	Q9UPA5	BSN_HUMAN	BSN	Protein bassoon	0	2.578	0	0	0	0	0	0	0	0	0
PL10952	SPANYNTcTTcR	Q9UPA5	BSN_HUMAN	BSN	Protein bassoon	0	0	0	0	0	1.51384	0.885074	0.603072	0	0.969907	1.12233
PL13623	SPGAPTPSPMVAQGTQTPHRPSTPR	Q9UPA5	BSN_HUMAN	BSN	Protein bassoon	0	0	0	0	0	41.3259	9.66459	0	0	0	0
PL21681	HSYHDYDEPPEEGLWPHDEGGPGR	Q9UPA5	BSN_HUMAN	BSN	Protein bassoon	0	0	8.78797	0	0	0	0	0	0	0	0
PL22051	YGPGPMGPKHPSK	Q9UPA5	BSN_HUMAN	BSN	Protein bassoon	0	0	0	0	0	11.1852	6.47324	2.6645	0	0	0
PL03460	LIYWEcTDDGEAFGKK	Q075Z2	BSPH1_HUMAN	BSPH1	Binder of sperm protein homolog 1	0	0	4.29767	0	6.14167	11.427	2.06322	0	0	0	1.15328
PL06587	TEEAEGILDPQESEMLNFNEK	Q5W0U4	BSPRY_HUMAN	BSPRY	B box and SPRY domain-containing protein	0	0	15.5555	6.3798	18.1285	0	0	11.0833	0	10.436	0
PL05843	NMScSINNTLLGQKK	Q7KYR7	BT2A1_HUMAN	BTN2A1	Butyrophilin subfamily 2 member A1	0	17.4093	19.2432	11.638	10.735	15.7994	17.9201	0	16.8333	14.2261	34.6152
PL05965	RTFLHAANVVLDQDTGHPYLFVSEDKR	Q96KV6	BT2A3_HUMAN	BTN2A3P	Putative butyrophilin subfamily 2 member A3	0	52.9849	62.2606	0	0	0	0	0	80.8463	0	0
PL07850	KIQYMARGEK	O00478	BT3A3_HUMAN	BTN3A3	Butyrophilin subfamily 3 member A3	0	0	0	13.9019	18.2909	32.8077	0	0	0	15.5911	17.2796
PL09158	KEWHIGVcSK	O00478	BT3A3_HUMAN	BTN3A3	Butyrophilin subfamily 3 member A3	0	5.06696	2.51215	6.26583	0	0	0	0	4.94099	0	4.12806
PL20142	IHNVTASDSGK	O00478	BT3A3_HUMAN	BTN3A3	Butyrophilin subfamily 3 member A3	3271.21	0	0	0	0	0	0	0	0	0	0
PL06104	SNDSTDGEPEEK	O14981	BTAF1_HUMAN	BTAF1	TATA-binding protein-associated factor 172	0	0	0	0	0	0	0	0	0	4.20878	0
PL03852	EPLYNWQATK	Q9H0C5	BTBD1_HUMAN	BTBD1	BTB/POZ domain-containing protein 1	0	0	0	0	0	0	0	3.72904	0	0	0
PL14015	WGEHQLMKR	Q9P203	BTBD7_HUMAN	BTBD7	BTB/POZ domain-containing protein 7	0	0	0	1.04232	0	0	0	2.29641	0.959028	1.37542	0
PL05911	ATLTDEKEEVLLDFLSLAHK	Q96Q07	BTBD9_HUMAN	BTBD9	BTB/POZ domain-containing protein 9	0	0	18.8408	0	6.66642	7.91199	0	24.3637	2.4705	8.67168	0
PL22091	SALLDGDTQNYDLDHGFSRHPIDDDcR	Q96Q07	BTBD9_HUMAN	BTBD9	BTB/POZ domain-containing protein 9	0	0	0	0	0	0	0	0	20.8561	0	0
PL17661	ASPNGSISSAGNSSRNSSQSSSDGScK	Q9BSF8	BTBDA_HUMAN	BTBD10	BTB/POZ domain-containing protein 10	0	0	0	0	14.7329	0	0	0	0	0	0
PL01274	TLEDLTLDSGYGGAADSVR	A6QL63	BTBDB_HUMAN	BTBD11	Ankyrin repeat and BTB/POZ domain-containing protein BTBD11	0	22.2292	20.1764	2.50426	14.7282	23.5905	16.2085	48.2909	10.5116	27.639	0
PL03754	LPKQPFSGDLLSLSQmcK	Q32M84	BTBDG_HUMAN	BTBD16	BTB/POZ domain-containing protein 16	9.49561	8.87831	5.58826	4.0149	6.72054	7.74956	0	0.531215	5.72175	7.7762	5.69918
PL18271	MIMSNTHKAR	Q32M84	BTBDG_HUMAN	BTBD16	BTB/POZ domain-containing protein 16	32.9899	0	0	0	0	0	0	0	0	0	0
PL06774	NSSPSSHSQEPR	B2RXH4	BTBDI_HUMAN	BTBD18	BTB/POZ domain-containing protein 18	0	0	0	0	0	0	0	0	10.3307	0	0
PL07556	NSSPSSHSQEPRENK	B2RXH4	BTBDI_HUMAN	BTBD18	BTB/POZ domain-containing protein 18	3.49272	0	0	3.13421	0	11.8614	0	12.9328	0	3.78282	0
PL11814	TSIYPFLDFMPSPQVVR	P43251	BTD_HUMAN	BTD	Biotinidase	0	0	0	0	0	0	3.14497	0	0	0	0
PL18745	EGSMSEDEFIEEAK	Q06187	BTK_HUMAN	BTK	Tyrosine-protein kinase BTK	0	0	0	0	0	0	0	5.46414	0	7.21713	0
PL02621	DEMASRPWLLYR	Q7Z6A9	BTLA_HUMAN	BTLA	B- and T-lymphocyte attenuator	0	0	0	0	0	15.5256	6.11325	12.5595	0	0	0
PL12953	QTSWKEEK	Q7Z6A9	BTLA_HUMAN	BTLA	B- and T-lymphocyte attenuator	0	0	14.1044	0	23.8137	70.545	0	0	0	0	45.3694
PL09792	VGEDIQLTcYLSPK	Q9UIR0	BTNL2_HUMAN	BTNL2	Butyrophilin-like protein 2	0	0	5.71453	0	3.7603	0	0	0	0	1.90569	43.9971
PL13684	YAVDVTLDPASAHPSLEVSEDGKSVSSR	Q6UXG8	BTNL9_HUMAN	BTNL9	Butyrophilin-like protein 9	0	0	38.0327	0	0	0	0	0	0	0	0
PL02252	TLAPSPKSPGDFTSAAQLASTPFHK	O43683	BUB1_HUMAN	BUB1	Mitotic checkpoint serine/threonine-protein kinase BUB1	0	14.1857	15.0889	0	11.8457	18.1207	0	45.2962	0	0	12.0285
PL15720	LQSQHRQFQARVSR	O60566	BUB1B_HUMAN	BUB1B	Mitotic checkpoint serine/threonine-protein kinase BUB1 beta	0	2.5179	4.62299	0	0	0	0	0	0	0	2.37237
PL01235	EAETEPHEGK	P41223	BUD31_HUMAN	BUD31	Protein BUD31 homolog	23.1089	99.0906	84.9903	90.6071	102.479	49.6742	26.9001	45.1758	130.714	92.5254	120.761
PL04263	IIEcTHcGcRGcSG	P41223	BUD31_HUMAN	BUD31	Protein BUD31 homolog	24.1331	4.19427	11.5511	8.59965	23.1077	12.054	39.2238	2.14292	21.1354	9.15573	28.2299
PL05280	KAHQDFGYFYGSSYVAAPDSSR	Q9UBR1	BUP1_HUMAN	UPB1	Beta-ureidopropionase	10.9781	13.4711	0	8.28364	12.248	15.9864	12.2464	14.5189	0	0	0
PL05100	KGFGSSGLRFGR	Q8N1D0	BWR1B_HUMAN	SLC22A18AS	Beckwith-Wiedemann syndrome chromosomal region 1 candidate gene B protein	0	1.94775	0	6.18553	10.5467	12.4318	4.07477	8.23007	9.99417	1.4669	8.72941
PL15966	DRLEVVYSVPDNVPGQNGSR	Q8N1D0	BWR1B_HUMAN	SLC22A18AS	Beckwith-Wiedemann syndrome chromosomal region 1 candidate gene B protein	4.47526	0	0	0	6.76525	0	0	4.61992	0	1.48602	0
PL05666	LKRDPGIDGVGEISSQLMFTISQVTPLHSGTYQccAR	O95971	BY55_HUMAN	CD160	CD160 antigen	0	0	4.5545	67.0099	11.8504	97.6864	22.4388	27.9302	22.9648	44.0966	60.879
PL10776	AIEMFMNK	Q13895	BYST_HUMAN	BYSL	Bystin	0	0	0	0	4.14857	0	0	0	4.50825	0	10.0625
PL15551	TLADIIMEKLTEK	Q13895	BYST_HUMAN	BYSL	Bystin	22.4978	14.4261	0	0	45.7449	0	0	0	0	0	0
PL08815	MDEARDNAcNDMGK	Q99622	C10_HUMAN	C12orf57	Protein C10	0	0	0	4.64692	7.07822	0	0	0	7.59923	5.62219	0
PL02963	SMPEESEDcWEAR	Q96A19	C102A_HUMAN	CCDC102A	Coiled-coil domain-containing protein 102A	0	43.7014	5.20301	40.9396	96.8548	13.5688	33.9188	8.69357	58.5226	4.68557	59.2883
PL03728	GEMERLQAENAAEWGR	Q96A19	C102A_HUMAN	CCDC102A	Coiled-coil domain-containing protein 102A	0	345.515	85.5468	130.342	343.557	0	4.03943	0	120.663	53.5113	346.152
PL05537	GEmERLQAENAAEWGR	Q96A19	C102A_HUMAN	CCDC102A	Coiled-coil domain-containing protein 102A	0	11.2381	0	9.87923	10.1232	8.9017	0	9.0743	7.09094	4.36368	1.2569
PL02375	TVLPFEAMPR	P15538	C11B1_HUMAN	CYP11B1	Cytochrome P450 11B1, mitochondrial	0	2.96983	11.2771	19.5072	14.2859	2.81613	2.73418	0	0	2.03904	19.5565
PL00908	MQQKLQNDLTAEVAGSSQTGLHR	A2RUR9	C144A_HUMAN	CCDC144A	Coiled-coil domain-containing protein 144A	2033.14	914.323	431.265	1249.8	1137.74	0	152.809	44.8297	1225.63	713.968	1006.81
PL13529	EDVQLHKDVEEEMEKHR	A2RUR9	C144A_HUMAN	CCDC144A	Coiled-coil domain-containing protein 144A	0	0.77919	0	0	3.29438	3.84173	0	0	0	0	0
PL15853	KENGEHDRPADKTSNEK	A2RUR9	C144A_HUMAN	CCDC144A	Coiled-coil domain-containing protein 144A	0	0	0	5.7685	0	23.2128	0	15.6505	0	0	0
PL18326	DLSQTQcQKK	A2RUR9	C144A_HUMAN	CCDC144A	Coiled-coil domain-containing protein 144A	0	0	0	7.50656	4.73685	0	0	0	7.10697	0	0
PL08016	EKMDTGVKTSQEPEMAK	Q8IYA2	C144C_HUMAN	CCDC144CP	Putative coiled-coil domain-containing protein 144C	0	8.67127	6.33575	0	18.698	0	6.63093	0	10.6856	7.17598	20.6683
PL02347	APGWANSSAGSGRIWMDHVScR	Q86VB7	C163A_HUMAN	CD163	Scavenger receptor cysteine-rich type 1 protein M130	0	0	0	29.6843	0	0	66.168	51.6618	0	0	17.8873
PL21139	QLGcGSALKTSYQVYSK	Q86VB7	C163A_HUMAN	CD163	Scavenger receptor cysteine-rich type 1 protein M130	0	0	0	0	0	0.672963	0	0	0	0	0
PL06941	ISSPAEETWITcEDRIRVR	Q9NR16	C163B_HUMAN	CD163L1	Scavenger receptor cysteine-rich type 1 protein M160	0	12.6184	5.12524	6.2028	3.56735	0	5.38664	0	14.1475	3.1463	27.0928
PL19034	VLcRQLScGTALSTTGGK	Q9NR16	C163B_HUMAN	CD163L1	Scavenger receptor cysteine-rich type 1 protein M160	1.5936	0	0	0	0	0	0	0	0	0	0
PL18779	QLEVcEHcVEGDR	Q6UWJ8	C16L2_HUMAN	CD164L2	CD164 sialomucin-like 2 protein	0	0	0	0	0	3.13155	0.732353	0	0	0	0
PL09234	IEQFSQEHSVKK	Q2TBE0	C19L2_HUMAN	CWF19L2	CWF19-like protein 2	0	13.3197	7.3547	11.2054	8.08614	5.7097	9.25159	0	12.4051	7.64188	8.84283
PL09321	TDGDYYTLDDMFVSK	Q2TBE0	C19L2_HUMAN	CWF19L2	CWF19-like protein 2	0	10.1361	6.2496	0	6.6923	0	0	0	0	0	4.41371
PL09823	KAImESDEEWSmNK	Q2TBE0	C19L2_HUMAN	CWF19L2	CWF19-like protein 2	0	40.1171	73.0904	0	0	64.5198	18.861	0	0	20.6688	0
PL12897	KLIDLSSK	Q2TBE0	C19L2_HUMAN	CWF19L2	CWF19-like protein 2	0	0	0	0	0	0	0	0.13321	1.01338	0	0
PL22043	KEQTRNAR	Q2TBE0	C19L2_HUMAN	CWF19L2	CWF19-like protein 2	0	0	1.98831	0	0	0	0	0	1.76896	1.41462	0
PL01827	KGHIYQGSEADSVFSGFLIFPSA	P02745	C1QA_HUMAN	C1QA	Complement C1q subcomponent subunit A	29.15	27.049	39.3382	29.503	47.2273	4.3328	34.3208	32.1739	36.4507	38.9415	58.1681
PL02594	DQPRPAFSAIR	P02745	C1QA_HUMAN	C1QA	Complement C1q subcomponent subunit A	6.66602	18.7339	12.0519	13.7931	23.2654	11.5686	13.969	35.8909	16.7142	18.7277	30.3583
PL02700	SLGFcDTTNK	P02745	C1QA_HUMAN	C1QA	Complement C1q subcomponent subunit A	37.9824	18.4289	0	22.1311	35.8146	42.8558	37.5453	32.3695	19.029	22.0047	32.8788
PL10728	GHIYQGSEADSVFSGFLIFPSA	P02745	C1QA_HUMAN	C1QA	Complement C1q subcomponent subunit A	0	0.93525	4.58661	5.79181	0	7.87799	4.63794	4.54317	0	0	0
PL19557	GLFQVVSGGMVLQLQQGDQVWVEKDPK	P02745	C1QA_HUMAN	C1QA	Complement C1q subcomponent subunit A	16.2693	0	0	0	0	0	0	0	0	8.04	0
PL01438	FDHVITNMNNNYEPR	P02746	C1QB_HUMAN	C1QB	Complement C1q subcomponent subunit B	26.6537	33.1489	0	37.481	32.6615	59.458	51.2382	100.705	29.5589	41.2649	52.931
PL02805	GNLcVNLMR	P02746	C1QB_HUMAN	C1QB	Complement C1q subcomponent subunit B	15.8735	11.512	11.2193	11.8426	7.77239	17.4899	17.7434	27.87	5.9965	10.5667	12.4262
PL05719	TINVPLRR	P02746	C1QB_HUMAN	C1QB	Complement C1q subcomponent subunit B	0	22.1824	19.3588	18.3105	21.9265	0	18.4899	0	12.0104	16.2543	31.1985
PL08620	IAFSATR	P02746	C1QB_HUMAN	C1QB	Complement C1q subcomponent subunit B	0	0	0	16.1399	26.6845	0	0	0	21.1652	0	3.12265
PL09781	LEQGENVFLQATDK	P02746	C1QB_HUMAN	C1QB	Complement C1q subcomponent subunit B	31.4414	0	0	0	0	61.1579	51.5033	56.1613	0	0	0
PL11240	DQTIRFDHVITNMNNNYEPR	P02746	C1QB_HUMAN	C1QB	Complement C1q subcomponent subunit B	0	11.3027	20.2727	0	0	0	0	0	0	0	0
PL12078	TINVPLR	P02746	C1QB_HUMAN	C1QB	Complement C1q subcomponent subunit B	0	4.45919	3.61278	0	0	9.13402	0	1.4555	0	0	0
PL14349	VPGLYYFTYHASSR	P02746	C1QB_HUMAN	C1QB	Complement C1q subcomponent subunit B	0	0	9.67618	0	0	0	0	0	0	0	0
PL00829	FQSVFTVTR	P02747	C1QC_HUMAN	C1QC	Complement C1q subcomponent subunit C	27.9001	62.6691	40.9862	36.1082	67.6996	54.0184	46.7549	65.356	50.9897	52.0592	90.4307
PL02030	QTHQPPAPNSLIR	P02747	C1QC_HUMAN	C1QC	Complement C1q subcomponent subunit C	0	86.5568	65.9846	58.7729	98.0785	67.2397	78.1604	0	74.0004	91.4363	138.153
PL02050	FNAVLTNPQGDYDTSTGK	P02747	C1QC_HUMAN	C1QC	Complement C1q subcomponent subunit C	0	0	24.6132	50.1214	0	99.5562	77.5862	121.397	0	17.2224	0
PL09165	TNQVNSGGVLLR	P02747	C1QC_HUMAN	C1QC	Complement C1q subcomponent subunit C	30.5075	0	0	14.5339	7.98417	52.5263	40.9464	21.9107	0	0	0
PL13011	VVTFcGHTSK	P02747	C1QC_HUMAN	C1QC	Complement C1q subcomponent subunit C	0	0	0	0	0	0.679574	0	0	0	0	0
PL03704	GEPGLPGPcScGSGHTK	Q9BXJ5	C1QT2_HUMAN	C1QTNF2	Complement C1q tumor necrosis factor-related protein 2	30.2991	12.1131	20.7842	59.3686	18.2156	4669	12.5865	31.7224	17.6713	20.2113	29.6301
PL14628	GDEVWLRMGNGALHGDHQR	Q9BXJ4	C1QT3_HUMAN	C1QTNF3	Complement C1q tumor necrosis factor-related protein 3	42.2528	113.695	0	0	103.491	0	0	0	3.23294	0	0
PL11131	SIMQSQSVMLDLAYGDR	Q9BXI9	C1QT6_HUMAN	C1QTNF6	Complement C1q tumor necrosis factor-related protein 6	0	0	0	0	0	0	0	0	30.658	0	16.1958
PL00363	VLNYVDWIK	P00736	C1R_HUMAN	C1R	Complement C1r subcomponent	23.4335	17.3759	16.8782	10.7962	16.799	11.0417	10.6496	7.83128	22.8962	13.8824	18.8647
PL01408	YTTTMGVNTYK	P00736	C1R_HUMAN	C1R	Complement C1r subcomponent	9.33937	20.9758	14.571	12.9798	16.4296	12.0163	12.6351	0	26.5138	16.2664	18.2066
PL01534	TLDEFTIIQNLQPQYQFR	P00736	C1R_HUMAN	C1R	Complement C1r subcomponent	22.0118	72.5537	26.1756	27.2236	43.3917	25.9893	21.4251	30.0219	68.2534	24.7832	47.4418
PL01644	WILTAAHTIYPK	P00736	C1R_HUMAN	C1R	Complement C1r subcomponent	0	10.1272	6.03129	4.24025	9.73961	4.8711	4.62028	3.11054	5.12737	4.52099	7.2563
PL01718	FcGQLGSPLGNPPGK	P00736	C1R_HUMAN	C1R	Complement C1r subcomponent	0.666255	15.9311	15.532	8.85867	11.5798	18.336	11.3365	17.1554	21.733	13.062	12.8379
PL01951	LPVANPQAcENWLR	P00736	C1R_HUMAN	C1R	Complement C1r subcomponent	17.7344	47.486	44.6033	26.0839	63.2521	26.877	28.2915	26.6059	80.6174	41.991	50.0744
PL02134	MGNFPWQVFTNIHGR	P00736	C1R_HUMAN	C1R	Complement C1r subcomponent	0	21.4767	10.6457	10.5087	20.9852	0	6.38711	0	0	8.83626	14.6694
PL02136	ESEQGVYTcTAQGIWK	P00736	C1R_HUMAN	C1R	Complement C1r subcomponent	0	23.064	16.6749	0	24.7314	13.463	11.8268	14.8695	32.7644	17.6991	23.9338
PL02349	LVFQQFDLEPSEGcFYDYVK	P00736	C1R_HUMAN	C1R	Complement C1r subcomponent	12.596	59.0403	19.2967	21.8773	42.0504	21.0974	14.583	22.2268	64.2008	21.6974	46.7977
PL02366	YTTEIIK	P00736	C1R_HUMAN	C1R	Complement C1r subcomponent	8.46446	19.5955	20.9725	10.2367	15.2789	12.1258	0	0	22.9877	15.9396	21.1556
PL02556	LFGEVTSPLFPKPYPNNFETTTVITVPTGYR	P00736	C1R_HUMAN	C1R	Complement C1r subcomponent	30.7991	22.0867	0	50.6913	72.8764	39.4183	0	0	96.4157	0	79.7605
PL02728	IQYYcHEPYYK	P00736	C1R_HUMAN	C1R	Complement C1r subcomponent	11.3426	0	27.8236	0	0	23.0239	21.5598	0	54.0578	0	36.4356
PL02918	KEFMSQGNK	P00736	C1R_HUMAN	C1R	Complement C1r subcomponent	10.065	25.3125	0	15.2851	11.8657	6.9204	0	2.9131	0	14.5577	0
PL02966	FcGQLGSPLGNPPGKK	P00736	C1R_HUMAN	C1R	Complement C1r subcomponent	0	32.5701	21.1909	18.4659	30.2142	10.5355	13.2601	18.4044	40.2972	20.1581	31.6466
PL03026	QGYQLIEGNQVLHSFTAVcQDDGTWHR	P00736	C1R_HUMAN	C1R	Complement C1r subcomponent	16.915	34.0172	0	0	17.752	17.5975	8.06781	0	38.2595	23.573	25.7625
PL03544	QRPPDLDTSSNAVDLLFFTDESGDSR	P00736	C1R_HUMAN	C1R	Complement C1r subcomponent	24.7233	65.5855	54.1489	50.8985	77.418	0	8.05015	0	68.9861	33.5686	75.6437
PL03592	GYGFYTK	P00736	C1R_HUMAN	C1R	Complement C1r subcomponent	0	14.6799	14.9776	8.70844	14.4153	8.41818	8.05898	0	22.4016	11.5518	17.5036
PL03861	FLEPFDIDDHQQVHcPYDQLQIYANGK	P00736	C1R_HUMAN	C1R	Complement C1r subcomponent	0	43.1894	18.1602	27.4826	42.2387	18.8875	8.19591	10.9072	50.9897	32.0438	44.6413
PL03993	cLPVcGKPVNPVEQR	P00736	C1R_HUMAN	C1R	Complement C1r subcomponent	0	30.0099	17.5224	16.6165	5.22395	0	0	9.8809	39.1524	0	29.7142
PL04152	DYFIATcK	P00736	C1R_HUMAN	C1R	Complement C1r subcomponent	0	28.0953	15.2837	16.1347	24.5432	17.5333	14.7244	0	38.3969	20.7293	27.7033
PL04311	MDVFSQNMFcAGHPSLK	P00736	C1R_HUMAN	C1R	Complement C1r subcomponent	0	24.6669	15.4656	15.8679	14.5	13.9088	10.6408	0	26.239	13.2725	0
PL04832	QDAcQGDSGGVFAVR	P00736	C1R_HUMAN	C1R	Complement C1r subcomponent	0	4.58831	4.72144	0	0	24.1572	20.0381	45.3414	8.66391	5.22528	5.20348
PL07644	QDAcQGDSGGVFAVRDPNTDR	P00736	C1R_HUMAN	C1R	Complement C1r subcomponent	0	21.1672	16.5229	0	17.3473	0	0	0	28.6431	15.9227	21.5309
PL09566	GLTLHLK	P00736	C1R_HUMAN	C1R	Complement C1r subcomponent	0	0	0	0	0	0	0	0	7.34967	0	0
PL11541	VLNYVDWIKK	P00736	C1R_HUMAN	C1R	Complement C1r subcomponent	0	1.51697	1.56005	0	0.829655	0	0	0	0	0	0
PL11808	GFLAYYQAVDLDEcASR	P00736	C1R_HUMAN	C1R	Complement C1r subcomponent	7.39859	12.6986	0	15.5027	0	0	0	0	0	0	0
PL15071	NIGEFcGK	P00736	C1R_HUMAN	C1R	Complement C1r subcomponent	0	0	0	12.9435	25.0608	0	0	0	33.3826	0	0
PL08069	QRPEVFSDNMFcVGDETQR	Q9NZP8	C1RL_HUMAN	C1RL	Complement C1r subcomponent-like protein	0	5.9352	4.0494	2.14965	7.47354	0	2.95062	7.82376	8.44868	7.50271	5.01024
PL12469	LGNFPWQAFTSIHGR	Q9NZP8	C1RL_HUMAN	C1RL	Complement C1r subcomponent-like protein	0	0	0	0	3.64029	0	0	0	0	3.44883	2.76893
PL13137	GSEAINAPGDNPAK	Q9NZP8	C1RL_HUMAN	C1RL	Complement C1r subcomponent-like protein	0	0	0	0	3.87561	0	0	7.06681	6.53685	0	0
PL14446	GQESSTDIKAPEGFAVR	Q9NZP8	C1RL_HUMAN	C1RL	Complement C1r subcomponent-like protein	0	4.01839	0	0	0	0	0	0	0	6.64353	0
PL00453	MLTPEHVFIHPGWK	P09871	C1S_HUMAN	C1S	Complement C1s subcomponent	0	47.5751	25.0792	22.4601	39.6032	12.5999	18.9007	25.2064	62.4607	27.0582	35.3993
PL00683	LLEVPEGR	P09871	C1S_HUMAN	C1S	Complement C1s subcomponent	0	36.4438	22.7939	24.3898	44.7565	21.4562	22.6155	26.651	60.6519	27.9295	44.8373
PL01821	QFGPYcGHGFPGPLNIETK	P09871	C1S_HUMAN	C1S	Complement C1s subcomponent	24.1886	51.1371	54.4486	49.3185	41.0857	56.9271	36.2422	27.8549	74.298	37.2957	54.8354
PL02199	TNFDNDIALVR	P09871	C1S_HUMAN	C1S	Complement C1s subcomponent	0	59.7304	41.6497	33.7769	34.9028	32.7699	25.7295	29.7962	102.186	38.288	69.1463
PL02226	SNALDIIFQTDLTGQK	P09871	C1S_HUMAN	C1S	Complement C1s subcomponent	11.2315	24.9563	0	13.9304	23.8843	14.9816	5.51474	0	33.7947	11.1718	24.0654
PL02476	NYVDWIMK	P09871	C1S_HUMAN	C1S	Complement C1s subcomponent	0	8.53324	4.93333	0	6.617	0	0	0	8.27925	0	7.84723
PL03691	VGATSFYSTcQSNGK	P09871	C1S_HUMAN	C1S	Complement C1s subcomponent	11.5614	30.0099	18.9585	18.4556	29.4141	24.0627	20.2016	38.9156	48.9749	22.7381	36.5476
PL04211	EDTPNSVWEPAK	P09871	C1S_HUMAN	C1S	Complement C1s subcomponent	14.5403	21.6103	20.1699	18.2302	0	21.4751	23.786	42.9035	34.0466	18.5244	25.1576
PL05580	SSNNPHSPIVEEFQVPYNK	P09871	C1S_HUMAN	C1S	Complement C1s subcomponent	0	249.563	276.095	247.24	0	243.083	0	430.841	0	0	0
PL06055	cVPVcGVPR	P09871	C1S_HUMAN	C1S	Complement C1s subcomponent	9.72475	33.5497	20.0865	0	35.1793	20.9463	26.9884	0	53.2794	29.5752	40.6644
PL06211	DVVQITcLDGFEVVEGR	P09871	C1S_HUMAN	C1S	Complement C1s subcomponent	0	14.5842	0	0	21.3288	8.75438	0	6.85914	23.7891	11.9027	20.3966
PL06677	LPVAPLR	P09871	C1S_HUMAN	C1S	Complement C1s subcomponent	3.15803	0	2.70103	1.60699	3.37674	3.55841	0	0	1.34034	0	2.92101
PL07030	VEKPTADAEAYVFTPNMIcAGGEK	P09871	C1S_HUMAN	C1S	Complement C1s subcomponent	0	0	51.6876	0	0	24.9316	0	0	71.436	0	0
PL08334	GDSGGAFAVQDPNDK	P09871	C1S_HUMAN	C1S	Complement C1s subcomponent	0	3.00099	0	2.20379	2.38137	12.6207	10.4	22.1214	6.26897	2.80505	0
PL09030	cQPVDcGIPESIENGKVEDPESTLFGSVIR	P09871	C1S_HUMAN	C1S	Complement C1s subcomponent	0	80.8799	0	18.067	77.418	27.6325	0	17.3059	62.3004	0	55.3955
PL10062	MGPTVSPIcLPGTSSDYNLMDGDLGLISGWGR	P09871	C1S_HUMAN	C1S	Complement C1s subcomponent	0	0	14.1108	0	18.3591	0	0	6.51453	29.0094	0	0
PL11959	REDFDVEAADSAGNcLDSLVFVAGDR	P09871	C1S_HUMAN	C1S	Complement C1s subcomponent	0	0	0	18.8856	12.6245	16.0865	0	0	15.3771	11.5155	0
PL13589	GMDScKGDSGGAFAVQDPNDKTK	P09871	C1S_HUMAN	C1S	Complement C1s subcomponent	0	13.0837	2.44633	0	7.28764	0	0	0	8.84937	0	6.90623
PL13813	LPVAPLRK	P09871	C1S_HUMAN	C1S	Complement C1s subcomponent	0	0	0	10.5838	16.9472	0	0	0	19.3221	0	0
PL16677	YHGDPMPcPK	P09871	C1S_HUMAN	C1S	Complement C1s subcomponent	0	0	0	9.90255	11.0362	0	0	0	17.1057	0	0
PL18062	IIGGSDADIK	P09871	C1S_HUMAN	C1S	Complement C1s subcomponent	18.1718	0	0	0	0	0	0	0	0	0	0
PL19652	DVVQITcLDGFEVVEGRVGATSFYSTcQSNGK	P09871	C1S_HUMAN	C1S	Complement C1s subcomponent	0	0	0	0	11.7892	7.47758	0	0	0	0	0
PL05232	GDAGEPGcPGSPGKDGTSGEK	B2RNN3	C1T9B_HUMAN	C1QTNF9B	Complement C1q and tumor necrosis factor-related protein 9B	18.9982	0	0	0	0	0	0	0	0	0	0
PL02236	LGIEKTDPTTLTDEEINR	P11586	C1TC_HUMAN	MTHFD1	C-1-tetrahydrofolate synthase, cytoplasmic	0	15.4547	8.92494	11.9566	0	10.6734	18.5076	28.9986	10.8986	14.6448	28.0338
PL06451	TDPSTLTEEEVSK	Q6UB35	C1TM_HUMAN	MTHFD1L	Monofunctional C1-tetrahydrofolate synthase, mitochondrial	0	7.51807	12.6041	4.59511	0	0	0	0	0.0628728	0	0.38452
PL09295	ASSGGGGGGGGGREGLLGQR	Q6UB35	C1TM_HUMAN	MTHFD1L	Monofunctional C1-tetrahydrofolate synthase, mitochondrial	0	0	18.0232	0	0	20.2286	12.5357	6.40468	0	5.83275	8.60338
PL07623	VDNFGSIPFGHGVRScIGR	Q4G0S4	C27C1_HUMAN	CYP27C1	Cytochrome P450 27C1	0	8.56663	6.63485	6.66732	22.8677	7.6844	0	0	9.3153	24.6379	17.0667
PL12985	FSQIHVDNK	Q4G0S4	C27C1_HUMAN	CYP27C1	Cytochrome P450 27C1	0	0	0	0	0	4.75211	0	0	2.27771	0	2.4071
PL17212	LRDLGQLWPADSScR	Q96MC4	C295L_HUMAN	CEP295NL	CEP295 N-terminal-like protein	0	0	0	0	0	0	6.11988	0	0	0	0
PL04313	QAADFAEQFRSYSESEK	Q96HQ2	C2AIL_HUMAN	CDKN2AIPNL	CDKN2AIP N-terminal-like protein	0	12.6941	0	12.8503	28.7082	30.5774	21.4582	55.0929	28.7576	19.7007	38.9841
PL00403	YYYPNVRDQK	Q4AC94	C2CD3_HUMAN	C2CD3	C2 domain-containing protein 3	479.12	573.706	183.657	939.486	2173.82	1329.87	1672.75	1143.39	2113.45	2674.35	3609.95
PL03203	EGPScPSPGPFcREELMVK	Q4AC94	C2CD3_HUMAN	C2CD3	C2 domain-containing protein 3	40.8294	29.8541	14.9712	129.927	15.9072	25.5171	12.8162	7.79968	25.5979	199.766	28.5379
PL06543	VRWWGETSDGTLFcPR	Q4AC94	C2CD3_HUMAN	C2CD3	C2 domain-containing protein 3	4.2114	0	0	0	10.1302	6.12712	6.92821	0	4.70516	0	7.27311
PL07382	TLNEITTVTDKTSPWSSVISDTSEVISPQPDEVQR	Q4AC94	C2CD3_HUMAN	C2CD3	C2 domain-containing protein 3	0	9.1744	0	0	0	0	0	0	5.03029	0	18.2598
PL10525	ERVLEAAEHLGWSFENSLK	Q4AC94	C2CD3_HUMAN	C2CD3	C2 domain-containing protein 3	0	0	0	0	0	0	0	41.8652	0	0	0
PL08106	IHNPDEPETRDAWWAEIRQEIK	Q86YS7	C2CD5_HUMAN	C2CD5	C2 domain-containing protein 5	0	15.3166	27.6095	0	34.4028	0	6.04037	0	8.10295	0	18.0021
PL14882	cGFcHIPYDELNMPFPAHLTYcYNcR	Q86YS7	C2CD5_HUMAN	C2CD5	C2 domain-containing protein 5	0	0	0	7.45475	15.5377	0	0	0	4.9387	0	0
PL02279	ERAAQSR	Q9P2K1	C2D2A_HUMAN	CC2D2A	Coiled-coil and C2 domain-containing protein 2A	0	53.1407	36.0208	34.6188	30.0259	36.3963	86.3541	33.8443	38.9464	57.6015	37.1637
PL10848	NEAFVPFSSGK	Q6ZSU1	C2G1P_HUMAN	CYP2G1P	Putative inactive cytochrome P450 2G1	0	0	0	0	0	0	0	0	0.806403	0	4.93182
PL00358	DVLYLSVIR	Q9Y5P4	C43BP_HUMAN	COL4A3BP	Collagen type IV alpha-3-binding protein	4.93008	10.145	0	18.5644	9.79844	14.7625	9.61821	16.8093	0	17.8734	0
PL02591	YFDAcADAVSK	Q9Y5P4	C43BP_HUMAN	COL4A3BP	Collagen type IV alpha-3-binding protein	0	0	0	6.11041	0	4.89376	6.50416	8.02691	0	0	0
PL00434	FSAIcQGDGTWSPR	P04003	C4BPA_HUMAN	C4BPA	C4b-binding protein alpha chain	50.2729	92.679	119.085	134.978	89.3954	118.935	108.285	206.316	186.97	118.47	172.012
PL01089	GVGWSHPLPQcEIVK	P04003	C4BPA_HUMAN	C4BPA	C4b-binding protein alpha chain	56.5917	153.879	159.579	160.674	177.497	125.073	118.268	221.515	273.609	158.501	238.637
PL01107	WTPYQGcEALccPEPK	P04003	C4BPA_HUMAN	C4BPA	C4b-binding protein alpha chain	62.4939	307.669	197.29	174.195	565.222	395.883	152.102	530.011	426.555	180.041	334.389
PL01283	cHPGYKPTTDEPTTVIcQK	P04003	C4BPA_HUMAN	C4BPA	C4b-binding protein alpha chain	88.7067	196.445	187.081	219.032	233.148	167.608	162.77	497.205	416.481	207.728	315.905
PL01329	EDVYVVGTVLR	P04003	C4BPA_HUMAN	C4BPA	C4b-binding protein alpha chain	0	18.0661	22.0448	29.5548	21.8747	82.5197	53.9768	74.2648	39.244	24.0813	38.2559
PL01607	KPDVSHGEMVSGFGPIYNYK	P04003	C4BPA_HUMAN	C4BPA	C4b-binding protein alpha chain	62.3551	106.059	117.951	68.6936	89.2542	110.7	53.4247	141.472	194.961	95.1877	141.121
PL01628	YTcLPGYVR	P04003	C4BPA_HUMAN	C4BPA	C4b-binding protein alpha chain	77.423	111.892	110.01	131.248	114.997	144.112	128.493	198.792	206.89	138.171	196.853
PL01697	TWYPEVPK	P04003	C4BPA_HUMAN	C4BPA	C4b-binding protein alpha chain	11.5811	7.31548	6.67551	8.64023	8.47598	20.5874	11.0096	23.7918	17.788	6.86135	13.7228
PL02613	LMQcLPNPEDVK	P04003	C4BPA_HUMAN	C4BPA	C4b-binding protein alpha chain	0	114.875	122.359	103.118	139.776	96.3642	86.3099	131.871	192.076	98.2613	163.05
PL02616	LSLEIEQLELQR	P04003	C4BPA_HUMAN	C4BPA	C4b-binding protein alpha chain	27.5841	22.6188	117.073	68.6418	97.6314	30.069	25.597	41.3234	83.4107	36.6423	59.0642
PL03037	WNPSPPAcEPNScINLPDIPHASWETYPRPTK	P04003	C4BPA_HUMAN	C4BPA	C4b-binding protein alpha chain	0	43.2339	26.1113	44.6819	16.4437	289.168	256.633	160.869	0	30.0593	0
PL03057	GYILVGQAK	P04003	C4BPA_HUMAN	C4BPA	C4b-binding protein alpha chain	13.1619	1.78746	0	4.83083	0	32.9588	18.2072	20.7069	3.45961	3.3496	2.46843
PL03255	SRPANHcVYFYGDEISFScHETSR	P04003	C4BPA_HUMAN	C4BPA	C4b-binding protein alpha chain	40.0656	109.354	82.4862	78.2257	74.3354	99.5374	84.8744	137.153	152.809	107.313	135.94
PL03312	MALEVYK	P04003	C4BPA_HUMAN	C4BPA	C4b-binding protein alpha chain	20.1474	44.8145	46.7436	47.1167	63.7934	47.0489	40.7035	33.3928	87.4862	39.6918	65.1975
PL03457	LScSYSHWSAPAPQcK	P04003	C4BPA_HUMAN	C4BPA	C4b-binding protein alpha chain	51.5575	71.8635	89.4421	127.104	78.9475	122.184	106.871	125.204	161.12	109.709	167.923
PL03548	TWYPEVPKcEWETPEGcEQVLTGK	P04003	C4BPA_HUMAN	C4BPA	C4b-binding protein alpha chain	13.3772	134.332	185.669	146.531	232.748	66.6919	107.247	74.0992	344.129	153.515	265.579
PL03734	cEWETPEGcEQVLTGK	P04003	C4BPA_HUMAN	C4BPA	C4b-binding protein alpha chain	26.2023	8.55327	10.2926	11.9126	13.2811	74.568	39.4225	53.573	23.812	11.4162	18.3242
PL04736	QSTLDKEL	P04003	C4BPA_HUMAN	C4BPA	C4b-binding protein alpha chain	0	0	53.8065	82.5255	106.314	4.52734	0	0	135.522	4.52099	42.5968
PL05641	QSSSYSFFKEEIIYEcDKGYILVGQAK	P04003	C4BPA_HUMAN	C4BPA	C4b-binding protein alpha chain	0	20.0296	86.253	69.108	33.1321	0	14.7266	37.5312	82.1972	55.4475	52.2028
PL05953	SHSTQTLTcNSDGEWVYNTFcIYK	P04003	C4BPA_HUMAN	C4BPA	C4b-binding protein alpha chain	0	0	29.1933	0	0	0	30.5663	77.6206	37.3894	0	35.9595
PL06004	WNPSPPAcEPNScINLPDIPHASWETYPRPTKEDVYVVGTVLR	P04003	C4BPA_HUMAN	C4BPA	C4b-binding protein alpha chain	0	10.2018	0	0	43.1329	0	0	0	65.483	61.3528	0
PL06260	HSGEENFYAYGFSVTYScDPR	P04003	C4BPA_HUMAN	C4BPA	C4b-binding protein alpha chain	0	72.1752	88.3933	73.5114	93.6311	0	0	0	150.542	0	124.766
PL07071	QSSSYSFFK	P04003	C4BPA_HUMAN	C4BPA	C4b-binding protein alpha chain	15.6547	0	7.69214	15.7125	0	39.305	10.6827	10.602	13.2912	0	10.5694
PL08128	TWYPEVPKcEWETPEGcEQVLTGKR	P04003	C4BPA_HUMAN	C4BPA	C4b-binding protein alpha chain	0	0	41.2003	0	82.7361	0	0	0	64.0406	24.3959	66.7938
PL08464	cEWETPEGcEQVLTGKR	P04003	C4BPA_HUMAN	C4BPA	C4b-binding protein alpha chain	0	15.7686	15.9985	0	21.2888	0	0	0	39.6332	14.0301	28.846
PL08547	SHSTQTLTcNSDGEWVYNTFcIYKR	P04003	C4BPA_HUMAN	C4BPA	C4b-binding protein alpha chain	0	11.5832	12.4757	6.77611	14.5141	0	0	0	17.3232	0	18.7275
PL11506	EEIIYEcDK	P04003	C4BPA_HUMAN	C4BPA	C4b-binding protein alpha chain	0	0	0	0	0	28.218	12.147	17.8627	0	0	0
PL12750	KPDVSHGEMVSGFGPIYNYKDTIVFK	P04003	C4BPA_HUMAN	C4BPA	C4b-binding protein alpha chain	0	9.4371	10.9325	0	0	0	0	0	0	0	0
PL13293	RLMQcLPNPEDVK	P04003	C4BPA_HUMAN	C4BPA	C4b-binding protein alpha chain	0	0	0	0	6.1652	0	2.07537	0	1.33837	0	5.55355
PL21450	MALEVYKLSLEIEQLELQR	P04003	C4BPA_HUMAN	C4BPA	C4b-binding protein alpha chain	3.55174	0	0	0	0	0	0	0	1.87726	0	0
PL22077	QSSSYSFFKEEIIYEcDK	P04003	C4BPA_HUMAN	C4BPA	C4b-binding protein alpha chain	0	0	370.267	0	0	32.2599	0	0	0	0	0
PL00612	NLcEAMENFMQQLK	P20851	C4BPB_HUMAN	C4BPB	C4b-binding protein beta chain	2.11056	14.277	0	11.2754	8.15595	5.77581	1.43092	8.84556	17.843	7.33088	12.4262
PL01144	ALLAFQESK	P20851	C4BPB_HUMAN	C4BPB	C4b-binding protein beta chain	0	10.1295	14.6416	13.1533	15.3118	10.9019	17.7501	24.2884	18.9191	10.2279	23.9702
PL01715	LIQEAPKPEcEK	P20851	C4BPB_HUMAN	C4BPB	C4b-binding protein beta chain	0	15.2276	13.747	14.1195	17.232	19.0009	12.719	1.28364	20.0341	16.4309	32.5147
PL09397	SQcLEDHTWAPPFPIcK	P20851	C4BPB_HUMAN	C4BPB	C4b-binding protein beta chain	0	0	0	33.8805	39.062	0	0	0	52.043	0	0
PL11488	ESGMTMEELK	P20851	C4BPB_HUMAN	C4BPB	C4b-binding protein beta chain	0	0	0	0	0	0	0	0	4.97991	2.88007	5.00184
PL17105	SHYQVGEGSSNEDSR	Q9UKL3	C8AP2_HUMAN	CASP8AP2	CASP8-associated protein 2	0	0	0	0	4.86392	1.03636	0	0	0	0	0
PL12575	VQDIKYEPQLLADDDAR	Q9BWL3	CA043_HUMAN	C1orf43	Uncharacterized protein C1orf43	0	6.64686	19.1704	0	7.02566	0	0	0	0	0	0
PL14156	MAPSEDPRDWR	Q8NEQ6	CA064_HUMAN	C1orf64	Uncharacterized protein C1orf64	0	4.40799	2.37998	0	4.44742	0	0	0	0	0	0
PL02964	HPSVcSLDQLQDLK	Q96LT6	CA074_HUMAN	C1orf74	UPF0739 protein C1orf74	0	0	2.13171	0	0	0	0	0	0	0	0
PL10382	KHPENNQKSENNQK	Q8N0U7	CA087_HUMAN	C1orf87	Uncharacterized protein C1orf87	2.14875	0	0	0	0	0	0	0	0	0	0
PL20765	RYIYEPLHKPQR	Q5SY80	CA101_HUMAN	C1orf101	Uncharacterized protein C1orf101	0	4.94897	0	0	0	3.57163	0	2.75841	0	0	0
PL00347	cLVERRR	Q3KP66	CA106_HUMAN	C1orf106	Uncharacterized protein C1orf106	18.3454	38.2916	48.4344	42.1175	57.8164	49.9198	47.6383	53.3472	53.2565	41.3133	51.8107
PL13334	cQEVGGTPGTQAFYR	Q8N9H9	CA127_HUMAN	C1orf127	Uncharacterized protein C1orf127	0	0	0	0.859965	3.12496	6.05912	0	0	0	0	4.38851
PL17707	ScTTLTSKPcSRAITPEcVVGWSR	Q96MC9	CA147_HUMAN	C1orf147	Uncharacterized protein C1orf147	0	0	5.54973	0	0	0	0	0	4.99594	0	0
PL21655	SQEEARLVEEAQTPVMLPQDSGQR	Q5SNV9	CA167_HUMAN	C1orf167	Uncharacterized protein C1orf167	0	0	0	0	2.99789	0	0	0	0	0	0
PL00510	SEIPKcSNSPGPLGKSTVcSATSSQK	Q5VWT5	CA168_HUMAN	C1orf168	Uncharacterized protein C1orf168	48.2939	366.664	227.162	274.921	328.968	125.583	426.912	141.029	89.4324	137.3	316.466
PL01958	NSHTHcLWQmALGQR	Q5VU69	CA189_HUMAN	C1orf189	Uncharacterized protein C1orf189	0	0	14.0081	62.7619	79.8652	78.9877	81.164	50.1268	21.4491	95.6959	71.6388
PL03452	NSHTHcLWQMALGQR	Q5VU69	CA189_HUMAN	C1orf189	Uncharacterized protein C1orf189	0	15.7174	34.8865	15.5415	19.1757	24.5916	18.6865	13.6882	28.3225	21.9466	20.7663
PL05890	KQLLMVRQAALHQLFEK	Q5VU69	CA189_HUMAN	C1orf189	Uncharacterized protein C1orf189	0	15.6461	17.3662	0	8.90778	0	0	20.0146	6.50709	8.00128	5.55355
PL17566	VLLDAGFTNELVQNYWSKQK	P54289	CA2D1_HUMAN	CACNA2D1	Voltage-dependent calcium channel subunit alpha-2/delta-1	0	0	0	0	0	0	0	0	0	0	4.51454
PL03442	KFWTASRQcASLDGK	Q8IZS8	CA2D3_HUMAN	CACNA2D3	Voltage-dependent calcium channel subunit alpha-2/delta-3	17.0678	3.87814	26.6678	0	20.3758	62.1967	44.3918	52.0982	14.9329	28.8733	86.2019
PL13998	TGKFSMEVKK	Q8IZS8	CA2D3_HUMAN	CACNA2D3	Voltage-dependent calcium channel subunit alpha-2/delta-3	0	0	0	0	0	1.78657	0	0	0	0	0
PL10137	ELMKLAPR	Q7Z3S7	CA2D4_HUMAN	CACNA2D4	Voltage-dependent calcium channel subunit alpha-2/delta-4	0	0	6.33521	340.1	23.7901	0	0	0	0	0	0
PL18804	QASEHPAGSFVFNLR	Q7Z3S7	CA2D4_HUMAN	CACNA2D4	Voltage-dependent calcium channel subunit alpha-2/delta-4	0	0	0	0	0	0	0	0	3.20775	0	0
PL14931	LRPAQKHWVLQSRPFLSSQVQENcKVTYFHR	Q8WTZ4	CA5BL_HUMAN	CA5BP1	Putative inactive carbonic anhydrase 5B-like protein	0	0	0	0	0	0	21.2815	0	0	0	0
PL04633	EPAALQPRQRPRSDHQLHR	Q8N1I8	CAAS1_HUMAN	CACTIN-AS1	Putative uncharacterized protein encoded by CACTIN-AS1	0	14.2258	7.89975	15.5389	79.4887	30.0312	15.1528	24.4991	22.8412	18.7955	69.0903
PL03372	KDMNETFKEK	Q8TDN4	CABL1_HUMAN	CABLES1	CDK5 and ABL1 enzyme substrate 1	140.143	72.1975	143.869	55.6646	94.8782	83.9362	87.9884	100.389	86.8909	99.3504	58.6722
PL03063	EAFREFDK	Q9NZU7	CABP1_HUMAN	CABP1	Calcium-binding protein 1	0	0	0	23.5558	0	34.5075	21.085	0	40.0912	0	0
PL05334	ELGPEELDELQAAFEEFDTDRDGYISHRELGDcMR	P57796	CABP4_HUMAN	CABP4	Calcium-binding protein 4	0	381.803	432.335	143.526	0	350.364	101.306	91.0138	295.589	0	0
PL03818	ESDHHAREGSLEQPGFWEGEAERGK	O00555	CAC1A_HUMAN	CACNA1A	Voltage-dependent P/Q-type calcium channel subunit alpha-1A	9.96084	15.2387	8.76014	16.3471	102.361	49.712	0	0	0	0	0
PL11107	KGLHEPYSESDDDWc	O00555	CAC1A_HUMAN	CACNA1A	Voltage-dependent P/Q-type calcium channel subunit alpha-1A	0	8.67127	0	0	6.04049	0	0	0	2.54102	7.34298	7.04346
PL18590	AAYTRHLRPDMK	O00555	CAC1A_HUMAN	CACNA1A	Voltage-dependent P/Q-type calcium channel subunit alpha-1A	9.16925	0	0	0	0	0	0	0	0	0	0
PL00452	RGPDGEPQPGLESQGR	Q00975	CAC1B_HUMAN	CACNA1B	Voltage-dependent N-type calcium channel subunit alpha-1B	82.0059	182.442	71.4423	130.264	5.23807	73.6236	36.6177	51.2856	269.03	107.942	220.854
PL05304	GTHLcSTTPDRPPPSQASSHHHHHR	Q00975	CAC1B_HUMAN	CACNA1B	Voltage-dependent N-type calcium channel subunit alpha-1B	6.57922	32.1694	21.4241	0	58.8306	36.1035	9.94949	18.4345	4.22205	26.3563	23.8693
PL08424	LMGSAGNATISTVSSTQRK	Q13936	CAC1C_HUMAN	CACNA1C	Voltage-dependent L-type calcium channel subunit alpha-1C	2.31471	0	0	0	0	0	0	0	0	0	0
PL15895	cATGEAWQDIMLAcMPGK	Q13936	CAC1C_HUMAN	CACNA1C	Voltage-dependent L-type calcium channel subunit alpha-1C	0	0	0	0	0	0	0	18.2991	0	0	0
PL12695	NTSMPTSETESVNTENVSGEGENR	Q01668	CAC1D_HUMAN	CACNA1D	Voltage-dependent L-type calcium channel subunit alpha-1D	0	0	1.10031	3.99676	0	0	2.78498	1.36792	1.65616	1.75063	2.02575
PL02421	SASQERSLDEAmPTEGEK	Q15878	CAC1E_HUMAN	CACNA1E	Voltage-dependent R-type calcium channel subunit alpha-1E	0	49.4674	32.9388	44.0084	27.0139	21.6262	5.28946	9.33765	51.7682	50.0504	1.56608
PL21356	TSQLRKHMQMSSQEALNR	Q15878	CAC1E_HUMAN	CACNA1E	Voltage-dependent R-type calcium channel subunit alpha-1E	1.93419	2.43998	0	0	16.7637	0	0	0	0	0	0
PL03150	QGScEDLPIPGTYHR	O60840	CAC1F_HUMAN	CACNA1F	Voltage-dependent L-type calcium channel subunit alpha-1F	43.468	38.4697	8.50759	81.1786	105.656	45.2168	43.1108	9.01711	600.795	247.832	423.728
PL03732	DLETNKATMVSQPSARR	O60840	CAC1F_HUMAN	CACNA1F	Voltage-dependent L-type calcium channel subunit alpha-1F	0	17.0309	28.6369	30.0729	10.3279	21.7207	22.7259	57.5759	51.814	52.398	6.40213
PL06465	THSLPNDSYmcR	O43497	CAC1G_HUMAN	CACNA1G	Voltage-dependent T-type calcium channel subunit alpha-1G	7.30485	14.1879	11.2514	6.42901	14.8906	0	0	6.3505	11.6885	10.0609	15.3332
PL06341	RGSSSSGDPPLGDQKPPASLR	O95180	CAC1H_HUMAN	CACNA1H	Voltage-dependent T-type calcium channel subunit alpha-1H	0	24.5556	0	2.05925	0	0	0	0	0	1.02545	0
PL09476	SSPcAPWGPSGAWSSRRSSWSSLGR	O95180	CAC1H_HUMAN	CACNA1H	Voltage-dependent T-type calcium channel subunit alpha-1H	0	0	0	78.2257	0	0	0	0	0	138.776	0
PL11985	MSPPcISVEPPAEDEGSARPSAAEGGSTTLR	O95180	CAC1H_HUMAN	CACNA1H	Voltage-dependent T-type calcium channel subunit alpha-1H	0	0	0.766432	0	0	0	3.00583	0	0	0	0
PL12699	ELQTTELKMcSLAVTPNGHLEGR	O95180	CAC1H_HUMAN	CACNA1H	Voltage-dependent T-type calcium channel subunit alpha-1H	0	0	0	0	19.6769	9.25679	0	0	36.8857	0	22.8947
PL03182	HcQTLHGPASPGNDHSGR	Q9P0X4	CAC1I_HUMAN	CACNA1I	Voltage-dependent T-type calcium channel subunit alpha-1I	0	32.6146	48.6912	50.6913	15.4295	29.1435	46.777	68.6065	34.0008	51.5751	21.9846
PL04869	KSSVMSLGRMSYDQR	Q9P0X4	CAC1I_HUMAN	CACNA1I	Voltage-dependent T-type calcium channel subunit alpha-1I	0	6.56523	6.31167	22.916	0	0	0	0	0	18.5148	0
PL14579	AAGPAPGHEDcNGRMPSIAK	Q9P0X4	CAC1I_HUMAN	CACNA1I	Voltage-dependent T-type calcium channel subunit alpha-1I	0	0	0	37.5846	0	7.58146	0	30.3831	0	0	31.7026
PL19906	DcTHDER	Q9P0X4	CAC1I_HUMAN	CACNA1I	Voltage-dependent T-type calcium channel subunit alpha-1I	0	0	0	0	0	0	0	0	0	0.975353	5.64317
PL20315	RcTINGSEcR	Q13698	CAC1S_HUMAN	CACNA1S	Voltage-dependent L-type calcium channel subunit alpha-1S	0	0	0	0	0.640993	0.390783	0	0	0	0	0
PL04693	DSAYVEPKEDYSHDHVDHYASHRDHNHR	Q08289	CACB2_HUMAN	CACNB2	Voltage-dependent L-type calcium channel subunit beta-2	4.06558	0	15.0376	0	14.4012	7.49835	15.0093	19.1568	7.42293	15.7097	10.4322
PL08989	STPPSSAIDIDATGLDAEENDIPANHR	Q08289	CACB2_HUMAN	CACNB2	Voltage-dependent L-type calcium channel subunit beta-2	13.0335	0	12.7047	15.4198	0	35.6786	0	0	28.1394	0	21.8837
PL10425	DHNHRDETHGSSDHR	Q08289	CACB2_HUMAN	CACNB2	Voltage-dependent L-type calcium channel subunit beta-2	0	0	0	0	8.42185	0	0	9.71085	0	0	3.68556
PL11793	SPKPSANSVTSPHSKEKR	Q08289	CACB2_HUMAN	CACNB2	Voltage-dependent L-type calcium channel subunit beta-2	0	0	9.39152	0	0	0	0	0	0	3.85301	0
PL07479	KITNHLERVSK	Q86Y37	CACL1_HUMAN	CACUL1	CDK2-associated and cullin domain-containing protein 1	0	0	31.141	0	0	42.5725	0	76.823	0	31.3662	0
PL00367	LSAEILRLEK	Q9P1Z2	CACO1_HUMAN	CALCOCO1	Calcium-binding and coiled-coil domain-containing protein 1	157.519	3.69113	17.5866	30.047	112.809	222.684	183.552	313.612	47.6469	43.0801	49.0942
PL02031	GISRSHGEITEER	Q9P1Z2	CACO1_HUMAN	CALCOCO1	Calcium-binding and coiled-coil domain-containing protein 1	0	2.24629	0	1.77407	0	0	0	0	0.981558	0	0
PL03633	QELLEYMRK	Q9P1Z2	CACO1_HUMAN	CALCOCO1	Calcium-binding and coiled-coil domain-containing protein 1	5.64181	0	3.15476	8.38984	13.507	6.9534	1.71361	8.52051	11.7457	7.64309	10.3103
PL04742	GDPGSSPAGPR	Q9P1Z2	CACO1_HUMAN	CALCOCO1	Calcium-binding and coiled-coil domain-containing protein 1	0	66.8322	155.641	216.727	214.041	1513.08	920.521	357.404	258.727	112.928	265.467
PL16252	ADDIcDHTLEQQQMQPLcFNcPIcDKIFPATEK	Q13137	CACO2_HUMAN	CALCOCO2	Calcium-binding and coiled-coil domain-containing protein 2	0	0	0	0	0	0	0	0	0	0	61.1927
PL19898	KDTLMTSK	P55289	CAD12_HUMAN	CDH12	Cadherin-12	0	24.8228	0	115.525	0	0	0	0	0	0	0
PL12768	YSVYKDPAGWLNINPINGTVDTTAVLDR	P55290	CAD13_HUMAN	CDH13	Cadherin-13	0	0	0	0	0	0	0	0	7.51223	0	0
PL05009	LMDFAIERGDTEGTFGLDWEPDSGHVRLR	O75309	CAD16_HUMAN	CDH16	Cadherin-16	88.6372	0	8.04743	18.6084	0	103.202	86.6854	79.7725	0	10.286	0
PL06631	LSAEDADAPGSPNSHVVYQLLSPEPEDGVEGR	O75309	CAD16_HUMAN	CDH16	Cadherin-16	19.7342	0	3.58496	4.51481	2.26159	11.8217	33.7687	16.0117	0	4.08777	0
PL05771	LHSNSDKGDGSVK	Q13634	CAD18_HUMAN	CDH18	Cadherin-18	0	21.3698	0	73.5891	103.091	35.4141	29.7977	30.7443	35.1227	0	36.2395
PL09515	VEVSEDFGVGQEITSYTAQEPDTFMEQK	P12830	CADH1_HUMAN	CDH1	Cadherin-1	36.0035	0	0	15.0442	0	60.0435	38.517	49.6453	9.91404	0	0
PL04187	YTFVVPEDTR	P33151	CADH5_HUMAN	CDH5	Cadherin-5	0	0	0	0	0	0	0	11452	0	0	3.47272
PL08553	LLDRETLLWHNITVIATEINNPKQSSR	P55285	CADH6_HUMAN	CDH6	Cadherin-6	0	0	4.60159	0	1.85638	0	0	0	5.54316	3.13662	5.772
PL15588	SRSKPYFQSGRSR	Q9ULB5	CADH7_HUMAN	CDH7	Cadherin-7	0	0	0	24.1956	0	0	0	0	19.0221	0	0
PL05973	VDDEMPQHAVLSGPNLFINNLNKTDNGTYR	Q9BY67	CADM1_HUMAN	CADM1	Cell adhesion molecule 1	42.0706	0	36.7913	0	73.6059	64.7654	38.0091	51.8424	0	0	0
PL05380	GDSQEcSPR	Q13111	CAF1A_HUMAN	CHAF1A	Chromatin assembly factor 1 subunit A	0	16.8038	25.5335	16.5362	15.9354	97.7808	64.5779	41.9103	9.89572	17.4789	18.4922
PL10359	SAGSMcITQFMKKR	Q13111	CAF1A_HUMAN	CHAF1A	Chromatin assembly factor 1 subunit A	0	1.45107	0.807525	0	2.01757	1.9152	0	0	0	1.06514	0
PL12925	VLDALQAIK	P00915	CAH1_HUMAN	CA1	Carbonic anhydrase 1	812.421	0	125.206	0	0	2.55171	0	0	0	0	0
PL21676	SLLSNVEGDNAVPMQHNNRPTQPLK	P00915	CAH1_HUMAN	CA1	Carbonic anhydrase 1	1359.24	0	4.88625	0	0	0	0	0	0	0	0
PL01391	LLVQNYR	Q9ULX7	CAH14_HUMAN	CA14	Carbonic anhydrase 14	0	0	0	8.33803	12.0221	27.0659	26.105	10.0239	76.4961	27.5906	22.0938
PL17719	MAKEWGYASHNGPDHWHELFPNAK	P07451	CAH3_HUMAN	CA3	Carbonic anhydrase 3	0	0	6.36089	93.301	0	0	0	0	0	0	0
PL21456	DIRHDPSLQPWSVSYDGGSAK	P07451	CAH3_HUMAN	CA3	Carbonic anhydrase 3	0	2.11249	1.55277	0	0	0	0	0	0	0	0
PL02457	TcSLDQcYKTFLSPATSETK	Q5VU97	CAHD1_HUMAN	CACHD1	VWFA and cache domain-containing protein 1	12.3599	0.864232	1.25763	7.74486	6.87349	22.9484	1.59832	18.2088	1.46238	7.55596	6.7382
PL15461	MSNLENDRDER	Q5VU97	CAHD1_HUMAN	CACHD1	VWFA and cache domain-containing protein 1	0	2.42439	0	0	0	0	0	0	0	1.62059	0
PL01888	cVLHFFASMRSELQAR	Q86XJ0	CAHM3_HUMAN	CALHM3	Calcium homeostasis modulator protein 3	12.3426	34.0617	0	0	24.2608	0	20.577	18.6602	16.2357	0	37.2757
PL16774	AcNTATcVTHR	P10092	CALCB_HUMAN	CALCB	Calcitonin gene-related peptide 2	0	0	0	2.90109	12.561	0	0	0	0	0	0
PL02047	IQWNQRWGRRPSNR	P30988	CALCR_HUMAN	CALCR	Calcitonin receptor	0	6.49621	12.6897	0	3.44028	4.64822	0	22.1214	0	5.78919	0
PL02380	NDWRDAEENK	Q05682	CALD1_HUMAN	CALD1	Caldesmon	0	12.8566	11.2557	0	5.24277	8.59005	27.0547	12.1713	5.09668	7.88027	0
PL15067	EAEERER	Q05682	CALD1_HUMAN	CALD1	Caldesmon	0	0	0	3.54088	9.62901	0	0	0	8.11211	0	0
PL03447	TAWRYDMDDNSWTK	Q13939	CALI_HUMAN	CCIN	Calicin	49.5091	13.1349	15.4357	16.3963	14.2976	11.1059	10.5701	23.7316	20.009	36.255	22.6763
PL08383	GVFEMFDEEGNGEVK	Q8TD86	CALL6_HUMAN	CALML6	Calmodulin-like protein 6	0	0	3.04989	9.04258	23.1266	0	0	0	20.5928	0	1.76044
PL09599	EADKDGDR	Q8TD86	CALL6_HUMAN	CALML6	Calmodulin-like protein 6	0	4.45919	0	0	0	0	0	0	0	0	0
PL14381	EEEEAEDKEDDEDK	P27797	CALR_HUMAN	CALR	Calreticulin	0	13.1238	9.50549	0	27.9317	0	0	0	0	0	0
PL10360	RIVDDWANDGWGLK	P27824	CALX_HUMAN	CANX	Calnexin	0	0	22.7939	11.6018	8.90013	0	0	0	0	0	31.6186
PL20510	DKGDEEEEGEEK	P27824	CALX_HUMAN	CANX	Calnexin	387.462	0	0	0	0	0	0	0	0	0	0
PL02801	LHDESNQR	Q5T5Y3	CAMP1_HUMAN	CAMSAP1	Calmodulin-regulated spectrin-associated protein 1	28.3792	37.6237	0	33.3107	17.6273	12.377	0	10.9208	40.7323	27.2518	51.5027
PL08512	EPSAKSNKFIIHNALSHccLAGK	Q9P1Y5	CAMP3_HUMAN	CAMSAP3	Calmodulin-regulated spectrin-associated protein 3	18.7898	0	22.0876	14.3733	0	36.2641	66.3447	0	20.0021	0	0
PL20886	VKmEDGEFWMSFR	P07384	CAN1_HUMAN	CAPN1	Calpain-1 catalytic subunit	0	0	0	0	0	0	0	4.31593	0	0	0
PL07700	GVKWMRPHEFcAEPKFIcEDMSR	Q6ZSI9	CAN12_HUMAN	CAPN12	Calpain-12	0	11.2493	14.0423	12.801	29.6965	0	0	0	20.9546	0	0
PL03471	WSDGSQEWEETcDPRK	Q6MZZ7	CAN13_HUMAN	CAPN13	Calpain-13	0	26.2476	26.304	19.3544	34.1204	13.8011	15.1241	12.4166	53.3252	23.4036	42.1767
PL06376	EIEDQNER	A8MX76	CAN14_HUMAN	CAPN14	Calpain-14	9.05815	0	0	0	0	0	0	0	0	0	0
PL11444	HRPEYLVK	A8MX76	CAN14_HUMAN	CAPN14	Calpain-14	0	0	1.32034	0.765679	0	0	0	0	0	0	0
PL10435	NPWGQVEWNGSWSDR	P20807	CAN3_HUMAN	CAPN3	Calpain-3	0	0	0	0	16.6319	0	0	0	5.23406	4.14343	2.64543
PL14906	EKMGVTVQDDGEFWMTFEDVcRYFTDIIK	O15484	CAN5_HUMAN	CAPN5	Calpain-5	0	6.32034	0	5.96536	0	0	0	4.30089	0	5.75531	0
PL07993	DGEPEYNPcGKYMVK	Q9Y6W3	CAN7_HUMAN	CAPN7	Calpain-7	0	0.515323	0	0	2.17876	2.9559	3.99305	13.9199	3.96104	8.68439	10.0492
[truncated: 11,278 more rows]

## Sheet: Normalized Proteins
UniprotID	UniprotAccession	Symbol	Name	Number of peptides	cases/ controls	Mann-Whitney p-value	average control	STDEV control	average case	STDEV cases	23 - Control	24 - Control	25 - Control	26 - Control	27 - Control	28 - Case	29 - Case	30 - Case	31 - Case	32 - Case	33 - Case
Q9BTD1	SHAS3_HUMAN	SHANK2-AS3	Putative uncharacterized protein SHANK2-AS3	1	Only Case	0.00549411	0	0	18.121	9.47214	0	0	0	0	0	15.2813	14.53	12.1753	10.7223	19.5813	36.4356
P05109	S10A8_HUMAN	S100A8	Protein S100-A8	1	Only Case	0.00549411	0	0	10.776	7.22762	0	0	0	0	0	22.6651	1.67143	10.0193	9.30271	6.37247	14.6251
P15880	RS2_HUMAN	RPS2	40S ribosomal protein S2	1	Only Case	0.00549411	0	0	23.2213	9.48481	0	0	0	0	0	28.9357	20.5836	17.3059	18.7932	14.0252	39.6842
Q9NYK5	RM39_HUMAN	MRPL39	39S ribosomal protein L39, mitochondrial	2	Only Case	0.00549411	0	0	13.6162	6.47675	0	0	0	0	0	14.8475	8.86731	11.8884	11.5328	8.5773	25.9838
Q92569	P55G_HUMAN	PIK3R3	Phosphatidylinositol 3-kinase regulatory subunit gamma	1	Only Case	0.00549411	0	0	28.9891	13.1969	0	0	0	0	0	47.4455	30.998	21.1214	32.1359	33.9691	8.26451
Q96KR1	ZFR_HUMAN	ZFR	Zinc finger RNA-binding protein	2	17.6517	0.00673595	0.265281	0.593186	4.68266	1.66004	0	1.3264	0	0	0	7.52857	5.3513	2.93357	4.81277	3.31087	4.15886
Q9Y5I4	PCDC2_HUMAN	PCDHAC2	Protocadherin alpha-C2	2	12.9656	0.00673595	0.475332	1.06288	6.16295	3.92361	0	0	0	0	2.37666	11.5138	6.81557	3.52287	2.68801	2.41975	10.0177
Q76FK4	NOL8_HUMAN	NOL8	Nucleolar protein 8	2	0.038314	0.00673595	15.1759	2.76609	0.581451	1.18029	19.7099	12.6385	15.4678	14.7049	13.3587	0	0.538443	0	0	2.95026	0
Q9BQA5	HINFP_HUMAN	HINFP	Histone H4 transcription factor	2	92.6346	0.00673595	4.53589	10.1426	420.181	109.436	0	0	0	0	22.6795	519.974	258.621	366.433	451.856	371.505	552.695
Q70JA7	CHSS3_HUMAN	CHSY3	Chondroitin sulfate synthase 3	2	9.25725	0.00673595	0.879653	1.96696	8.14316	2.09363	0	0	4.39826	0	0	10.5279	5.5112	10.388	6.47274	7.13726	8.82183
O15195	VILL_HUMAN	VILL	Villin-like protein	1	7.25483	0.00754623	9.94696	13.8026	72.1635	22.4414	21.7062	28.0286	0	0	0	110.435	55.302	63.5502	68.2992	49.8083	85.5857
Q7RTU0	TCF24_HUMAN	TCF24	Transcription factor 24	1	6.26143	0.00754623	2.15531	2.97595	13.4953	4.55811	0	0	0	5.92909	4.84745	18.0622	17.9731	13.789	15.1293	8.11503	7.90324
Q9Y6J8	STYL1_HUMAN	STYXL1	Serine/threonine/tyrosine-interacting-like protein 1	2	20.3097	0.00754623	0.896604	1.52318	18.2097	28.6039	0	0	3.51647	0	0.966548	5.59166	6.5384	6.5973	6.77841	7.16509	76.5875
Q86X10	RLGPB_HUMAN	RALGAPB	Ral GTPase-activating protein subunit beta	3	20.2425	0.00754623	1.34652	1.85311	27.2568	34.3938	0	3.6288	0	0	3.10378	10.441	34.0337	9.42643	4.34111	94.2026	11.0959
O75038	PLCH2_HUMAN	PLCH2	1-phosphatidylinositol 4,5-bisphosphate phosphodiesterase eta-2	2	17.1521	0.00754623	1.41789	1.98642	24.3197	21.4432	0	4.13861	0	0	2.95083	22.0342	16.2681	67.0342	9.40116	19.432	11.7487
P29536	LMOD1_HUMAN	LMOD1	Leiomodin-1	3	17.5552	0.00754623	2.24194	3.12047	39.3576	32.4219	0	0	0	6.39612	4.81356	70.6413	76.4598	58.2531	10.8841	11.3124	8.59498
O75487	GPC4_HUMAN	GPC4	Glypican-4	1	14.3372	0.00754623	1.34162	1.84564	19.2352	9.8292	0	0	0	3.10313	3.605	10.9076	17.6639	23.8219	7.35883	20.7075	34.9512
P02511	CRYAB_HUMAN	CRYAB	Alpha-crystallin B chain	1	3.94346	0.00754623	2.68381	3.70343	10.5835	1.69128	0	7.35778	6.06126	0	0	9.78186	8.56915	9.40085	12.6478	12.5683	10.533
Q8IXR9	CL056_HUMAN	C12orf56	Uncharacterized protein C12orf56	1	5.8446	0.00754623	2.22194	3.19222	12.9863	2.34522	0	0	4.18852	6.92116	0	12.5394	15.8839	9.22779	12.6982	12.4763	15.0923
Q9Y6W3	CAN7_HUMAN	CAPN7	Calpain-7	1	13.475	0.00754623	0.538817	0.943524	7.26058	4.34154	0	0.515323	0	0	2.17876	2.9559	3.99305	13.9199	3.96104	8.68439	10.0492
Q9Y3F4	STRAP_HUMAN	STRAP	Serine-threonine kinase receptor-associated protein	1	7.71972	0.00796941	4.02751	3.75975	31.0913	15.6482	5.72861	0	7.91901	0	6.48993	15.4481	57.9964	22.618	33.0231	37.925	19.5368
O76021	RL1D1_HUMAN	RSL1D1	Ribosomal L1 domain-containing protein 1	2	5.08805	0.00796941	0.832189	1.11245	4.23422	1.25386	2.60704	1.22912	0	0	0.324791	6.41138	3.13613	3.01122	3.91639	4.1398	4.79039
Q92619	HMHA1_HUMAN	HMHA1	Minor histocompatibility protein HA-1	1	3.51646	0.00796941	4.42809	4.73819	15.5712	3.41757	3.42883	0	0	10.0709	8.64069	13.3025	18.4745	18.901	14.8207	17.7064	10.2221
Q9UF56	FXL17_HUMAN	FBXL17	F-box/LRR-repeat protein 17	2	22.0833	0.00796941	1.57403	1.58845	34.7598	42.319	0	3.35719	2.97284	0	1.54012	8.55039	14.0508	117.081	43.537	14.7755	10.5641
A6NFH5	FBP12_HUMAN	FABP12	Fatty acid-binding protein 12	1	5.75988	0.00796941	6.08281	7.4459	35.0363	14.2447	0	0	5.52119	6.68199	18.2109	28.048	33.8349	59.7429	24.2241	42.6885	21.6793
Q03692	COAA1_HUMAN	COL10A1	Collagen alpha-1(X) chain	1	4.42383	0.00796941	7.10817	6.92805	31.4453	11.4591	0	8.56663	11.5596	15.4146	0	20.7952	18.7704	46.1089	34.7787	25.6786	42.5401
O95996	APC2_HUMAN	APC2	Adenomatous polyposis coli protein 2	4	4.74715	0.00796941	10.5146	10.0087	49.9146	13.1981	0	22.1535	0	15.3291	15.0906	58.8732	48.281	56.6128	47.7385	62.2701	25.7121
O60503	ADCY9_HUMAN	ADCY9	Adenylate cyclase type 9	2	7.80219	0.00796941	5.48204	6.46916	42.772	11.3502	0	15.8131	5.37209	6.22503	0	42.0059	38.1685	39.5326	62.1173	27.9174	46.8901
Q9NUZ1	ACOXL_HUMAN	ACOXL	Acyl-coenzyme A oxidase-like protein	2	3.89698	0.00796941	2587.63	2441.29	10083.9	6451.47	4569	0	0	5027.69	3341.45	7696.67	10419.9	22581	5339.58	9150.89	5315.5
P0C7X2	ZN688_HUMAN	ZNF688	Zinc finger protein 688	2	2.03151	0.00811312	32.9893	18.7848	67.0181	10.4992	0	41.6532	40.0231	36.678	46.592	68.4673	75.8635	48.1254	72.2603	75.0513	62.3409
O94892	ZN432_HUMAN	ZNF432	Zinc finger protein 432	2	5.60792	0.00811312	572.932	531.34	3212.96	1675.69	797.054	10.2296	931.875	0	1125.5	3109.27	3635.71	5777.15	1421.85	3984.18	1349.57
Q9H2Y7	ZN106_HUMAN	ZNF106	Zinc finger protein 106	1	2.10466	0.00811312	43.4748	13.8758	91.4997	42.9948	59.8032	41.3193	54.8124	35.4606	25.9786	76.6645	81.1419	63.0235	62.4607	176.677	89.0305
Q9HA38	ZMAT3_HUMAN	ZMAT3	Zinc finger matrin-type protein 3	3	2.77974	0.00811312	12.2454	3.09961	34.039	14.8308	10.0824	11.0189	9.28023	14.1454	16.7002	48.6732	53.6676	24.6345	18.0834	21.9176	37.2575
Q5GH76	XKR4_HUMAN	XKR4	XK-related protein 4	3	6.50201	0.00811312	208.098	138.628	1353.06	1033.6	415.515	32.4811	227.006	156.625	208.864	3099.96	2109.16	917.648	422.274	694.654	874.649
P24752	THIL_HUMAN	ACAT1	Acetyl-CoA acetyltransferase, mitochondrial	1	1.7019	0.00811312	9.97434	2.41863	16.9754	2.46554	7.14167	9.0527	8.70307	12.112	12.8622	15.1924	15.9589	16.7491	17.3484	21.6538	14.9495
Q8N3R3	TCAIM_HUMAN	TCAIM	T-cell activation inhibitor, mitochondrial	1	4.28354	0.00811312	20.5626	9.83919	88.0807	29.0262	5.93692	19.1829	24.3135	33.1035	20.2761	101.615	86.5087	128.981	101.215	53.7049	56.4597
H3BS89	T178B_HUMAN	TMEM178B	Transmembrane protein 178B	1	477.985	0.00811312	0.308167	0.371379	147.299	137.042	0.941923	0	0.0858036	0.26886	0.244247	374.918	150.536	5.07739	156.062	6.31196	190.889
Q9UH36	SRR1L_HUMAN	SRRD	SRR1-like protein	1	24.1431	0.00811312	13.1846	4.87864	318.317	342.395	18.0833	6.72107	16.8033	9.49069	14.8247	114.1	727.936	782.075	90.3253	176.193	19.2736
Q96N96	SPT13_HUMAN	SPATA13	Spermatogenesis-associated protein 13	1	3.02038	0.00811312	9.34847	4.16856	28.2359	12.8147	13.01	10.8819	12.9893	4.07706	5.78399	51.2041	27.3197	20.4277	31.0804	13.4613	25.9222
A8K8P3	SFI1_HUMAN	SFI1	Protein SFI1 homolog	4	5.41009	0.00811312	22.9795	14.7009	124.321	53.0772	0	29.442	38.3323	28.9591	18.1643	88.5448	38.8041	121.698	160.204	181.053	155.624
Q9HC62	SENP2_HUMAN	SENP2	Sentrin-specific protease 2	2	2.69716	0.00811312	90.3522	60.5175	243.695	64.5312	0	65.5944	154.314	100.534	131.319	207.574	354.692	170.448	259.333	261.869	208.251
P09651	ROA1_HUMAN	HNRNPA1	Heterogeneous nuclear ribonucleoprotein A1	1	0.216881	0.00811312	33.1066	19.1868	7.1802	4.12247	22.2826	14.7133	28.8987	34.9745	64.664	9.22279	0	4.9856	11.5763	8.01822	9.27832
Q9NVW2	RNF12_HUMAN	RLIM	E3 ubiquitin-protein ligase RLIM	4	2.46479	0.00811312	81.48	14.9956	200.831	61.1006	75.1895	88.3579	63.7502	76.7976	103.305	198.608	139.222	295.819	221.613	219.929	129.793
Q3MIN7	RGL3_HUMAN	RGL3	Ral guanine nucleotide dissociation stimulator-like 3	1	2.62441	0.00811312	20.0238	13.2687	52.5507	14.1476	32.1219	0	16.296	19.7222	31.979	45.5505	68.4207	37.0045	38.4198	58.3679	67.5407
Q8NI37	PPTC7_HUMAN	PPTC7	Protein phosphatase PTC7 homolog	1	37.7925	0.00811312	19.8116	14.0706	748.729	152.918	0	18.9002	18.1702	22.4549	39.5326	647.087	756.647	515.564	784.422	829.171	959.479
O00628	PEX7_HUMAN	PEX7	Peroxisomal targeting signal 2 receptor	1	4.4316	0.00811312	2.84689	1.87594	12.6163	6.18551	0	2.68264	2.73741	5.13648	3.67794	23.4206	13.7394	9.36624	9.98272	5.26158	13.9273
Q5VU43	MYOME_HUMAN	PDE4DIP	Myomegalin	3	3.15618	0.00811312	69.5354	21.4608	219.466	128.81	42.6348	56.4066	95.1566	67.0954	86.3834	184.131	205.324	470.539	110.657	138.938	207.209
Q9Y4I1	MYO5A_HUMAN	MYO5A	Unconventional myosin-Va	3	1.89956	0.00811312	404.794	105.449	768.93	185.962	469.583	306.636	330.737	360.045	556.972	1127.24	721.441	687.796	614.121	664.714	798.269
P35579	MYH9_HUMAN	MYH9	Myosin-9	1	3.63168	0.00811312	8.73734	5.83197	31.7313	4.10198	0	9.47717	8.68095	16.4196	9.10897	31.58	29.2632	35.6952	34.8022	24.88	34.1671
Q13751	LAMB3_HUMAN	LAMB3	Laminin subunit beta-3	2	1.98638	0.00811312	63.1335	12.1005	125.407	15.2761	51.1756	64.2943	50.5319	76.9306	72.7353	117.494	125.048	151.991	111.802	113.025	133.084
Q03164	KMT2A_HUMAN	KMT2A	Histone-lysine N-methyltransferase 2A	2	0.119563	0.00811312	31.2257	4.48565	3.73344	2.12756	38.8157	28.9858	31.0169	30.1713	27.1387	5.58769	1.54245	1.05099	3.80111	4.01795	6.40045
Q2KJY2	KI26B_HUMAN	KIF26B	Kinesin-like protein KIF26B	3	1.97191	0.00811312	1778.37	645.159	3506.79	785.776	660.095	2323.71	1981.49	2023.89	1902.66	2851.52	3678.47	4086.8	2597.36	3160.18	4666.43
Q7LGA3	HS2ST_HUMAN	HS2ST1	Heparan sulfate 2-O-sulfotransferase 1	1	1.99809	0.00811312	5.47139	1.52083	10.9323	1.70116	3.56215	4.38572	5.69741	7.37705	6.33463	12.6244	10.9146	8.28124	9.77208	11.3122	12.6894
P02790	HEMO_HUMAN	HPX	Hemopexin	35	1.73297	0.00811312	5406.16	1679.64	9368.71	461.895	2631.32	6631.51	6787.54	5774.15	5206.26	8565.27	9936.28	9411.27	9339.5	9669.27	9290.67
A8MZA4	GG6L6_HUMAN	GOLGA6L6	Golgin subfamily A member 6-like protein 6	4	2.04258	0.00811312	91.9935	29.2968	187.904	60.2816	40.5516	110.397	108.379	104.854	95.7865	201.011	199.951	293.914	137.876	127.086	167.587
P78334	GBRE_HUMAN	GABRE	Gamma-aminobutyric acid receptor subunit epsilon	1	1.62946	0.00811312	31.2332	13.6258	50.8933	5.33587	9.9157	41.2525	39.3596	40.4598	25.1785	47.0111	57.0246	58.2079	45.9297	47.8964	49.2902
Q96M60	F227B_HUMAN	FAM227B	Protein FAM227B	2	0.381997	0.00811312	166.966	56.257	63.7805	22.0189	107.757	216.537	180.025	108.159	222.352	102.66	48.1176	64.9392	69.4921	58.241	39.2333
Q8NFI4	F10A5_HUMAN	ST13P5	Putative protein FAM10A5	3	4.11116	0.00811312	148.853	21.3924	611.961	361.996	146.274	117.212	144.427	162.869	173.485	1134.05	921.473	620.856	511.317	280.26	203.804
Q93084	AT2A3_HUMAN	ATP2A3	Sarcoplasmic/endoplasmic reticulum calcium ATPase 3	3	1581.4	0.00811312	4.90423	2.90206	7755.54	15874.7	4.66969	7.19971	5.95852	6.69322	0	6800.61	39682.1	12.865	9.09893	8.97421	19.5453
O43488	ARK72_HUMAN	AKR7A2	Aflatoxin B1 aldehyde reductase member 2	1	9.67992	0.00811312	18.4142	7.40422	178.248	176.409	18.6024	14.8692	10.9368	30.6168	17.0461	78.5344	42.5807	93.7978	410.299	45.4761	398.803
P02656	APOC3_HUMAN	APOC3	Apolipoprotein C-III	2	2.81607	0.00811312	23.8212	14.8069	67.0821	16.6915	0	20.2166	33.2171	28.0551	37.6171	75.3991	72.9725	46.3195	55.0172	59.9733	92.8112
P28838	AMPL_HUMAN	LAP3	Cytosol aminopeptidase	2	0.832725	0.00811312	36.833	2.28738	30.6718	4.85526	39.7184	34.7741	36.2541	34.7094	38.709	29.7479	31.0301	21.4593	34.2298	33.7046	33.859
Q9P260	K1468_HUMAN	KIAA1468	LisH domain and HEAT repeat-containing protein KIAA1468	3	Only Control	0.0097364	250.254	552.404	0.381626	0.934788	1238.42	4.09186	0.971684	3.51239	4.27328	0	0	0	0	0	2.28975
Q9GZY0	NXF2_HUMAN	NXF2	Nuclear RNA export factor 2	1	6.16768	0.011644	1.1768	2.6314	7.25812	3.30408	0	5.88399	0	0	0	7.51346	8.13054	12.7416	2.601	6.06752	6.49455
P82987	ATL3_HUMAN	ADAMTSL3	ADAMTS-like protein 3	2	12.4609	0.011644	1.53395	3.43001	19.1144	15.3456	0	0	0	7.66975	0	9.62887	4.98469	14.6643	27.3641	46.395	11.6495
Q9BTA9	WAC_HUMAN	WAC	WW domain-containing adapter protein with coiled-coil	1	7.0483	0.0128656	1.06163	1.87362	7.4827	3.78909	0	0	0	4.32573	0.982432	10.3787	11.6788	2.33404	4.33195	6.00943	10.1633
O43493	TGON2_HUMAN	TGOLN2	Trans-Golgi network integral membrane protein 2	3	6.12654	0.0128656	2.69114	4.73513	16.4874	6.72552	0	10.9331	0	0	2.52256	24.8447	19.7532	16.4782	15.8304	4.48227	17.5356
Q9P2F5	STOX2_HUMAN	STOX2	Storkhead-box protein 2	2	6.2479	0.0128656	4.70462	7.5262	29.394	17.1219	0	0	6.25816	0	17.2649	42.5914	8.69946	17.5918	54.1494	19.7249	33.607
Q9NS91	RAD18_HUMAN	RAD18	E3 ubiquitin-protein ligase RAD18	2	0.135972	0.0128656	120.389	66.6726	16.3696	30.0435	234.46	113.984	107.057	80.3238	66.123	0	15.8313	0	76.3816	6.00459	0
O96001	PPR17_HUMAN	PPP1R17	Protein phosphatase 1 regulatory subunit 17	2	6.11447	0.0128656	7.44167	11.3061	45.5019	22.7997	0	0	0	11.6769	25.5315	56.2301	29.727	21.0229	84.3265	34.3189	47.3858
P42898	MTHR_HUMAN	MTHFR	Methylenetetrahydrofolate reductase	2	6.87413	0.0128656	1.71958	2.42113	11.8207	9.82643	0	5.0959	0	3.50202	0	5.75126	4.48997	31.2093	11.1802	8.25541	10.0378
O60494	CUBN_HUMAN	CUBN	Cubilin	2	27.1863	0.0128656	5.50623	9.35415	149.694	115.508	0	0	21.5954	0	5.93577	130.456	51.9891	8.50094	291.468	137.203	278.546
Q6P9F0	CCD62_HUMAN	CCDC62	Coiled-coil domain-containing protein 62	1	4.8839	0.0128656	7.34948	10.6694	35.8941	8.37667	0	13.362	0	0	23.3854	44.1402	32.7527	35.0331	39.2042	21.3295	42.9049
Q9ULX7	CAH14_HUMAN	CA14	Carbonic anhydrase 14	1	7.75105	0.0128656	4.07203	5.72598	31.5625	22.9712	0	0	0	8.33803	12.0221	27.0659	26.105	10.0239	76.4961	27.5906	22.0938
O43747	AP1G1_HUMAN	AP1G1	AP-1 complex subunit gamma-1	1	5.22905	0.0128656	6.54334	8.96408	34.2154	21.4767	0	16.7481	15.9686	0	0	30.1445	21.7961	74.8517	16.7073	39.716	22.077
Q8NEM1	ZN680_HUMAN	ZNF680	Zinc finger protein 680	2	3.74279	0.0134972	3.20601	3.83887	11.9994	4.32822	0	9.38367	3.00709	3.63931	0	19.8584	11.4447	10.9042	10.2002	12.7474	6.84182
Q14999	CUL7_HUMAN	CUL7	Cullin-7	1	4.13218	0.0134972	0.465309	0.569579	1.92274	0.392695	0	0	0.422347	0.511144	1.39305	1.66173	1.94308	1.32397	2.0144	2.12932	2.46395
Q5JPF3	AN36C_HUMAN	ANKRD36C	Ankyrin repeat domain-containing protein 36C	1	3.86696	0.0134972	2.25228	2.37467	8.70948	3.7081	2.9702	0	0	2.60839	5.68281	11.1002	14.678	6.23794	9.00735	4.59602	6.63738
Q9H963	ZN702_HUMAN	ZNF702P	Putative zinc finger protein 702	2	1.2783	0.0137108	42.4649	6.75341	54.2828	5.11808	47.8426	35.6052	35.6784	50.2199	42.9784	47.9366	57.2013	57.2448	50.7219	61.4254	51.1666
Q4V348	Z658B_HUMAN	ZNF658B	Zinc finger protein 658B	7	2.48808	0.0137108	18.6688	10.079	46.4494	15.7223	5.26685	16.6019	33.5253	19.8569	18.0932	46.0142	41.4102	31.0377	76.8349	40.2092	43.1903
Q02880	TOP2B_HUMAN	TOP2B	DNA topoisomerase 2-beta	9	3.255	0.0137108	49.9143	37.8687	162.471	76.4985	10.2039	53.2186	29.4647	110.853	45.8319	128.473	195.688	292.863	140.807	65.4672	151.528
Q9NW97	TMM51_HUMAN	TMEM51	Transmembrane protein 51	1	2.5085	0.0137108	37.6556	21.1095	94.4591	45.4049	32.9031	74.2679	22.0876	34.2173	24.802	77.1367	91.712	38.2535	108.001	77.399	174.252
O75069	TMCC2_HUMAN	TMCC2	Transmembrane and coiled-coil domains protein 2	2	1.70334	0.0137108	13.759	4.61847	23.4363	5.14932	7.15903	14.8959	15.7225	11.6043	19.4133	28.0858	21.5046	16.1226	24.5302	20.3704	30.0045
Q9H2D6	TARA_HUMAN	TRIOBP	TRIO and F-actin-binding protein	2	3.71491	0.0137108	15.9184	5.44041	59.1353	29.011	18.6961	12.0351	10.2005	23.7811	14.8788	88.6204	84.9848	28.7925	56.7367	75.1239	20.5535
Q11203	SIAT6_HUMAN	ST3GAL3	CMP-N-acetylneuraminate-beta-1,4-galactoside alpha-2,3-sialyltransferase	1	5.80159	0.0137108	21.5883	16.4254	125.246	77.196	3.40106	46.3061	12.7239	28.0525	17.4579	210.974	32.2006	85.4308	81.0066	115.832	226.035
Q92791	SC65_HUMAN	P3H4	Synaptonemal complex protein SC65	2	3.43318	0.0137108	90.279	65.1756	309.944	191.054	151.617	44.347	15.9964	75.7391	163.696	200.397	160.583	225.578	650.022	198.798	424.288
Q9UQ26	RIMS2_HUMAN	RIMS2	Regulating synaptic membrane exocytosis protein 2	6	1.83419	0.0137108	367.455	127.507	673.985	192.134	165.862	396.496	518.116	395.879	360.923	578.187	865.604	402.098	641.594	633.326	923.099
Q5K4E3	POLS2_HUMAN	PRSS36	Polyserase-2	1	1.64909	0.0137108	20.5112	4.8187	33.825	7.941	14.3146	19.7157	18.905	22.1363	27.4846	37.0951	31.803	47.3278	34.2069	24.9284	27.5885
Q8IWS0	PHF6_HUMAN	PHF6	PHD finger protein 6	4	1.49544	0.0137108	40.3647	6.7328	60.3631	9.39875	50.759	33.6387	37.4591	36.8762	43.0905	63.3526	61.8172	72.9856	55.34	45.0262	63.6572
O15055	PER2_HUMAN	PER2	Period circadian protein homolog 2	2	4.21917	0.0137108	6.62377	5.14517	27.9468	13.2023	0	5.37418	4.31479	10.4335	12.9963	37.5862	34.3385	44.9802	12.7577	13.6646	24.3538
Q06710	PAX8_HUMAN	PAX8	Paired box protein Pax-8	1	2.33803	0.0137108	4.90676	2.88057	11.4721	3.92285	0	6.37822	5.74021	7.40554	5.00981	14.9759	10.5657	16.8394	6.71544	11.7744	7.96205
P20929	NEBU_HUMAN	NEB	Nebulin	7	2.32413	0.0137108	66.0611	14.921	153.535	39.2485	91.9494	55.6514	65.5266	58.703	58.4753	153.225	160.134	89.6068	158.306	212.767	147.169
P35580	MYH10_HUMAN	MYH10	Myosin-10	3	0.55955	0.0137108	258.668	47.7114	144.738	39.8454	310.074	286.771	198.532	218.41	279.552	120.994	103.691	120.657	136.919	206.76	179.405
Q9BY66	KDM5D_HUMAN	KDM5D	Lysine-specific demethylase 5D	2	0.40728	0.0137108	93.4148	20.4383	38.046	24.1962	124.797	92.0891	67.547	93.1067	89.5343	31.2904	75.466	0	37.9313	40.0951	43.493
P01877	IGHA2_HUMAN	IGHA2	Ig alpha-2 chain C region	5	2.77074	0.0137108	294.92	224.456	817.146	243.943	128.876	372.096	350.11	25.0685	598.448	1055.4	623.759	898.551	572.823	1131.21	621.132
Q01581	HMCS1_HUMAN	HMGCS1	Hydroxymethylglutaryl-CoA synthase, cytoplasmic	1	0.344038	0.0137108	145.105	80.897	49.9216	27.2998	285.458	120.44	76.151	125.135	118.339	42.1145	41.7857	33.5546	40.1141	36.7149	105.246
O43292	GPAA1_HUMAN	GPAA1	Glycosylphosphatidylinositol anchor attachment 1 protein	2	5.17214	0.0137108	20.3704	7.38124	105.359	59.1012	12.5092	19.4886	17.7764	32.5336	19.5443	210.351	100.233	92.7745	28.5744	112.478	87.7422
P36268	GGT2_HUMAN	GGT2	Inactive gamma-glutamyltranspeptidase 2	2	5.95795	0.0137108	11.8481	6.9497	70.5905	41.6701	23.1887	8.47246	5.21585	13.2207	9.14291	58.8914	60.1387	49.1336	110.955	128.519	15.9053
P18507	GBRG2_HUMAN	GABRG2	Gamma-aminobutyric acid receptor subunit gamma-2	2	4.11612	0.0137108	4.07778	2.81674	16.7846	6.94381	4.39194	3.13457	0	7.66456	5.19783	15.3222	24.7563	6.00438	24.1554	15.3911	15.0783
Q96DP5	FMT_HUMAN	MTFMT	Methionyl-tRNA formyltransferase, mitochondrial	1	3.83416	0.0137108	5.05979	3.69855	19.4	8.75831	5.28074	0	3.45012	9.96989	6.59818	31.5422	27.8056	20.0899	9.28439	13.2048	14.4734
P28715	ERCC5_HUMAN	ERCC5	DNA repair protein complementing XP-G cells	2	2.03003	0.0137108	31.2265	11.4361	63.3907	23.7947	20.4251	36.7599	46.0694	19.0332	33.8451	54.075	52.4529	104.934	37.5886	76.2009	55.093
Q13618	CUL3_HUMAN	CUL3	Cullin-3	2	0.402365	0.0137108	9.88548	3.82668	3.97757	1.96392	6.74935	16.4721	7.91794	9.58265	8.70541	2.91435	4.67284	1.15678	7.06575	3.73442	4.3213
Q49B96	COX19_HUMAN	COX19	Cytochrome c oxidase assembly protein COX19	3	0.0455805	0.0137108	94.8489	53.6414	4.32327	3.95832	130.149	152.098	11.5468	91.6523	88.7989	1.89253	5.40652	1.50787	11.9014	2.42507	2.80618
P00450	CERU_HUMAN	CP	Ceruloplasmin	56	1.69264	0.0137108	3325.72	1129.46	5629.26	995.248	1412.24	4290.11	3464.75	4016.99	3444.52	5551.14	5011.38	6701.64	6008.08	4029.77	6473.57
Q9P2H0	CE126_HUMAN	CEP126	Centrosomal protein of 126 kDa	2	4.04502	0.0137108	21.3643	8.95856	86.4189	71.4349	16.4915	24.1994	15.4892	14.7515	35.8899	224.639	92.1206	62.9031	71.7932	30.72	36.3375
Q8ND23	CARL3_HUMAN	LRRC16B	Leucine-rich repeat-containing protein 16B	2	5.18295	0.0137108	39.0668	40.7283	202.481	140.405	0	88.8098	76.4549	21.424	8.6454	480.764	158.339	184.691	138.723	86.4676	165.904
Q5TH69	BIG3_HUMAN	ARFGEF3	Brefeldin A-inhibited guanine nucleotide-exchange protein 3	3	2.72939	0.0137108	18.5336	14.0429	50.5855	16.7369	0	39.2467	18.561	20.0615	14.7988	40.9482	51.1013	79.1856	28.5836	50.7885	52.9058
P01023	A2MG_HUMAN	A2M	Alpha-2-macroglobulin	82	2.49711	0.0137108	6839.17	1359.41	17078.2	9345.14	5220.23	7624.83	5547.85	7562.87	8240.08	18282.2	33691.7	19111.3	9251.29	7785.85	14346.8
O60504	VINEX_HUMAN	SORBS3	Vinexin	1	Only Control	0.0150243	0.923563	0.676031	0	0	1.23148	0.789653	0.759155	1.83753	0	0	0	0	0	0	0
Q8N434	SVOPL_HUMAN	SVOPL	Putative transporter SVOPL	1	Only Control	0.0150243	10.6804	9.24	0	0	25.5531	8.82414	9.69758	0	9.32702	0	0	0	0	0	0
Q8N4B1	SESQ1_HUMAN	FAM109A	Sesquipedalian-1	1	Only Control	0.0150243	11.1336	8.49366	0	0	0	23.8877	10.0165	10.3481	11.4156	0	0	0	0	0	0
Q13183	S13A2_HUMAN	SLC13A2	Solute carrier family 13 member 2	1	Only Control	0.0150243	3.12267	3.17453	0	0	1.445	2.95142	2.83743	0	8.3795	0	0	0	0	0	0
Q2M1Z3	RHG31_HUMAN	ARHGAP31	Rho GTPase-activating protein 31	1	Only Control	0.0150243	3.22774	1.96854	0	0	4.93702	3.22807	3.27676	0	4.69685	0	0	0	0	0	0
Q96M27	PRRC1_HUMAN	PRRC1	Protein PRRC1	1	Only Control	0.0150243	5.17246	3.81704	0	0	0	9.11874	2.56833	8.04533	6.1299	0	0	0	0	0	0
Q9NVE7	PANK4_HUMAN	PANK4	Pantothenate kinase 4	1	Only Control	0.0150243	4.80224	3.44988	0	0	0	4.9267	9.75109	4.63656	4.69685	0	0	0	0	0	0
Q9BRJ9	MESP1_HUMAN	MESP1	Mesoderm posterior protein 1	1	Only Control	0.0150243	3.50704	2.33413	0	0	0	5.51666	2.7738	5.72446	3.52028	0	0	0	0	0	0
Q5W0V3	F16B1_HUMAN	FAM160B1	Protein FAM160B1	1	Only Control	0.0150243	5107.06	3506.08	0	0	0	9855.63	4737.5	5733.53	5208.65	0	0	0	0	0	0
Q6ZNG1	ZN600_HUMAN	ZNF600	Zinc finger protein 600	2	Only Case	0.0168867	0	0	5.26418	3.48923	0	0	0	0	0	6.94117	9.39073	7.95769	2.9994	0	4.29609
Q92563	TICN2_HUMAN	SPOCK2	Testican-2	2	Only Case	0.0168867	0	0	5.89054	4.47233	0	0	0	0	0	12.0144	8.23346	0	2.02906	8.34737	4.71898
Q9UQP3	TENN_HUMAN	TNN	Tenascin-N	1	Only Case	0.0168867	0	0	3.18765	2.94262	0	0	0	0	0	2.20418	2.39627	0	4.30448	1.72683	8.49416
Q92529	SHC3_HUMAN	SHC3	SHC-transforming protein 3	1	Only Case	0.0168867	0	0	7.15401	4.04167	0	0	0	0	0	7.05828	6.76532	0	7.01367	11.2178	10.8691
A6NDB9	PALM3_HUMAN	PALM3	Paralemmin-3	3	Only Case	0.0168867	0	0	11.0617	10.0345	0	0	0	0	0	6.74096	0	4.10074	18.1406	10.1103	27.2777
Q9P2M1	LR2BP_HUMAN	LRP2BP	LRP2-binding protein	1	Only Case	0.0168867	0	0	3.14018	3.24448	0	0	0	0	0	1.70743	4.755	8.96294	0	1.93643	1.47927
P55107	GDF10_HUMAN	GDF10	Growth/differentiation factor 10	1	Only Case	0.0168867	0	0	2.46429	1.54889	0	0	0	0	0	4.03438	2.85344	0	1.62563	2.21427	4.05804
P62495	ERF1_HUMAN	ETF1	Eukaryotic peptide chain release factor subunit 1	1	Only Case	0.0168867	0	0	8.8302	4.39989	0	0	0	0	0	9.75164	0	10.1247	11.6084	9.96651	11.53
Q9HCE0	EPG5_HUMAN	EPG5	Ectopic P granules protein 5 homolog	1	Only Case	0.0168867	0	0	10.1822	5.79682	0	0	0	0	0	13.497	0	7.07986	15.954	11.3864	13.1758
Q03111	ENL_HUMAN	MLLT1	Protein ENL	1	Only Case	0.0168867	0	0	3.58627	1.79623	0	0	0	0	0	4.39135	4.89634	0	4.0137	3.80884	4.40741
P05997	CO5A2_HUMAN	COL5A2	Collagen alpha-2(V) chain	2	Only Case	0.0168867	0	0	24.4742	34.3486	0	0	0	0	0	32.6566	0	90.7731	9.09893	6.27082	8.04607
Q5VZK9	CARL1_HUMAN	LRRC16A	F-actin-uncapping protein LRRC16A	2	Only Case	0.0168867	0	0	5.68563	4.08793	0	0	0	0	0	0	4.57169	11.0291	9.724	5.34145	3.44751
O43520	AT8B1_HUMAN	ATP8B1	Phospholipid-transporting ATPase IC	2	Only Case	0.0168867	0	0	10.5329	6.30776	0	0	0	0	0	12.8492	14.9585	17.8461	7.4756	0	10.0681
Q9UEY8	ADDG_HUMAN	ADD3	Gamma-adducin	1	Only Case	0.0168867	0	0	3.13324	2.23377	0	0	0	0	0	2.30995	0	1.43232	5.33252	4.25234	5.47233
Q8TCF1	ZFAN1_HUMAN	ZFAND1	AN1-type zinc finger protein 1	1	8.2633	0.0194973	8.54186	19.1002	70.584	63.7091	0	0	0	0	42.7093	16.8836	66.9516	9.24735	186.878	64.4265	79.1164
P57771	RGS8_HUMAN	RGS8	Regulator of G-protein signaling 8	1	10.3865	0.0194973	3.27667	7.32686	34.0332	29.9164	0	0	0	16.3834	0	93.1911	32.0239	27.6593	13.0806	14.2769	23.9674
Q99439	CNN2_HUMAN	CNN2	Calponin-2	1	7.28713	0.0194973	0.679113	1.51854	4.94879	3.08811	0	0	0	0	3.39557	10.8188	5.71351	4.24972	2.89178	2.56302	3.45592
Q9UIJ5	ZDHC2_HUMAN	ZDHHC2	Palmitoyltransferase ZDHHC2	2	42.4647	0.0212669	2.43673	4.59556	103.475	168.28	0	0	0	1.62279	10.5608	4.88432	6.72281	161.02	423.716	11.3218	13.1851
P42680	TEC_HUMAN	TEC	Tyrosine-protein kinase Tec	2	65.2081	0.0212669	1.59562	2.1921	104.047	116.785	0	0	0	3.73774	4.24034	234.394	250.67	123.624	3.4848	4.5815	7.52796
Q9UQR0	SCML2_HUMAN	SCML2	Sex comb on midleg-like protein 2	1	11.1523	0.0212669	3.05779	5.6819	34.1015	33.4194	0	0	0	2.2126	13.0763	9.54576	7.28157	15.4699	92.7752	25.485	54.0512
Q5T653	RM02_HUMAN	MRPL2	39S ribosomal protein L2, mitochondrial	1	13.994	0.0212669	2.09535	2.90646	29.3223	25.097	0	0	0	4.58216	5.89459	40.8538	68.4649	41.0826	11.1825	2.943	11.4068
Q08999	RBL2_HUMAN	RBL2	Retinoblastoma-like protein 2	1	0.0813968	0.0212669	29.3939	23.2817	2.39257	3.3247	12.9154	45.7718	60.5484	4.49668	23.2372	8.01965	0	0	0	4.7848	1.55096
Q96KR4	LMLN_HUMAN	LMLN	Leishmanolysin-like peptidase	1	8.23267	0.0212669	4.02154	5.50875	33.108	26.2838	0	0	10.2648	9.84297	0	72.9815	54.7498	23.3404	10.665	4.90097	32.0106
Q9NZU5	LMCD1_HUMAN	LMCD1	LIM and cysteine-rich domains protein 1	1	5.11646	0.0212669	37.8271	61.6669	193.541	64.7629	0	47.2411	0	141.894	0	125.376	201.419	237.166	201.28	282.441	113.564
P80419	HV322_HUMAN	1 SV	Ig heavy chain V-III region GAR	2	6.96673	0.0212669	1.87671	2.69747	13.0745	7.09776	0	0	5.85151	0	3.53205	17.3879	16.6303	21.9679	4.95931	13.1273	4.37451
Q86SJ6	DSG4_HUMAN	DSG4	Desmoglein-4	3	3.73029	0.0212669	30.6828	50.0153	114.456	45.7657	0	0	115.083	0	38.3313	153.631	126.969	147.545	74.5957	41.5554	142.438
P11844	CRGA_HUMAN	CRYGA	Gamma-crystallin A	1	3.92358	0.0212669	2.63478	3.60802	10.3378	5.18256	0	0	6.64127	6.53262	0	8.16697	13.6554	18.6753	3.71147	9.63978	8.17769
O00468	AGRIN_HUMAN	AGRN	Agrin	2	3.28947	0.0212669	36.572	51.5479	120.303	22.053	0	0	0	108.713	74.1471	85.0506	102.079	139.636	128.654	126.844	139.553
P51504	ZNF80_HUMAN	ZNF80	Zinc finger protein 80	1	3.76912	0.0221735	7.43529	6.95298	28.0245	18.5157	0	12.2244	10.3482	14.6039	0	20.9652	30.1687	63.6405	24.9568	14.0882	14.3278
Q5T7W0	ZN618_HUMAN	ZNF618	Zinc finger protein 618	2	3.0457	0.0221735	16.3311	15.3678	49.7396	27.1828	33.3058	0	23.9711	0	24.3784	42.5253	63.1401	99.0046	29.101	30.9305	33.7358
Q15928	ZN141_HUMAN	ZNF141	Zinc finger protein 141	2	7.24382	0.0221735	2.25738	2.49218	16.3521	17.4685	0	5.6725	0	1.71527	3.89914	2.71981	26.9884	47.3925	6.40558	6.771	7.83509
A2A3L6	TTC24_HUMAN	TTC24	Tetratricopeptide repeat protein 24	1	6.2289	0.0221735	1.72374	1.96335	10.737	7.26397	0	0.967753	4.01301	0	3.63794	10.7716	5.93436	23.6413	9.6141	2.3118	12.1489
P56279	TCL1A_HUMAN	TCL1A	T-cell leukemia/lymphoma protein 1A	1	0.296345	0.0221735	29.4828	17.736	8.7371	9.70772	26.0461	59.7972	26.0075	22.341	13.2222	11.4081	0	0	20.4531	19.4829	1.0785
Q969S9	RRF2M_HUMAN	GFM2	Ribosome-releasing factor 2, mitochondrial	1	6.29683	0.0221735	3.81097	3.67001	23.9971	15.5882	5.44392	0	0	5.35147	8.25949	30.9945	47.1745	18.9612	7.67937	7.37444	31.7984
O43395	PRPF3_HUMAN	PRPF3	U4/U6 small nuclear ribonucleoprotein Prp3	2	3.32231	0.0221735	19.5082	22.2553	64.8121	21.8234	0	12.6474	50.213	0	34.6804	86.7316	26.3	56.1764	69.4898	67.6696	82.5051
O14829	PPE1_HUMAN	PPEF1	Serine/threonine-protein phosphatase with EF-hands 1	2	4.10648	0.0221735	2.62461	3.27287	10.7779	3.50462	0	2.6626	8.01319	0	2.44726	8.32563	7.46046	13.8507	7.15734	12.9652	14.908
O15018	PDZD2_HUMAN	PDZD2	PDZ domain-containing protein 2	2	3.02313	0.0221735	9.81646	10.6474	29.6764	11.8538	0	24.8406	0	8.62814	15.6136	18.455	20.6013	26.49	27.3031	34.1125	51.0966
Q13002	GRIK2_HUMAN	GRIK2	Glutamate receptor ionotropic, kainate 2	1	4.47578	0.0221735	2.37329	3.22072	10.6223	4.7962	0	1.8567	0	2.16675	7.84298	12.5602	6.75594	9.71085	4.09383	13.1878	17.4252
Q9NQ30	ESM1_HUMAN	ESM1	Endothelial cell-specific molecule 1	2	4.7004	0.0221735	7.21392	8.73746	33.9083	20.2313	7.06876	0	0	21.3955	7.60532	38.2851	49.4493	11.0517	32.5492	11.0338	61.0807
Q96HQ2	C2AIL_HUMAN	CDKN2AIPNL	CDKN2AIP N-terminal-like protein	1	2.98866	0.0221735	10.8505	11.8508	32.4285	13.0835	0	12.6941	0	12.8503	28.7082	30.5774	21.4582	55.0929	28.7576	19.7007	38.9841
O75882	ATRN_HUMAN	ATRN	Attractin	6	2.70506	0.0221735	10.7469	10.447	29.0711	9.2025	0	21.4611	20.1785	0	12.0951	23.6396	28.5432	31.0648	15.3175	42.5961	33.2653
Q04656	ATP7A_HUMAN	ATP7A	Copper-transporting ATPase 1	1	0.295911	0.0221735	139.883	35.152	41.393	54.4364	139.917	186.093	151.168	133.761	88.4777	18.7988	102.918	7.94716	118.694	0	0
P51164	ATP4B_HUMAN	ATP4B	Potassium-transporting ATPase subunit beta	2	4.5436	0.0221735	2.51737	2.74906	11.4379	6.99348	0	6.64092	3.23395	2.712	0	6.30088	22.1804	18.0132	4.79217	8.8048	8.53617
Q6ZNA1	ZN836_HUMAN	ZNF836	Zinc finger protein 836	2	1.662	0.0224789	113.751	31.7904	189.054	48.8675	87.2138	147.161	122.937	137.413	74.0295	133.082	230.351	260.04	149.038	168.085	193.73
Q86SH2	ZAR1_HUMAN	ZAR1	Zygote arrest protein 1	1	1.70087	0.0224789	12.047	4.28833	20.4903	5.77829	12.6759	6.83683	18.6482	10.589	11.485	30.069	14.3909	20.0598	18.6833	15.7605	23.9786
Q8TBY9	WDR66_HUMAN	WDR66	WD repeat-containing protein 66	2	2.2611	0.0224789	43.4843	18.9091	98.3222	32.0613	27.5077	37.5569	29.3218	49.4998	73.5353	153.839	109.367	100.224	66.4447	68.9282	91.1309
O95071	UBR5_HUMAN	UBR5	E3 ubiquitin-protein ligase UBR5	3	2.73722	0.0224789	2.3429	2.19511	6.41305	2.17123	0	5.71257	0.872804	2.27243	2.8567	10.3447	5.75547	5.75909	3.98622	5.49634	7.13644
Q13114	TRAF3_HUMAN	TRAF3	TNF receptor-associated factor 3	2	0.349936	0.0224789	221.434	75.8668	77.4876	71.4334	285.597	204.188	99.7539	281.265	236.365	82.3667	82.9309	212.937	24.7507	32.4892	29.4509
Q9UBB9	TFP11_HUMAN	TFIP11	Tuftelin-interacting protein 11	4	3.08787	0.0224789	25.3983	19.0356	78.4268	25.3065	18.7621	55.3826	3.51037	28.2856	21.0511	118.306	85.3154	85.014	48.4941	53.475	79.9566
Q9BXT5	TEX15_HUMAN	TEX15	Testis-expressed sequence 15 protein	4	3.25834	0.0224789	19.9386	17.3306	64.9669	22.3062	16.3144	8.21266	0	33.6733	41.4927	92.5679	59.0079	25.408	70.3141	74.2527	68.2507
Q6DHY5	TBC3G_HUMAN	TBC1D3G	TBC1 domain family member 3G	2	3.41982	0.0224789	20.9789	11.007	71.7442	56.5678	5.88485	13.3798	31.7617	24.5012	29.3671	160.053	126.395	37.1369	27.8417	37.0295	42.0087
O43752	STX6_HUMAN	STX6	Syntaxin-6	1	2.10284	0.0224789	38.7128	27.7855	81.4066	22.2704	27.2126	73.8004	38.8032	53.7478	0	80.0265	89.1634	113.587	92.8668	56.5608	56.2357
Q52LD8	RFTN2_HUMAN	RFTN2	Raftlin-2	1	1.76931	0.0224789	12.1836	7.23647	21.5566	4.37857	16.7171	18.3288	0	13.8242	12.048	24.0061	16.5243	20.9476	19.0633	28.9702	19.8281
Q92626	PXDN_HUMAN	PXDN	Peroxidasin homolog	2	2.81253	0.0224789	18.8228	9.42846	52.9398	28.0119	10.749	13.7894	14.0231	21.3851	34.1675	97.7997	69.5029	37.9167	21.4912	33.0119	57.916
Q8N945	PRLD2_HUMAN	PRELID2	PRELI domain-containing protein 2	1	1.88949	0.0224789	241.94	166.012	457.144	104.894	16.0818	342.843	116.41	336.215	398.15	641.799	507.082	353.341	437.775	424.508	378.358
Q8TF05	PP4R1_HUMAN	PPP4R1	Serine/threonine-protein phosphatase 4 regulatory subunit 1	4	2.91115	0.0224789	17.3825	9.02862	50.6032	21.8502	17.2379	12.4164	10.9218	13.3528	32.9838	29.661	53.2519	66.3383	84.5143	29.8027	40.0511
Q15111	PLCL1_HUMAN	PLCL1	Inactive phospholipase C-like protein 1	1	2.09071	0.0224789	54.6601	20.3659	114.278	37.3268	25.7475	57.8604	74.6956	43.4386	71.5587	121.976	94.4153	62.3914	127.234	105.57	174.084
Q504Q3	PAN2_HUMAN	PAN2	PAB-dependent poly(A)-specific ribonuclease subunit PAN2	3	2.24599	0.0224789	400.876	279.308	900.364	233.594	28.5328	390.02	331.038	446.019	808.771	1253.94	922.73	1046.33	637.129	663.191	878.859
Q8IVL6	P3H3_HUMAN	P3H3	Prolyl 3-hydroxylase 3	1	2.45091	0.0224789	6.95265	4.62909	17.0403	4.3867	0	9.23674	6.42724	6.51708	12.5822	20.5874	17.5425	12.5114	18.1864	11.1694	22.245
O43929	ORC4_HUMAN	ORC4	Origin recognition complex subunit 4	1	3.00542	0.0224789	14.5263	10.9259	43.6576	16.2653	0	14.7556	12.0048	15.2333	30.6378	48.8999	27.651	30.4884	47.7385	35.529	71.6388
O75665	OFD1_HUMAN	OFD1	Oral-facial-digital syndrome 1 protein	2	3.35599	0.0224789	11.5449	8.68006	38.7445	28.708	6.07927	10.6972	26.7277	7.79149	6.42875	13.0872	50.4211	89.9905	14.317	35.5532	29.098
Q86V88	MGDP1_HUMAN	MDP1	Magnesium-dependent phosphatase 1	1	2.06433	0.0224789	6.46582	2.81648	13.3476	4.04226	4.90577	3.04107	7.19346	6.59738	10.5914	19.3031	14.5278	8.97798	9.91633	11.058	16.3022
Q86V48	LUZP1_HUMAN	LUZP1	Leucine zipper protein 1	2	3.04847	0.0224789	28.8106	17.3161	87.8281	33.8354	16.0575	36.2501	25.0519	11.8278	54.8656	132.798	54.2949	117.349	48.9497	76.9851	96.592
Q8WWI1	LMO7_HUMAN	LMO7	LIM domain only protein 7	2	3.32821	0.0224789	23.9528	13.0153	79.72	42.2744	12.0926	29.0972	10.5708	42.0461	25.9574	76.249	153.56	79.6461	86.749	26.3563	55.7596
Q5T7B8	KIF24_HUMAN	KIF24	Kinesin-like protein KIF24	2	8.97269	0.0224789	8.59155	8.36408	77.0892	123.512	0	21.5234	10.4403	2.64983	8.3442	30.6167	16.6878	46.9742	17.2683	328.164	22.8247
Q96JB3	HIC2_HUMAN	HIC2	Hypermethylated in cancer 2 protein	1	3.9921	0.0224789	13.1766	9.00655	52.6023	32.6116	5.07242	25.268	4.46033	11.9747	19.1074	69.0906	37.987	106.378	17.8292	58.1823	26.1462
Q9Y625	GPC6_HUMAN	GPC6	Glypican-6	3	2.01713	0.0224789	14.7664	8.52766	29.7858	8.5567	0	19.3284	17.9334	15.3499	21.2205	18.9011	40.4385	38.7366	23.7731	25.7682	31.0976
P01275	GLUC_HUMAN	GCG	Glucagon	2	2.53326	0.0224789	28.7524	18.5622	72.8371	29.7605	21.5743	12.1643	22.7597	26.7081	60.5555	106.866	75.7089	98.5381	37.3276	37.2256	81.3569
P04066	FUCO_HUMAN	FUCA1	Tissue alpha-L-fucosidase	1	3.55187	0.0224789	14.1955	10.451	50.4206	31.2569	0	24.8673	10.7998	11.0967	24.2137	43.5547	107.667	59.6977	20.2242	27.6632	43.7171
A1L4K1	FSD2_HUMAN	FSD2	Fibronectin type III and SPRY domain-containing protein 2	2	7.12696	0.0224789	0.680815	0.116883	4.85214	2.86459	0.776661	0.539199	0.708003	0.57944	0.80077	4.59345	9.43932	3.36386	5.11805	5.82993	0.768199
Q9NZ56	FMN2_HUMAN	FMN2	Formin-2	2	2.98619	0.0224789	32.5009	19.4482	97.0538	42.4573	20.4494	27.0218	39.5095	12.9306	62.5933	160.246	60.1387	79.5814	60.3199	82.6242	139.413
P02771	FETA_HUMAN	AFP	Alpha-fetoprotein	1	8.42499	0.0224789	1139.8	429.524	9602.84	9763.13	744.719	1851.35	915.395	1196.18	991.374	16281.1	11062.6	25161.2	1554.65	2324.15	1233.38
Q03001	DYST_HUMAN	DST	Dystonin	11	2.39766	0.0224789	145.417	38.9972	348.661	201.473	130.96	85.5149	170.723	155.071	184.815	451.985	392.796	683.255	178.817	212.503	172.608
Q96N67	DOCK7_HUMAN	DOCK7	Dedicator of cytokinesis protein 7	5	2.1425	0.0224789	104.828	35.4005	224.593	97.1299	77.0064	74.1054	87.3296	135.867	149.831	187.542	266.229	401.647	132.644	168.789	190.708
Q8IXB1	DJC10_HUMAN	DNAJC10	DnaJ homolog subfamily C member 10	1	3.04695	0.0224789	50.7686	36.2425	154.689	98.7753	40.8294	39.6274	11.5297	52.0123	109.844	59.0236	77.542	129.553	330.163	134.274	197.581
O00571	DDX3X_HUMAN	DDX3X	ATP-dependent RNA helicase DDX3X	3	4.15654	0.0224789	35.2598	24.2572	146.559	113.708	0	61.7296	23.6334	51.2197	39.7161	147.568	168.52	358.879	49.3862	84.6935	70.3048
P0C7V8	DC8L2_HUMAN	DCAF8L2	DDB1- and CUL4-associated factor 8-like protein 2	1	2.5417	0.0224789	26.0075	22.0095	66.1032	28.5029	0	22.7969	22.0876	61.1041	24.049	28.2369	71.5259	108.771	40.6865	76.6003	70.7987
Q9UPN4	CP131_HUMAN	CEP131	Centrosomal protein of 131 kDa	4	0.326866	0.0224789	129.597	67.7555	42.361	25.5236	151.536	41.8425	115.033	111.744	227.832	47.013	33.1105	26.7383	16.102	41.7659	89.4365
P01031	CO5_HUMAN	C5	Complement C5	50	2.19287	0.0224789	174.915	81.8393	383.566	132.411	80.7213	150.775	140.536	203.876	298.668	442.465	466.444	576.681	285.023	230.815	299.965
P53420	CO4A4_HUMAN	COL4A4	Collagen alpha-4(IV) chain	4	2.48727	0.0224789	34.8144	11.6475	86.5929	39.1522	27.966	41.8091	18.3957	47.6866	38.2148	105.088	53.8222	39.0661	65.0709	133.5	123.01
P01024	CO3_HUMAN	C3	Complement C3	137	1.5432	0.0224789	10941.4	2718.05	16884.8	2591.25	7048.2	10229.1	10345.8	13490.9	13593.2	17458.7	18968.1	18707.5	18883	14196.2	13095.4
Q6P4Q7	CNNM4_HUMAN	CNNM4	Metal transporter CNNM4	1	1.89783	0.0224789	216.703	102.121	411.266	96.2578	118.947	320.136	301.137	99.9838	243.314	522.429	358.226	367.787	268.343	457.908	492.902
C9J302	CD051_HUMAN	C4orf51	Uncharacterized protein C4orf51	3	4.51952	0.0224789	16.9063	13.4505	76.4086	49.6584	0	21.9064	13.9054	36.4578	12.2622	23.3809	29.166	89.2501	73.5081	82.631	160.515
Q9BXY5	CAYP2_HUMAN	CAPS2	Calcyphosin-2	1	2.61596	0.0224789	3.20319	1.00214	8.37941	5.39414	2.86014	1.9571	2.75239	4.04598	4.40035	18.0773	5.28726	10.2075	3.23752	8.56035	4.90662
Q8TC27	ADA32_HUMAN	ADAM32	Disintegrin and metalloproteinase domain-containing protein 32	2	0.398877	0.0224789	5.63045	3.09738	2.24586	0.961876	10.9087	4.21631	5.23297	4.98093	2.8134	1.98886	2.48903	1.58269	2.84141	3.64729	0.925872
Q562E7	WDR81_HUMAN	WDR81	WD repeat-containing protein 81	2	25.1995	0.0276595	1.16655	2.60849	29.3966	25.3041	5.83277	0	0	0	0	43.7436	28.9275	69.2837	0	28.2441	6.18088
P11387	TOP1_HUMAN	TOP1	DNA topoisomerase 1	2	9.56098	0.0276595	0.249008	0.556799	2.38076	1.76031	0	0	0	0	1.24504	4.67278	1.36598	0	1.41613	2.92848	3.90121
Q9UPQ9	TNR6B_HUMAN	TNRC6B	Trinucleotide repeat-containing gene 6B protein	2	14.0864	0.0276595	1.74914	3.91119	24.639	17.0096	8.74568	0	0	0	0	51.5252	16.8755	26.5457	31.2533	0	21.6345
Q9GZT4	SRR_HUMAN	SRR	Serine racemase	1	7.65606	0.0276595	0.572446	1.28003	4.38268	2.34536	0	0	0	2.86223	0	6.30466	5.64283	3.56501	0	4.99899	5.7846
O75916	RGS9_HUMAN	RGS9	Regulator of G-protein signaling 9	1	8.74425	0.0276595	0.644651	1.44148	5.63698	3.13457	0	0	3.22325	0	0	0	8.92915	6.96147	7.59008	5.67544	4.66577
P11117	PPAL_HUMAN	ACP2	Lysosomal acid phosphatase	1	7.05038	0.0276595	0.849984	1.90062	5.99271	3.5884	0	4.24992	0	0	0	10.5714	6.70293	8.35648	0	5.02682	5.2987
Q9ULD0	OGDHL_HUMAN	OGDHL	2-oxoglutarate dehydrogenase-like, mitochondrial	2	34.8161	0.0276595	0.575153	1.28608	20.0246	24.5571	2.87576	0	0	0	0	11.5762	8.46756	32.6554	64.3382	3.11	0
Q92830	KAT2A_HUMAN	KAT2A	Histone acetyltransferase KAT2A	1	15.3786	0.0276595	0.464555	1.03878	7.1442	4.26893	0	0	0	0	2.32278	12.9021	7.83426	8.20298	0	8.58516	5.34071
P36269	GGT5_HUMAN	GGT5	Gamma-glutamyltransferase 5	1	25.972	0.0276595	0.260205	0.581836	6.75804	7.57293	0	1.30102	0	0	0	21.2485	3.29073	3.73957	0	3.99096	8.27852
Q5VUB5	F1711_HUMAN	FAM171A1	Protein FAM171A1	4	38.093	0.0276595	0.391647	0.875748	14.919	10.4834	0	0	0	1.95823	0	18.2624	22.2754	5.3272	15.7308	0	27.9181
Q9UNI6	DUS12_HUMAN	DUSP12	Dual specificity protein phosphatase 12	1	27.7492	0.0276595	0.677183	1.51423	18.7912	13.3753	0	0	3.38591	0	0	39.6638	20.4688	21.2787	21.8814	0	9.45476
Q96MF6	CQ10A_HUMAN	COQ10A	Coenzyme Q-binding protein COQ10 homolog A, mitochondrial	1	8.24279	0.0276595	0.863342	1.93049	7.11635	5.19325	0	4.31671	0	0	0	10.0841	0	15.4097	5.08066	6.41603	5.70758
O00512	BCL9_HUMAN	BCL9	B-cell CLL/lymphoma 9 protein	2	17.2007	0.0276595	0.748539	1.67378	12.8754	16.9443	3.74269	0	0	0	0	11.9067	8.23566	5.38438	46.525	0	5.20068
Q9H6U6	BCAS3_HUMAN	BCAS3	Breast carcinoma-amplified sequence 3	1	11.4225	0.0276595	0.897135	2.00606	10.2475	6.33205	4.48568	0	0	0	0	12.7264	15.7315	15.801	12.0086	0	5.21748
Q2M3W8	ZN181_HUMAN	ZNF181	Zinc finger protein 181	2	Only Control	0.0285193	1941.15	1662.97	1.07869	2.64224	769.023	0	1696.43	3287.03	3953.26	0	0	0	0	0	6.47214
Q9NVR7	TBCC1_HUMAN	TBCCD1	TBCC domain-containing protein 1	1	0.150584	0.0285193	6.42893	3.86394	0.968092	2.37133	0	9.90239	5.92481	7.95208	8.36538	0	0	0	0	5.80855	0
P22897	MRC1_HUMAN	MRC1	Macrophage mannose receptor 1	4	0.198374	0.0316334	11.8219	8.10233	2.34516	3.66977	20.3591	20.6151	3.29388	8.0974	6.74384	0	0	0	0	7.85365	6.21729
Q96QS6	KPSH2_HUMAN	PSKH2	Serine/threonine-protein kinase H2	1	4.66028	0.0316334	3.23226	7.22755	15.0632	6.70566	0	0	0	0	16.1613	12.5508	8.44768	24.0627	17.1103	7.48093	20.7271
P07900	HS90A_HUMAN	HSP90AA1	Heat shock protein HSP 90-alpha	1	30.0495	0.0316334	0.735345	1.64428	22.0968	37.4046	3.67673	0	0	0	0	6.46143	2.05682	95.7842	26.5138	0.844902	0.919431
Q8NCM8	DYHC2_HUMAN	DYNC2H1	Cytoplasmic dynein 2 heavy chain 1	3	7.7956	0.0316334	1.40681	3.14572	10.9669	12.3609	7.03404	0	0	0	0	35.7352	9.32448	6.27225	4.26784	7.55596	2.64571
O00744	WN10B_HUMAN	WNT10B	Protein Wnt-10b	2	0.113089	0.0340943	15.886	15.7061	1.79654	2.73907	39.7184	3.6711	1.99431	23.1051	10.9411	0	0	0	1.67085	7.06465	2.04372
Q8TBZ6	TM10A_HUMAN	TRMT10A	tRNA methyltransferase 10 homolog A	1	4.05306	0.0340943	2.39696	3.31435	9.71503	5.71413	0	5.34079	0	6.644	0	8.98669	6.24356	12.2992	3.84426	7.07433	19.8421
Q6SPF0	SAMD1_HUMAN	SAMD1	Atherin	1	5.43171	0.0340943	2.28493	3.16537	12.4111	9.40361	0	5.03356	0	0	6.3911	13.6311	27.8277	17.7724	2.45218	7.52934	5.25389
P01705	LV202_HUMAN	1 SV	Ig lambda chain V-II region NEI	1	7.74248	0.0340943	2.23405	3.92289	17.2971	14.4529	9.05815	0	0	2.11209	0	28.5013	28.9982	33.6486	3.44129	4.49921	4.69377
Q9UF47	DNJ5B_HUMAN	DNAJC5B	DnaJ homolog subfamily C member 5B	1	3.25694	0.0340943	1.49426	2.21076	4.86672	1.70864	4.91966	0	0	2.55166	0	7.50969	5.99841	3.50557	5.33366	3.18986	3.66316
P09327	VILI_HUMAN	VIL1	Villin-1	2	8.65948	0.0353443	3.50338	3.56812	30.3374	35.8019	0	7.36891	0	6.87713	3.27085	83.8116	6.95029	68.354	5.07608	9.72206	8.11048
Q96RL1	UIMC1_HUMAN	UIMC1	BRCA1-A complex subunit RAP80	2	4.55081	0.0353443	11.619	16.4627	52.876	30.4747	38.4338	0	0	3.17306	16.4884	64.0288	25.0891	57.8618	68.9541	9.10491	92.2175
Q70CQ1	UBP49_HUMAN	USP49	Ubiquitin carboxyl-terminal hydrolase 49	1	4.16932	0.0353443	2.04914	2.24603	8.54351	5.21605	2.90481	0	5.37209	0	1.96879	14.0693	12.9597	5.54992	6.76353	11.4598	0.458735
Q99576	T22D3_HUMAN	TSC22D3	TSC22 domain family protein 3	1	9.87359	0.0353443	4.55208	4.16092	44.9454	50.352	7.8534	7.64719	7.25981	0	0	142.544	32.8852	51.3307	23.8349	11.9777	7.09947
Q14C87	T132D_HUMAN	TMEM132D	Transmembrane protein 132D	1	3.12705	0.0353443	15.5655	16.5127	48.6741	25.1873	0	0	13.976	26.0839	37.7677	54.8683	45.6506	95.7842	26.5138	31.5598	37.6678
Q9H4L7	SMRCD_HUMAN	SMARCAD1	SWI/SNF-related matrix-associated actin-dependent regulator of chromatin subfamily A containing DEAD/H box 1	1	6.99459	0.0353443	10.1902	13.6154	71.2765	44.028	7.45067	0	33.1314	0	10.3691	30.0123	78.0824	129.282	80.9486	10.3199	99.0136
Q9GZT3	SLIRP_HUMAN	SLIRP	SRA stem-loop-interacting RNA-binding protein, mitochondrial	1	2.5627	0.0353443	33.9668	34.3086	87.0468	26.8619	0	52.4728	38.2253	0	79.1358	130.513	69.7238	56.0409	71.8939	93.3725	100.737
Q2PPJ7	RGPA2_HUMAN	RALGAPA2	Ral GTPase-activating protein subunit alpha-2	1	3.32705	0.0353443	18.9674	24.6004	63.1056	41.2845	0	13.7494	0	21.2712	59.8166	26.7259	35.7563	30.4132	132.386	66.3385	87.014
P36957	ODO2_HUMAN	DLST	Dihydrolipoyllysine-residue succinyltransferase component of 2-oxoglutarate dehydrogenase complex, mitochondrial	2	5.4984	0.0353443	6.66405	7.34725	36.6416	35.1804	0	0	5.66745	10.3973	17.2555	47.489	24.9013	102.571	20.9111	4.14343	19.8337
O14686	KMT2D_HUMAN	KMT2D	Histone-lysine N-methyltransferase 2D	2	4.67515	0.0353443	20.2195	19.2425	94.5291	77.3903	0	42.4547	0	30.6168	28.0258	48.2577	235.608	40.1827	28.3454	96.4946	118.286
O75037	KI21B_HUMAN	KIF21B	Kinesin-like protein KIF21B	2	0.430961	0.0353443	10.5082	3.44576	4.52862	4.23731	11.5267	4.50316	13.0985	11.0682	12.3445	0	9.70214	0	8.39831	6.40877	2.66251
Q9NYG8	KCNK4_HUMAN	KCNK4	Potassium channel subfamily K member 4	1	2.61981	0.0353443	5.28927	5.44579	13.8569	4.5727	0	6.35596	0	7.19055	12.8999	11.6309	8.79222	9.49678	19.5007	15.2735	18.4474
Q6UXU4	GSG1L_HUMAN	GSG1L	Germ cell-specific gene 1-like protein	1	3.66212	0.0353443	3.23302	3.23523	11.8397	6.03068	0	4.19872	4.41753	0	7.54884	17.3671	7.45163	6.05856	7.23061	12.3069	20.6235
P53365	ARFP2_HUMAN	ARFIP2	Arfaptin-2	1	5.86782	0.0353443	14.9307	17.4623	87.6104	81.4095	0	14.7898	42.6557	17.2079	0	79.0925	240.069	64.7541	16.9019	101.348	23.4969
Q9BSK1	ZN577_HUMAN	ZNF577	Zinc finger protein 577	1	2.52082	0.0357638	16.0097	9.83135	40.3576	19.4838	0	22.6633	25.0626	17.5827	14.74	31.3911	35.16	43.4302	15.2832	74.2285	42.6528
Q8NDP4	ZN439_HUMAN	ZNF439	Zinc finger protein 439	2	5.58558	0.0357638	5.47599	3.70705	30.5866	36.4191	9.54421	0	8.21651	4.68059	4.93863	33.7694	6.87299	8.6424	13.7079	102.284	18.243
O95551	TYDP2_HUMAN	TDP2	Tyrosyl-DNA phosphodiesterase 2	1	2.77102	0.0357638	18.1982	4.38303	50.4277	29.1804	11.1274	20.4927	17.989	18.5566	22.8254	47.8044	98.744	40.7516	28.5057	18.4543	68.3062
Q3SXZ7	TTLL9_HUMAN	TTLL9	Probable tubulin polyglutamylase TTLL9	1	1.61516	0.0357638	24.7858	5.15537	40.0329	15.5187	33.7328	23.5315	20.4032	23.0947	23.1666	47.7855	42.6912	33.1972	65.6891	23.8732	26.9612
Q9UNS1	TIM_HUMAN	TIMELESS	Protein timeless homolog	1	1.89782	0.0357638	25.1137	12.4667	47.6613	11.6593	6.68338	41.4751	25.191	23.6283	28.5905	38.6061	64.3349	34.7171	39.7706	53.1434	55.3955
Q6NT04	TIGD7_HUMAN	TIGD7	Tigger transposable element-derived protein 7	1	0.431451	0.0357638	129.332	36.9298	55.8006	43.9113	177.656	113.918	158.573	105.19	91.325	41.9115	4.5231	36.6818	53.9662	61.8369	135.884
Q9BTF0	THUM2_HUMAN	THUMPD2	THUMP domain-containing protein 2	1	2.34369	0.0357638	36.3043	21.8831	85.0859	30.094	0	35.0858	56.7387	40.8224	48.8745	127.132	92.7147	103.369	39.6561	68.8071	78.8363
P40200	TACT_HUMAN	CD96	T-cell surface protein tactile	2	3.23438	0.0357638	20.2508	8.11546	65.4988	60.4704	14.1375	15.842	14.3088	24.2526	32.7132	103.542	26.5688	31.1355	24.8194	34.1737	172.754
Q9P2J5	SYLC_HUMAN	LARS	Leucine--tRNA ligase, cytoplasmic	1	2.3678	0.0357638	6.20994	3.85749	14.7039	4.99544	0	5.97675	10.0186	8.73693	6.31737	17.8015	8.85185	8.15332	15.3519	19.2868	18.7779
Q15796	SMAD2_HUMAN	SMAD2	Mothers against decapentaplegic homolog 2	1	0.238985	0.0357638	44.9109	36.4154	10.733	11.8443	105.302	6.91698	32.3395	41.9164	38.0791	2.10974	16.6436	0	8.21056	5.61977	31.8146
Q7Z333	SETX_HUMAN	SETX	Probable helicase senataxin	3	1.65917	0.0357638	412.495	174.686	684.401	256.929	188.732	609.994	568.243	334.63	360.876	663.331	1168.1	614.506	574.629	681.997	403.844
Q9BXT8	RNF17_HUMAN	RNF17	RING finger protein 17	4	2.3028	0.0357638	14.0738	12.923	32.4092	10.3632	0	20.8467	5.55166	32.6217	11.3491	24.1968	32.9128	39.0074	21.4491	27.656	49.2328
Q8TE99	PXYP1_HUMAN	PXYLP1	2-phosphoxylose phosphatase 1	1	0.501827	0.0357638	136.693	33.3657	68.5962	43.6554	187.493	117.813	149.776	101.305	127.077	55.6758	65.1024	0	131.241	64.4507	95.1077
Q494U1	PKHN1_HUMAN	PLEKHN1	Pleckstrin homology domain-containing family N member 1	2	1.49074	0.0357638	803.334	170.002	1197.56	325.369	883.595	657.636	664.555	750.811	1060.07	1705.17	1280.5	1117.21	803.82	919.668	1359.02
Q9BXP8	PAPP2_HUMAN	PAPPA2	Pappalysin-2	2	0.276859	0.0357638	395.8	298.272	109.581	106.461	882.553	319.944	64.8931	371.344	340.267	160.006	291.623	126.137	30.0489	21.3004	28.3699
Q9NQS3	NECT3_HUMAN	NECTIN3	Nectin-3	1	14.4665	0.0357638	10.5621	11.8296	152.796	166.609	0	13.5223	3.47795	6.04307	29.7671	117.178	12.3833	43.972	380.763	19.4078	343.071
Q6ZS30	NBEL1_HUMAN	NBEAL1	Neurobeachin-like protein 1	2	1.92044	0.0357638	14.3358	9.17645	27.531	9.46715	0	15.4547	12.9187	18.4141	24.8914	15.7598	19.74	41.9181	25.9185	28.0747	33.775
Q8IVL0	NAV3_HUMAN	NAV3	Neuron navigator 3	2	3.15819	0.0357638	14.6474	20.0178	46.2592	20.2938	0	9.18998	4.47959	9.82225	49.7452	66.2651	15.3229	46.8312	52.6383	30.1803	66.3177
Q9H0A0	NAT10_HUMAN	NAT10	RNA cytidine acetyltransferase	1	2.30187	0.0357638	103.582	88.0501	238.432	73.6405	0	79.7222	61.4045	146.272	230.513	330.343	244.79	145.294	253.775	159.251	297.142
O75592	MYCB2_HUMAN	MYCBP2	E3 ubiquitin-protein ligase MYCBP2	8	0.339628	0.0357638	163.653	169.303	55.5812	24.1411	464.781	86.6453	74.6779	73.7472	118.414	60.7348	37.0815	61.9565	95.0026	53.9155	24.7963
P43121	MUC18_HUMAN	MCAM	Cell surface glycoprotein MUC18	1	2.62243	0.0357638	10.2758	7.4875	26.9475	11.4725	0	9.63523	9.24384	21.0355	11.4645	20.7007	41.9403	16.3578	41.1215	19.1658	22.399
P32004	L1CAM_HUMAN	L1CAM	Neural cell adhesion molecule L1	1	2.07614	0.0357638	4.44343	3.0391	9.22519	2.82195	0	3.54643	6.00989	4.48373	8.17713	12.0673	13.2491	6.59339	9.04627	7.62615	6.769
Q9Y2U2	KCNK7_HUMAN	KCNK7	Potassium channel subfamily K member 7	1	1.52647	0.0357638	15.4413	5.11328	23.5707	7.52661	10.2247	12.6563	23.7784	15.4301	15.1171	20.2474	24.3602	37.155	15.7342	18.764	25.1632
Q6KB66	K2C80_HUMAN	KRT80	Keratin, type II cytoskeletal 80	1	1.54619	0.0357638	7.3956	4.42648	11.435	1.67922	0	9.8868	11.5318	7.96762	7.59179	12.8152	12.0498	12.224	12.6721	10.3126	8.53617
P52272	HNRPM_HUMAN	HNRNPM	Heterogeneous nuclear ribonucleoprotein M	2	3.20998	0.0357638	10.5278	5.67045	33.7939	14.8968	13.1133	7.16558	14.9234	15.2281	2.20841	33.7747	19.4992	48.1103	39.8004	12.8151	48.7637
Q14103	HNRPD_HUMAN	HNRNPD	Heterogeneous nuclear ribonucleoprotein D0	1	2.60696	0.0357638	4.76643	4.08311	12.4259	5.17992	4.41624	0	3.2896	4.90659	11.2197	18.5476	9.53208	10.4723	11.3771	5.85696	18.7695
O15228	GNPAT_HUMAN	GNPAT	Dihydroxyacetone phosphate acyltransferase	2	5.28747	0.0357638	71.3378	100.419	377.197	329.099	29.5249	38.3806	6.34377	32.7985	249.641	70.4883	223.505	69.2235	908.977	400.064	590.922
Q9UH90	FBX40_HUMAN	FBXO40	F-box only protein 40	2	0.24796	0.0357638	204.141	124.132	50.6189	65.4351	185.989	127.286	419.922	115.966	171.543	11.5214	0	172.151	2.55521	51.4759	66.0097
Q9NYQ8	FAT2_HUMAN	FAT2	Protocadherin Fat 2	1	4.19253	0.0357638	5.43382	4.57966	22.7814	15.1351	9.78377	0	1.91383	5.24009	10.2314	36.0374	44.8335	15.3345	12.7371	4.70009	23.046
P98173	FAM3A_HUMAN	FAM3A	Protein FAM3A	1	1.73109	0.0357638	13.9538	8.2976	24.1553	6.4567	0	18.6894	18.7595	12.5938	19.7263	18.7251	22.5934	35.8608	21.3278	19.357	27.0676
Q7Z309	F122B_HUMAN	FAM122B	Protein FAM122B	2	1.87291	0.0357638	629.178	121.968	1178.39	453.585	549.599	584.096	496.544	742.885	772.768	1842.86	1242.92	793.06	1146.18	1461.42	583.921
Q96CN4	EVI5L_HUMAN	EVI5L	EVI5-like protein	1	0.747181	0.0357638	343.511	32.6595	256.665	77.7435	321.149	353.752	375.19	368.852	298.612	274.058	243.161	122.962	276.128	363.761	259.922
P21709	EPHA1_HUMAN	EPHA1	Ephrin type-A receptor 1	1	2.80407	0.0357638	29.3747	19.1839	82.3687	41.0969	30.7574	48.9999	15.9172	46.521	4.67802	60.6668	66.3005	19.8491	106.742	107.458	133.196
P09104	ENOG_HUMAN	ENO2	Gamma-enolase	1	3.87458	0.0357638	13.8986	14.2334	53.8511	31.3881	9.89487	8.80039	0	12.9357	37.8619	92.6056	81.0757	71.2851	19.9609	30.5433	27.6361
Q8N9N8	EIF1A_HUMAN	EIF1AD	Probable RNA-binding protein EIF1AD	3	0.336438	0.0357638	28.1385	12.9776	9.46684	10.5117	37.6005	24.1616	39.0365	7.39	32.5038	0	4.51206	4.802	12.4212	29.3162	5.74959
Q9Y6B2	EID1_HUMAN	EID1	EP300-interacting inhibitor of differentiation 1	1	2.7703	0.0357638	13.1051	6.20193	36.305	15.9719	17.7882	19.5287	7.55731	15.039	5.61222	49.8442	48.8309	34.6719	10.5162	25.4366	48.5301
Q8NF50	DOCK8_HUMAN	DOCK8	Dedicator of cytokinesis protein 8	3	2.20444	0.0357638	14.9777	7.67061	33.0174	13.5327	21.3452	15.6561	8.72804	23.3822	5.77694	10.6998	35.8889	47.5987	23.496	39.0722	41.3489
Q9H3G5	CPVL_HUMAN	CPVL	Probable serine carboxypeptidase CPVL	1	3.13676	0.0357638	8.04386	6.31867	25.2316	14.6664	17.3212	5.31407	0	8.36911	9.21486	51.3175	18.1763	9.15255	27.1835	28.7342	16.8259
P10909	CLUS_HUMAN	CLU	Clusterin	20	1.47584	0.0357638	694.271	144.141	1024.63	232.493	705.895	587.76	707.158	550.745	919.794	1002.94	917.259	915.907	1218.64	724.156	1368.9
Q0VF96	CGNL1_HUMAN	CGNL1	Cingulin-like protein 1	3	7.6818	0.0357638	19.622	13.492	150.732	190.659	0	34.0239	15.6368	30.4477	18.0014	137.237	144.328	524.554	28.1824	36.0856	34.0046
Q8N865	CG031_HUMAN	C7orf31	Uncharacterized protein C7orf31	1	1.87862	0.0357638	64.2263	26.2636	120.657	42.3359	28.5597	65.8304	80.6669	96.0467	50.0276	122.882	69.7679	96.7624	172.591	168.956	92.9793
O15519	CFLAR_HUMAN	CFLAR	CASP8 and FADD-like apoptosis regulator	1	1.55386	0.0357638	12.1209	4.16734	18.8342	4.24057	6.97502	9.17217	14.6288	17.4039	12.4245	20.9652	15.3428	16.2073	19.8372	14.8118	25.841
Q9Y6K0	CEPT1_HUMAN	CEPT1	Choline/ethanolaminephosphotransferase 1	1	0.56049	0.0357638	21.6858	5.22839	12.1547	6.20566	29.3397	17.1711	17.394	24.6385	19.8855	8.89414	7.22857	23.2651	6.98104	14.8471	11.712
Q8IW35	CEP97_HUMAN	CEP97	Centrosomal protein of 97 kDa	1	2.6006	0.0357638	8.37247	5.35712	21.7735	10.4939	0	11.6233	6.97729	9.29125	13.9705	17.7392	37.5894	28.8782	12.8539	9.56233	24.0178
Q69YH5	CDCA2_HUMAN	CDCA2	Cell division cycle-associated protein 2	3	0.387628	0.0357638	192.698	72.4334	74.6952	74.9688	129.224	201.053	223.659	116.354	293.2	217.207	19.444	58.4252	61.5472	9.51877	82.029
Q8IV32	CCD71_HUMAN	CCDC71	Coiled-coil domain-containing protein 71	1	1.71199	0.0357638	66.2755	37.6073	113.463	38.1799	21.7409	63.4928	47.8779	74.962	123.304	176.24	78.0058	84.0012	85.6545	128.974	127.903
A2VCL2	CC162_HUMAN	CCDC162P	Coiled-coil domain-containing protein 162	1	1.958	0.0357638	57.5147	40.0138	112.614	24.019	7.08265	53.3856	51.3951	119.204	56.5065	91.8312	119.924	77.44	117.824	124.545	144.118
Q8IZS8	CA2D3_HUMAN	CACNA2D3	Voltage-dependent calcium channel subunit alpha-2/delta-3	2	3.56037	0.0357638	13.5979	11.2714	48.4135	25.3097	17.0678	3.87814	26.6678	0	20.3758	63.9833	44.3918	52.0982	14.9329	28.8733	86.2019
P55087	AQP4_HUMAN	AQP4	Aquaporin-4	2	3.29522	0.0357638	9.51292	7.10652	31.3472	19.8434	0	6.63647	7.97252	17.865	15.0906	17.5597	51.4604	60.8113	17.914	14.018	26.3199
P15144	AMPN_HUMAN	ANPEP	Aminopeptidase N	2	0.0395592	0.0357638	322.584	664.825	12.7611	15.0112	1511.31	11.7613	60.2466	14.0262	15.573	42.0286	11.067	0	11.2993	3.52386	8.64819
Q8TD06	AGR3_HUMAN	AGR3	Anterior gradient protein 3	1	1.85205	0.0357638	18.6689	13.6427	34.5758	6.89435	0	27.7614	11.9556	35.0462	18.5815	30.9945	22.6155	37.7569	36.2904	42.354	37.4438
O43345	ZN208_HUMAN	ZNF208	Zinc finger protein 208	3	21.2367	0.0398233	0.410085	0.567791	8.70883	17.383	0	0.906309	0	1.14412	0	2.34753	1.81741	2.46195	0	44.1457	1.48039
O95785	WIZ_HUMAN	WIZ	Protein Wiz	3	10.0835	0.0398233	1.08705	1.54922	10.9613	7.5663	0	2.11027	0	0	3.32497	19.898	0	12.3699	4.51833	11.5058	17.4756
Q9Y3B9	RRP15_HUMAN	RRP15	RRP15-like protein	1	9.84293	0.0398233	2.76253	4.34796	27.1913	16.2323	3.87462	9.93801	0	0	0	32.1844	39.9084	44.3181	0	29.2364	17.5008
Q6GYQ0	RGPA1_HUMAN	RALGAPA1	Ral GTPase-activating protein subunit alpha-1	1	6.08513	0.0398233	3.94111	6.69361	23.9822	16.6546	0	0	0	4.25255	15.453	0	46.0702	16.2931	24.7897	38.9899	17.7501
Q13492	PICAL_HUMAN	PICALM	Phosphatidylinositol-binding clathrin assembly protein	1	5.77943	0.0398233	3.79869	5.83513	21.9543	16.8012	0	5.7571	0	0	13.2364	22.2495	14.8635	50.4128	0	27.9788	16.221
Q5JXC2	MIIP_HUMAN	MIIP	Migration and invasion-inhibitory protein	1	22.4301	0.0398233	0.815655	1.45457	18.2952	12.32	0	0.721307	0	3.35697	0	14.7757	16.9594	0	17.9117	38.2154	21.9089
Q12809	KCNH2_HUMAN	KCNH2	Potassium voltage-gated channel subfamily H member 2	2	9.21448	0.0398233	14.4301	21.3025	132.966	148.313	0	0	0	24.8172	47.3332	52.3374	0	52.8837	365.881	271.269	55.4235
Q9Y3D8	KAD6_HUMAN	AK6	Adenylate kinase isoenzyme 6	1	4.17078	0.0398233	19.3192	28.4033	80.5762	41.0799	0	0	0	33.6733	62.9227	107.886	89.424	77.8915	0	105.643	102.613
Q9H2K0	IF3M_HUMAN	MTIF3	Translation initiation factor IF-3, mitochondrial	1	6.40238	0.0398233	4.4625	7.26454	28.5706	16.696	5.60015	0	0	16.7123	0	49.8631	28.2694	0	34.0695	22.8421	36.3795
P13284	GILT_HUMAN	IFI30	Gamma-interferon-inducible lysosomal thiol reductase	1	5.84155	0.0398233	0.833585	1.31198	4.86942	3.0591	1.16916	2.99877	0	0	0	7.30948	5.30713	0	3.40008	4.50405	8.6958
Q9H8M5	CNNM2_HUMAN	CNNM2	Metal transporter CNNM2	2	3.5318	0.0398233	5.55392	7.6369	19.6153	11.3829	0	12.8989	0	14.8707	0	30.1464	16.1489	0	17.3873	23.3988	30.6103
Q13625	ASPP2_HUMAN	TP53BP2	Apoptosis-stimulating of p53 protein 2	1	16.5996	0.0398233	0.766581	1.06856	12.7249	14.6314	0	0	1.63367	0	2.19924	9.19257	9.3819	8.97046	41.6939	0	7.11067
Q9BSG1	ZNF2_HUMAN	ZNF2	Zinc finger protein 2	2	10.4346	0.044368	0.766716	1.71443	8.00039	6.82024	0	0	0	3.83358	0	17.3274	0	3.65681	5.84997	5.85454	15.3136
O43556	SGCE_HUMAN	SGCE	Epsilon-sarcoglycan	1	8.70326	0.044368	1.19351	2.66876	10.3874	9.71058	0	0	0	0	5.96754	27.4247	15.3052	7.64318	0	4.8211	7.13028
Q9NX55	HYPK_HUMAN	HYPK	Huntingtin-interacting protein K	2	34.8271	0.044368	0.11375	0.254353	3.96159	3.86285	0	0	0	0	0.568752	0	7.79175	6.81099	0.455405	0.926367	7.78505
Q9P2D6	F135A_HUMAN	FAM135A	Protein FAM135A	2	9.04493	0.044368	0.731102	1.63479	6.61277	8.00451	0	3.65551	0	0	0	5.12608	22.1031	4.78244	0	1.03416	6.63082
Q9H2P0	ADNP_HUMAN	ADNP	Activity-dependent neuroprotector homeobox protein	3	0.0950213	0.044368	13.3883	10.9239	1.27217	1.97643	0	7.852	14.6373	14.8214	29.6306	0	0	3.58156	0	4.05147	0
Q9Y2T7	YBOX2_HUMAN	YBX2	Y-box-binding protein 2	1	Only Case	0.0445506	0	0	12.8264	12.981	0	0	0	0	0	0	11.2608	0	11.6742	19.6886	34.3351
Q8IZH2	XRN1_HUMAN	XRN1	5'-3' exoribonuclease 1	1	Only Case	0.0445506	0	0	3.57336	3.90395	0	0	0	0	0	10.5034	0	2.62485	0	3.42705	4.88491
P56706	WNT7B_HUMAN	WNT7B	Protein Wnt-7b	1	Only Case	0.0445506	0	0	3.43118	2.9538	0	0	0	0	0	7.46436	5.09511	4.44084	0	3.58678	0
Q1A5X7	WHAL1_HUMAN	WHAMMP3	Putative WASP homolog-associated protein with actin, membranes and microtubules-like protein 1	1	Only Case	0.0445506	0	0	4.54298	4.62221	0	0	0	0	0	10.9094	0	9.3226	3.66796	0	3.3579
Q6DKK2	TTC19_HUMAN	TTC19	Tetratricopeptide repeat protein 19, mitochondrial	1	Only Case	0.0445506	0	0	0.404798	0.364858	0	0	0	0	0	0.600057	0	0	0.938742	0.520592	0.369397
Q9BRZ2	TRI56_HUMAN	TRIM56	E3 ubiquitin-protein ligase TRIM56	1	Only Case	0.0445506	0	0	10.5104	8.76706	0	0	0	0	0	19.7375	18.9427	0	11.3313	0	13.0507
Q9H497	TOR3A_HUMAN	TOR3A	Torsin-3A	1	Only Case	0.0445506	0	0	4.51784	4.0283	0	0	0	0	0	9.60054	5.50369	8.13526	0	3.86753	0
Q8WUY1	THEM6_HUMAN	THEM6	Protein THEM6	1	Only Case	0.0445506	0	0	16.7112	14.1409	0	0	0	0	0	34.7342	20.5616	26.6661	18.3055	0	0
P24821	TENA_HUMAN	TNC	Tenascin	2	Only Case	0.0445506	0	0	8.27393	11.8899	0	0	0	0	0	22.2118	0.41101	24.8904	2.13049	0	0
Q96BW9	TAM41_HUMAN	TAMM41	Phosphatidate cytidylyltransferase, mitochondrial	1	Only Case	0.0445506	0	0	92.0149	75.565	0	0	0	0	0	182.51	136.93	0	0	105.643	127.006
Q6IEG0	SNR48_HUMAN	SNRNP48	U11/U12 small nuclear ribonucleoprotein 48 kDa protein	1	Only Case	0.0445506	0	0	12.1627	13.0027	0	0	0	0	0	0	9.0197	29.0438	7.49162	27.4212	0
Q9H115	SNAB_HUMAN	NAPB	Beta-soluble NSF attachment protein	1	Only Case	0.0445506	0	0	2.62082	2.29588	0	0	0	0	0	5.43017	2.89099	0	0	2.62595	4.77779
O95470	SGPL1_HUMAN	SGPL1	Sphingosine-1-phosphate lyase 1	3	Only Case	0.0445506	0	0	7.97721	17.017	0	0	0	0	0	2.58759	42.6558	0	0	1.13944	1.48039
A3KN83	SBNO1_HUMAN	SBNO1	Protein strawberry notch homolog 1	1	Only Case	0.0445506	0	0	2.04593	1.89813	0	0	0	0	0	4.97498	2.85344	0	1.80628	0	2.64089
Q9BY07	S4A5_HUMAN	SLC4A5	Electrogenic sodium bicarbonate cotransporter 4	1	Only Case	0.0445506	0	0	8.44181	10.0232	0	0	0	0	0	6.43593	7.52562	0	0	9.43406	27.2552
Q8N488	RYBP_HUMAN	RYBP	RING1 and YY1-binding protein	1	Only Case	0.0445506	0	0	12.5838	11.0538	0	0	0	0	0	21.4374	18.6997	9.73192	0	0	25.6337
Q96P16	RPR1A_HUMAN	RPRD1A	Regulation of nuclear pre-mRNA domain-containing protein 1A	1	Only Case	0.0445506	0	0	10.779	10.1285	0	0	0	0	0	19.6619	24.8903	0	0	9.19687	10.9251
Q8WZA2	RPGF4_HUMAN	RAPGEF4	Rap guanine nucleotide exchange factor 4	1	Only Case	0.0445506	0	0	17.0544	16.8014	0	0	0	0	0	13.5926	0	0	42.5411	16.1986	29.9942
Q86UR5	RIMS1_HUMAN	RIMS1	Regulating synaptic membrane exocytosis protein 1	1	Only Case	0.0445506	0	0	4.11809	5.7857	0	0	0	0	0	0	0	15.3044	4.8059	3.08337	1.51483
Q9H477	RBSK_HUMAN	RBKS	Ribokinase	2	Only Case	0.0445506	0	0	4.38153	4.39027	0	0	0	0	0	5.51516	8.96448	9.84478	0	1.96474	0
P56645	PER3_HUMAN	PER3	Period circadian protein homolog 3	2	Only Case	0.0445506	0	0	53.1301	84.1197	0	0	0	0	0	0	216.835	26.2899	67.3834	8.27235	0
Q6QHF9	PAOX_HUMAN	PAOX	Peroxisomal N(1)-acetyl-spermine/spermidine oxidase	1	Only Case	0.0445506	0	0	16.3306	13.9112	0	0	0	0	0	20.6819	16.9042	26.3049	34.0924	0	0
Q9NX31	OSER1_HUMAN	OSER1	Oxidative stress-responsive serine-rich protein 1	1	Only Case	0.0445506	0	0	27.7465	54.0207	0	0	0	0	0	10.6903	0	137.574	0	7.77378	10.4406
Q2M2E3	ODFP4_HUMAN	ODF4	Outer dense fiber protein 4	1	Only Case	0.0445506	0	0	22.3931	24.3449	0	0	0	0	0	8.38418	0	0	61.0869	26.7435	38.1439
O00567	NOP56_HUMAN	NOP56	Nucleolar protein 56	1	Only Case	0.0445506	0	0	3.51594	2.78221	0	0	0	0	0	5.85703	0	0	5.61872	4.20636	5.41352
Q86XR2	NIBL2_HUMAN	FAM129C	Niban-like protein 2	1	Only Case	0.0445506	0	0	5.19767	6.45103	0	0	0	0	0	4.42724	0	0	2.27771	7.45915	17.0219
Q99750	MDFI_HUMAN	MDFI	MyoD family inhibitor	1	Only Case	0.0445506	0	0	13.9118	16.0732	0	0	0	0	0	35.6597	32.1343	11.4339	0	4.24266	0
Q6ZN28	MACC1_HUMAN	MACC1	Metastasis-associated in colon cancer protein 1	1	Only Case	0.0445506	0	0	8.7755	9.80599	0	0	0	0	0	0	4.51647	8.55061	25.5292	14.0567	0
Q6UX82	LYPD8_HUMAN	LYPD8	Ly6/PLAUR domain-containing protein 8	1	Only Case	0.0445506	0	0	41.6001	48.812	0	0	0	0	0	21.664	0	0	130.714	45.8876	51.3346
P09917	LOX5_HUMAN	ALOX5	Arachidonate 5-lipoxygenase	2	Only Case	0.0445506	0	0	6.67909	8.76485	0	0	0	0	0	22.4603	10.3272	6.29934	0	0.987696	0
P01130	LDLR_HUMAN	LDLR	Low-density lipoprotein receptor	2	Only Case	0.0445506	0	0	26.1715	35.473	0	0	0	0	0	0	5.88356	0	7.70914	74.9061	68.5302
P01615	KV202_HUMAN	1 SV	Ig kappa chain V-II region FR	1	Only Case	0.0445506	0	0	7.08475	8.47289	0	0	0	0	0	8.59761	0	22.2268	9.29923	2.38489	0
O60333	KIF1B_HUMAN	KIF1B	Kinesin-like protein KIF1B	3	Only Case	0.0445506	0	0	8.34565	9.95281	0	0	0	0	0	13.531	0	7.65521	3.16883	0	25.7189
A0A087WTH5	KCE1B_HUMAN	KCNE1B	Potassium voltage-gated channel subfamily E member 1B	1	Only Case	0.0445506	0	0	30.9057	27.5028	0	0	0	0	0	46.2556	0	0	30.761	70.7917	37.6258
Q9NWT6	HIF1N_HUMAN	HIF1AN	Hypoxia-inducible factor 1-alpha inhibitor	2	Only Case	0.0445506	0	0	11.1869	13.5907	0	0	0	0	0	9.06035	2.11888	24.5743	31.3677	0	0
Q9ULT8	HECD1_HUMAN	HECTD1	E3 ubiquitin-protein ligase HECTD1	2	Only Case	0.0445506	0	0	1.07669	1.8512	0	0	0	0	0	0.67183	0	4.80351	0	0.291928	0.692864
Q9H4Y5	GSTO2_HUMAN	GSTO2	Glutathione S-transferase omega-2	1	Only Case	0.0445506	0	0	4.1498	3.77569	0	0	0	0	0	0	6.79569	4.51458	0	3.99096	9.59759
Q14416	GRM2_HUMAN	GRM2	Metabotropic glutamate receptor 2	1	Only Case	0.0445506	0	0	2.96679	3.44637	0	0	0	0	0	2.54982	0	1.99845	9.2615	3.99096	0
Q8TDV0	GP151_HUMAN	GPR151	Probable G-protein coupled receptor 151	1	Only Case	0.0445506	0	0	4.26616	4.18795	0	0	0	0	0	0	0	5.76963	4.54397	11.2589	4.02443
Q96FL9	GLT14_HUMAN	GALNT14	Polypeptide N-acetylgalactosaminyltransferase 14	2	Only Case	0.0445506	0	0	10.4729	10.6211	0	0	0	0	0	27.217	16.3366	13.4203	5.86371	0	0
Q8N0U4	F185A_HUMAN	FAM185A	Protein FAM185A	1	Only Case	0.0445506	0	0	4.28781	3.95745	0	0	0	0	0	4.40458	5.15033	10.528	0	5.64398	0
Q8NHP7	EXD1_HUMAN	EXD1	piRNA biogenesis protein EXD1	2	Only Case	0.0445506	0	0	12.8991	25.9752	0	0	0	0	0	65.4265	0	9.37226	1.44887	0	1.14684
Q96JB1	DYH8_HUMAN	DNAH8	Dynein heavy chain 8, axonemal	3	Only Case	0.0445506	0	0	71.3898	111.316	0	0	0	0	0	2.59515	0	0	1.93747	175.031	248.776
Q13474	DRP2_HUMAN	DRP2	Dystrophin-related protein 2	2	Only Case	0.0445506	0	0	1.42417	1.32062	0	0	0	0	0	1.36614	3.43208	1.53797	0	0	2.20882
Q6JBY9	CPZIP_HUMAN	RCSD1	CapZ-interacting protein	1	Only Case	0.0445506	0	0	1.23292	1.15262	0	0	0	0	0	2.99745	0	0	1.26945	1.20019	1.93044
P35523	CLCN1_HUMAN	CLCN1	Chloride channel protein 1	1	Only Case	0.0445506	0	0	2.22549	2.22889	0	0	0	0	0	5.34329	4.42372	0	0	1.73361	1.8523
Q9C0D2	CE295_HUMAN	CEP295	Centrosomal protein of 295 kDa	1	Only Case	0.0445506	0	0	4.77184	4.63798	0	0	0	0	0	12.513	4.8772	0	5.05623	0	6.18462
Q9UQ88	CD11A_HUMAN	CDK11A	Cyclin-dependent kinase 11A	1	Only Case	0.0445506	0	0	30.7608	54.0055	0	0	0	0	0	137.18	6.6433	0	0	37.2207	3.52033
P41180	CASR_HUMAN	CASR	Extracellular calcium-sensing receptor	2	Only Case	0.0445506	0	0	6.737	12.5665	0	0	0	0	0	0	1.38255	32.1588	0	2.40813	4.47253
P08236	BGLR_HUMAN	GUSB	Beta-glucuronidase	1	Only Case	0.0445506	0	0	7.78913	8.35465	0	0	0	0	0	22.6273	9.30018	5.83704	0	0	8.97026
O94778	AQP8_HUMAN	AQP8	Aquaporin-8	1	Only Case	0.0445506	0	0	4.23456	3.40754	0	0	0	0	0	4.71244	0	6.79143	6.37658	7.52692	0
Q15848	ADIPO_HUMAN	ADIPOQ	Adiponectin	2	Only Case	0.0445506	0	0	28.6136	32.3877	0	0	0	0	0	44.1024	85.6253	21.4593	0	0	20.4946
Q6H8Q1	ABLM2_HUMAN	ABLIM2	Actin-binding LIM protein 2	2	Only Case	0.0445506	0	0	2.59588	2.91253	0	0	0	0	0	0	6.98342	0.616992	0	4.96147	3.01342
P10314	1A32_HUMAN	HLA-A	HLA class I histocompatibility antigen, A-32 alpha chain	1	Only Case	0.0445506	0	0	11.0387	12.2077	0	0	0	0	0	32.7699	0	0	6.88945	12.3184	14.2543
A6NGB9	WIPF3_HUMAN	WIPF3	WAS/WASL-interacting protein family member 3	1	0.11194	0.0464841	6.16704	5.53882	0.69034	1.69098	4.47526	3.07223	9.16893	0	14.1188	4.14204	0	0	0	0	0
P33991	MCM4_HUMAN	MCM4	DNA replication licensing factor MCM4	1	0.0571861	0.0464841	157.04	154.569	8.98053	21.9977	24.4803	0	279.52	350.98	130.222	0	0	0	0	0	53.8832
P0CJ78	ZN865_HUMAN	ZNF865	Zinc finger protein 865	1	Only Control	0.048406	12.482	13.589	0	0	30.9449	10.0304	0	0	21.4347	0	0	0	0	0	0
A8MV65	VGLL3_HUMAN	VGLL3	Transcription cofactor vestigial-like protein 3	1	Only Control	0.048406	3.33685	3.26262	0	0	0	4.43915	4.78565	0	7.45942	0	0	0	0	0	0
Q9BZF9	UACA_HUMAN	UACA	Uveal autoantigen with coiled-coil domains and ankyrin repeats	2	Only Control	0.048406	19.7859	21.1748	0	0	0	38.1358	45.3738	15.4198	0	0	0	0	0	0	0
O15391	TYY2_HUMAN	YY2	Transcription factor YY2	1	Only Control	0.048406	3.39371	3.25315	0	0	0	4.2054	0	5.75555	7.00762	0	0	0	0	0	0
O43396	TXNL1_HUMAN	TXNL1	Thioredoxin-like protein 1	1	Only Control	0.048406	2.78742	3.33083	0	0	0	3.33716	2.47951	8.12045	0	0	0	0	0	0	0
Q9BZW7	TSG10_HUMAN	TSGA10	Testis-specific gene 10 protein	1	Only Control	0.048406	3.56514	3.61118	0	0	0	6.31143	0	7.9469	3.56735	0	0	0	0	0	0
P00750	TPA_HUMAN	PLAT	Tissue-type plasminogen activator	1	Only Control	0.048406	93.089	118.684	0	0	251.955	24.8895	188.601	0	0	0	0	0	0	0	0
Q63HR2	TNS2_HUMAN	TNS2	Tensin-2	1	Only Control	0.048406	6.01572	7.44653	0	0	7.10348	0	4.84076	18.1344	0	0	0	0	0	0	0
P10828	THB_HUMAN	THRB	Thyroid hormone receptor beta	1	Only Control	0.048406	2.37175	2.51513	0	0	0	1.98114	4.33834	0	5.53927	0	0	0	0	0	0
Q9H7E2	TDRD3_HUMAN	TDRD3	Tudor domain-containing protein 3	1	Only Control	0.048406	8.43468	8.57259	0	0	0	13.3108	0	9.14101	19.7216	0	0	0	0	0	0
Q5QJ38	TCHL1_HUMAN	TCHHL1	Trichohyalin-like protein 1	1	Only Control	0.048406	2.39191	2.2042	0	0	0	3.69336	4.47531	0	3.79089	0	0	0	0	0	0
A6NEL2	SWAHB_HUMAN	SOWAHB	Ankyrin repeat domain-containing protein SOWAHB	1	Only Control	0.048406	8.64374	10.0298	0	0	0	0	24.5061	9.76008	8.95248	0	0	0	0	0	0
Q9H5I1	SUV92_HUMAN	SUV39H2	Histone-lysine N-methyltransferase SUV39H2	1	Only Control	0.048406	1.83475	2.15582	0	0	0	5.27177	0	2.04457	1.8574	0	0	0	0	0	0
Q9Y2K9	STB5L_HUMAN	STXBP5L	Syntaxin-binding protein 5-like	1	Only Control	0.048406	3.09221	4.00749	0	0	0	0	2.69817	9.79634	2.96651	0	0	0	0	0	0
Q5VSR9	SPXN1_HUMAN	SPANXN1	Sperm protein associated with the nucleus on the X chromosome N1	2	Only Control	0.048406	63.3553	135.007	0	0	304.762	2.47949	9.53492	0	0	0	0	0	0	0	0
Q6ZU15	SEP14_HUMAN	2014-09-01	Septin-14	2	Only Control	0.048406	3.6752	5.19725	0	0	0	12.6051	3.02956	0	2.7414	0	0	0	0	0	0
Q6AZY7	SCAR3_HUMAN	SCARA3	Scavenger receptor class A member 3	1	Only Control	0.048406	8.68167	8.04698	0	0	0	12.2355	15.2045	0	15.9683	0	0	0	0	0	0
Q96QD8	S38A2_HUMAN	SLC38A2	Sodium-coupled neutral amino acid transporter 2	1	Only Control	0.048406	7.51356	7.48481	0	0	0	7.67168	15.502	0	14.3941	0	0	0	0	0	0
Q8TEU7	RPGF6_HUMAN	RAPGEF6	Rap guanine nucleotide exchange factor 6	1	Only Control	0.048406	2.58509	2.68733	0	0	3.52917	3.0099	0	0	6.3864	0	0	0	0	0	0
Q5H9R7	PP6R3_HUMAN	PPP6R3	Serine/threonine-protein phosphatase 6 regulatory subunit 3	1	Only Control	0.048406	2.61745	3.17929	0	0	0	2.45333	0	2.85446	7.77945	0	0	0	0	0	0
P07738	PMGE_HUMAN	BPGM	Bisphosphoglycerate mutase	1	Only Control	0.048406	8.07583	8.09758	0	0	0	11.3784	10.1192	0	18.8815	0	0	0	0	0	0
Q58EX7	PKHG4_HUMAN	PLEKHG4	Puratrophin-1	1	Only Control	0.048406	3.94363	6.43467	0	0	0	3.78725	0.819083	0	15.1118	0	0	0	0	0	0
Q5T9C9	PI5L1_HUMAN	PIP5KL1	Phosphatidylinositol 4-phosphate 5-kinase-like protein 1	1	Only Control	0.048406	23.3792	26.1938	0	0	0	42.0094	16.1291	0	58.7577	0	0	0	0	0	0
P78364	PHC1_HUMAN	PHC1	Polyhomeotic-like protein 1	1	Only Control	0.048406	1.88684	2.38223	0	0	2.5126	0	0	1.19877	5.72281	0	0	0	0	0	0
Q96KR7	PHAR3_HUMAN	PHACTR3	Phosphatase and actin regulator 3	1	Only Control	0.048406	1.57817	1.95965	0	0	0	0	1.66042	1.43474	4.79568	0	0	0	0	0	0
P25116	PAR1_HUMAN	F2R	Proteinase-activated receptor 1	1	Only Control	0.048406	7631.11	8966.51	0	0	0	21926.4	0	8503.81	7725.33	0	0	0	0	0	0
Q9NZP5	O5AC2_HUMAN	OR5AC2	Olfactory receptor 5AC2	1	Only Control	0.048406	285.072	266.943	0	0	391.368	474.415	0	0	559.574	0	0	0	0	0	0
A4FU01	MTMRB_HUMAN	MTMR11	Myotubularin-related protein 11	1	Only Control	0.048406	7.63285	10.6933	0	0	0	9.57958	3.14834	25.4363	0	0	0	0	0	0	0
Q7L4E1	MIGA2_HUMAN	FAM73B	Mitoguardin-2	2	Only Control	0.048406	3.66807	3.47192	0	0	6.09663	4.8243	0	0	7.41942	0	0	0	0	0	0
Q8TDD5	MCLN3_HUMAN	MCOLN3	Mucolipin-3	1	Only Control	0.048406	22.8113	23.2905	0	0	0	22.5687	39.5309	0	51.9571	0	0	0	0	0	0
P11226	MBL2_HUMAN	MBL2	Mannose-binding protein C	1	Only Control	0.048406	2.32528	2.15938	0	0	3.31131	3.88259	4.43251	0	0	0	0	0	0	0	0
Q9P0L2	MARK1_HUMAN	MARK1	Serine/threonine-protein kinase MARK1	1	Only Control	0.048406	5.14871	5.81885	0	0	0	5.52779	0	6.04047	14.1753	0	0	0	0	0	0
Q9UBR4	LHX3_HUMAN	LHX3	LIM/homeobox protein Lhx3	1	Only Control	0.048406	0.237371	0.305309	0	0	0	0.213944	0	0.746773	0.226137	0	0	0	0	0	0
P22460	KCNA5_HUMAN	KCNA5	Potassium voltage-gated channel subfamily A member 5	1	Only Control	0.048406	14.224	16.5363	0	0	0	8.59557	25.0626	0	37.4618	0	0	0	0	0	0
Q8N1N4	K2C78_HUMAN	KRT78	Keratin, type II cytoskeletal 78	1	Only Control	0.048406	9.15474	11.2369	0	0	0	10.2475	27.4597	0	8.06653	0	0	0	0	0	0
Q96CB8	INT12_HUMAN	INTS12	Integrator complex subunit 12	1	Only Control	0.048406	152.563	321.281	0	0	727.013	24.0213	0	0	11.7798	0	0	0	0	0	0
Q8NAC3	I17RC_HUMAN	IL17RC	Interleukin-17 receptor C	1	Only Control	0.048406	10.4447	11.6315	0	0	13.8181	0	0	10.3092	28.0964	0	0	0	0	0	0
P01768	HV307_HUMAN	1 SV	Ig heavy chain V-III region CAM	2	Only Control	0.048406	1.42152	1.58583	0	0	0	1.28522	3.79471	2.02765	0	0	0	0	0	0	0
P83105	HTRA4_HUMAN	HTRA4	Serine protease HTRA4	1	Only Control	0.048406	1.87764	1.80317	0	0	0	0	3.90814	3.15493	2.32513	0	0	0	0	0	0
Q8WWQ2	HPSE2_HUMAN	HPSE2	Inactive heparanase-2	1	Only Control	0.048406	92.5219	203.505	0	0	456.553	0	3.24466	0	2.81199	0	0	0	0	0	0
Q2TB90	HKDC1_HUMAN	HKDC1	Putative hexokinase HKDC1	2	Only Control	0.048406	17.6261	37.4364	0	0	84.5751	1.58131	0	1.97429	0	0	0	0	0	0	0
Q8IVU3	HERC6_HUMAN	HERC6	Probable E3 ubiquitin-protein ligase HERC6	1	Only Control	0.048406	11.359	11.5767	0	0	0	21.3631	10.7474	0	24.6843	0	0	0	0	0	0
Q9BT25	HAUS8_HUMAN	HAUS8	HAUS augmin-like complex subunit 8	1	Only Control	0.048406	8.9005	10.8652	0	0	0	26.6038	8.52542	0	9.3733	0	0	0	0	0	0
O00178	GTPB1_HUMAN	GTPBP1	GTP-binding protein 1	1	Only Control	0.048406	24.608	22.977	0	0	0	35.531	38.846	0	48.6627	0	0	0	0	0	0
O95837	GNA14_HUMAN	GNA14	Guanine nucleotide-binding protein subunit alpha-14	1	Only Control	0.048406	4.40792	4.99607	0	0	0	3.92044	6.10406	0	12.0151	0	0	0	0	0	0
Q12947	FOXF2_HUMAN	FOXF2	Forkhead box protein F2	1	Only Control	0.048406	5.51718	6.31396	0	0	0	15.4057	6.36089	0	5.81929	0	0	0	0	0	0
Q8N693	ESX1_HUMAN	ESX1	Homeobox protein ESX1	1	Only Control	0.048406	4.76994	5.0445	0	0	0	10.7795	3.8953	0	9.17486	0	0	0	0	0	0
Q9Y5R5	DMRT2_HUMAN	DMRT2	Doublesex- and mab-3-related transcription factor 2	1	Only Control	0.048406	2.11733	2.30237	0	0	0	2.12997	5.51763	0	2.93906	0	0	0	0	0	0
Q9NXW2	DJB12_HUMAN	DNAJB12	DnaJ homolog subfamily B member 12	1	Only Control	0.048406	4.92346	5.29659	0	0	0	6.24242	5.60752	12.7674	0	0	0	0	0	0	0
Q5M775	CYTSB_HUMAN	SPECC1	Cytospin-B	1	Only Control	0.048406	3.53013	3.32049	0	0	6.84656	0	0	4.63656	6.16755	0	0	0	0	0	0
Q8WVR3	CG043_HUMAN	C7orf43	Uncharacterized protein C7orf43	1	Only Control	0.048406	12.1654	12.3095	0	0	0	11.6455	23.8641	25.3172	0	0	0	0	0	0	0
Q9H211	CDT1_HUMAN	CDT1	DNA replication factor Cdt1	1	Only Control	0.048406	5.24718	5.66878	0	0	0	6.63869	13.6785	5.91873	0	0	0	0	0	0	0
P16152	CBR1_HUMAN	CBR1	Carbonyl reductase [NADPH] 1	1	Only Control	0.048406	8.46713	14.4024	0	0	5.41267	3.01435	0	0	33.9086	0	0	0	0	0	0
A8MX76	CAN14_HUMAN	CAPN14	Calpain-14	2	Only Control	0.048406	2.22883	3.85815	0	0	9.05815	0	1.32034	0.765679	0	0	0	0	0	0	0
P27797	CALR_HUMAN	CALR	Calreticulin	1	Only Control	0.048406	10.1122	11.527	0	0	0	13.1238	9.50549	0	27.9317	0	0	0	0	0	0
P07451	CAH3_HUMAN	CA3	Carbonic anhydrase 3	2	Only Control	0.048406	20.6654	40.7335	0	0	0	2.11249	7.91366	93.301	0	0	0	0	0	0	0
Q8NEQ6	CA064_HUMAN	C1orf64	Uncharacterized protein C1orf64	1	Only Control	0.048406	2.24708	2.21514	0	0	0	4.40799	2.37998	0	4.44742	0	0	0	0	0	0
Q9BWL3	CA043_HUMAN	C1orf43	Uncharacterized protein C1orf43	1	Only Control	0.048406	6.56859	7.83126	0	0	0	6.64686	19.1704	0	7.02566	0	0	0	0	0	0
Q9UKI2	BORG2_HUMAN	CDC42EP3	Cdc42 effector protein 3	1	Only Control	0.048406	8.59053	10.9296	0	0	0	7.5381	26.732	8.68254	0	0	0	0	0	0	0
Q9Y2T1	AXIN2_HUMAN	AXIN2	Axin-2	1	Only Control	0.048406	2.13858	2.07621	0	0	0	3.92044	2.43563	0	4.33682	0	0	0	0	0	0
Q9UII2	ATIF1_HUMAN	ATPIF1	ATPase inhibitor, mitochondrial	1	Only Control	0.048406	2.17816	2.79872	0	0	0	0.853324	0	3.61341	6.42405	0	0	0	0	0	0
O00203	AP3B1_HUMAN	AP3B1	AP-3 complex subunit beta-1	1	Only Control	0.048406	13.3964	17.1745	0	0	0	0	2.63896	32.4818	31.8614	0	0	0	0	0	0
P16066	ANPRA_HUMAN	NPR1	Atrial natriuretic peptide receptor 1	3	Only Control	0.048406	7.09793	11.1982	0	0	0	2.24407	26.518	0	6.7276	0	0	0	0	0	0
Q9ULX6	AKP8L_HUMAN	AKAP8L	A-kinase anchor protein 8-like	1	Only Control	0.048406	7.12437	8.96975	0	0	0	21.7104	5.01894	0	8.89248	0	0	0	0	0	0
Q9HAR2	AGRL3_HUMAN	ADGRL3	Adhesion G protein-coupled receptor L3	1	Only Control	0.048406	2.10633	2.58386	0	0	0	1.9148	0	2.29633	6.32051	0	0	0	0	0	0
P52594	AGFG1_HUMAN	AGFG1	Arf-GAP domain and FG repeat-containing protein 1	1	Only Control	0.048406	2.09672	2.17791	0	0	0	1.9207	0	4.83083	3.73206	0	0	0	0	0	0
Q8N2K0	ABD12_HUMAN	ABHD12	Monoacylglycerol lipase ABHD12	1	Only Control	0.048406	4.1339	5.31945	0	0	0	2.97205	12.923	4.77449	0	0	0	0	0	0	0
Q96AK3	ABC3D_HUMAN	APOBEC3D	DNA dC->dU-editing enzyme APOBEC-3D	1	Only Control	0.048406	8.47889	7.82504	0	0	0	14.8335	0	12.2726	15.2883	0	0	0	0	0	0
P41595	5HT2B_HUMAN	HTR2B	5-hydroxytryptamine receptor 2B	1	Only Control	0.048406	2.51154	2.47094	0	0	0	5.54338	2.94502	4.06929	0	0	0	0	0	0	0
Q8N0V1	ZNAS1_HUMAN	ZNF295-AS1	Putative uncharacterized protein ZNF295-AS1	1	0.34161	0.049746	24.2702	12.326	8.29095	13.2378	12.1273	32.1917	34.6296	9.55286	32.8497	0	0	0	19.8075	29.9382	0
P37275	ZEB1_HUMAN	ZEB1	Zinc finger E-box-binding homeobox 1	3	10.9855	0.049746	2.98659	6.67823	32.8092	50.0287	0	0	0	0	14.933	11.7107	4.39776	11.8824	4.61358	132.943	31.3077
O14830	PPE2_HUMAN	PPEF2	Serine/threonine-protein phosphatase with EF-hands 2	3	5.47166	0.049746	3.1004	6.93271	16.9644	16.4268	0	0	15.502	0	0	36.6683	5.21857	39.501	6.47961	5.38525	8.53337
Q99697	PITX2_HUMAN	PITX2	Pituitary homeobox 2	1	0.27864	0.049746	46.181	10.7394	12.8679	20.8691	43.6763	41.0076	43.683	37.6623	64.8758	28.8413	0	0	0	0	48.366
O15381	NVL_HUMAN	NVL	Nuclear valosin-containing protein-like	3	0.27359	0.049746	30.7837	14.418	8.42211	16.9609	28.2056	56.0349	19.9987	24.4727	25.2067	0	8.13186	0	0	0	42.4008
P33241	LSP1_HUMAN	LSP1	Lymphocyte-specific protein 1	1	4.15133	0.049746	6.93822	15.5143	28.8028	22.2939	34.6911	0	0	0	0	24.9127	6.34073	13.9636	65.2769	16.9537	45.3694
Q9UJC3	HOOK1_HUMAN	HOOK1	Protein Hook homolog 1	5	3.94406	0.049746	6.4584	14.4414	25.4723	25.0774	0	0	0	0	32.292	64.9656	3.69225	8.27823	27.6128	4.06115	44.224
Q7Z2Z1	TICRR_HUMAN	TICRR	Treslin	4	2.34208	0.0530274	83.7715	81.1615	196.199	98.7886	101.448	0	0	178.339	139.07	212.353	0	270.002	241.783	208.14	244.919
O43294	TGFI1_HUMAN	TGFB1I1	Transforming growth factor beta-1-induced transcript 1 protein	1	7.18673	0.0530274	2.31044	2.93907	16.6045	9.68786	0	1.66925	0	2.74826	7.13469	22.3251	20.8619	0	24.6821	9.69786	22.0602
Q8TEJ3	SH3R3_HUMAN	SH3RF3	SH3 domain-containing RING finger protein 3	2	0.323582	0.0530274	15.1053	7.67887	4.88781	5.82123	10.9712	14.2213	16.57	6.64659	27.1175	0	0	0	12.5059	5.68028	11.1407
Q96LW2	SG494_HUMAN	SGK494	Uncharacterized serine/threonine-protein kinase SgK494	1	18.8199	0.0530274	7.58963	9.26494	142.836	171.988	0	22.6855	7.2698	0	7.9928	122.221	0	49.9162	478.988	136.549	69.3424
Q96T68	SETB2_HUMAN	SETDB2	Histone-lysine N-methyltransferase SETDB2	2	2.8269	0.0530274	1.91032	1.78651	5.40028	3.19141	0	3.75792	2.66464	3.12903	0	0	8.87172	5.95623	5.83852	3.77314	7.96205
P35251	RFC1_HUMAN	RFC1	Replication factor C subunit 1	2	20.7305	0.0530274	1.97908	2.15764	41.0273	27.8521	2.20282	5.21834	0	2.47421	0	36.8748	85.5669	30.052	45.0296	48.6407	0
P30566	PUR8_HUMAN	ADSL	Adenylosuccinate lyase	1	2.18698	0.0530274	5.36678	4.96302	11.737	6.15012	0	9.5729	9.61197	7.64902	0	11.2381	12.4633	14.3368	14.7543	0	17.6297
P80108	PHLD_HUMAN	GPLD1	Phosphatidylinositol-glycan-specific phospholipase D	3	37.4205	0.0530274	3.71092	4.04497	138.865	149.638	0	9.67976	3.65559	0	5.21924	115.606	117.318	37.8592	0	138.116	424.288
Q9ULV0	MYO5B_HUMAN	MYO5B	Unconventional myosin-Vb	1	3.27661	0.0530274	3.45504	4.39689	11.3208	6.50489	0	0	1.97697	4.81269	10.4855	20.2852	12.6351	0	11.7114	12.3374	10.9559
P35749	MYH11_HUMAN	MYH11	Myosin-11	2	0.0542595	0.0530274	508.5	831.535	27.5909	40.142	328.44	72.7318	1983.16	85.5043	72.6647	0	0	0	7.00622	81.2713	77.268
Q96LB1	MRGX2_HUMAN	MRGPRX2	Mas-related G-protein coupled receptor member X2	1	2.69549	0.0530274	5.53274	7.57675	14.9134	4.35296	0	0	13.9803	0	13.6835	20.0208	11.0052	15.801	16.4459	8.42966	17.7781
Q8WYB5	KAT6B_HUMAN	KAT6B	Histone acetyltransferase KAT6B	2	2.69253	0.0530274	2.85952	5.91714	7.69936	6.06588	0.874915	0	0	13.4227	0	2.7538	1.80372	4.43331	6.84595	16.0316	14.3278
Q7Z5L9	I2BP2_HUMAN	IRF2BP2	Interferon regulatory factor 2-binding protein 2	1	3.62412	0.0530274	7.65776	7.74552	27.7526	19.3831	16.6824	0	14.0787	0	7.52766	40.0983	54.6394	0	19.867	35.0207	16.8903
Q8N4A0	GALT4_HUMAN	GALNT4	Polypeptide N-acetylgalactosaminyltransferase 4	1	5.10832	0.0530274	7.24984	8.80603	37.0345	24.8113	0	6.79527	0	7.90632	21.5476	29.6959	34.7238	0	62.4836	27.9779	67.326
Q02388	CO7A1_HUMAN	COL7A1	Collagen alpha-1(VII) chain	2	3.48428	0.0530274	8.66764	15.2975	30.2005	10.4565	0	8.02009	0	0	35.3181	16.5058	29.7375	20.2625	37.5726	32.8183	44.3063
Q8N8A2	ANR44_HUMAN	ANKRD44	Serine/threonine-protein phosphatase 6 regulatory ankyrin repeat subunit B	1	5.36519	0.0530274	1.70846	2.00743	9.1662	6.44708	0	4.90889	0	1.90384	1.72955	11.9577	13.6024	17.7724	0	5.96829	5.69638
Q8N157	AHI1_HUMAN	AHI1	Jouberin	3	3.43322	0.0530274	29.6129	61.1723	101.668	107.376	138.806	9.25833	0	0	0	170.991	282.161	97.0769	21.1148	9.451	29.2101
Q9Y3S1	WNK2_HUMAN	WNK2	Serine/threonine-protein kinase WNK2	4	0.254128	0.0546812	66.3234	32.0384	16.8547	16.3631	89.6441	80.4791	79.5797	10.1434	71.7705	0	18.0018	25.3268	14.6284	0	43.1709
Q9UKU6	TRHDE_HUMAN	TRHDE	Thyrotropin-releasing hormone-degrading ectoenzyme	2	3.95232	0.0546812	16.613	17.5519	65.6598	41.9065	0	0	17.837	23.4833	41.7445	127.34	81.6941	55.0176	41.1673	5.00262	83.7374
Q13523	PRP4B_HUMAN	PRPF4B	Serine/threonine-protein kinase PRP4 homolog	1	3.11354	0.0546812	12.7381	13.9606	39.6607	29.2322	0	29.8541	0	24.8924	8.94425	12.7718	42.3599	34.0098	26.9717	95.8895	25.9614
Q9H252	KCNH6_HUMAN	KCNH6	Potassium voltage-gated channel subfamily H member 6	1	2.97889	0.0546812	3.00261	2.90011	8.94442	4.46491	0	3.46628	0	5.62862	5.91812	4.12126	9.60054	16.5233	5.115	7.7762	10.5302
Q5QGS0	K2022_HUMAN	KIAA2022	Protein KIAA2022	2	0.018641	0.0546812	73.4673	91.1956	1.3695	1.84175	227.582	71.2179	0.587291	10.7444	57.2046	1.22354	4.92064	0.614885	0	1.45795	0
Q5JU85	IQEC2_HUMAN	IQSEC2	IQ motif and SEC7 domain-containing protein 2	3	2.87001	0.0546812	10.9332	11.5708	31.3784	20.4609	0	13.9119	12.9872	0	27.7669	13.3724	28.1369	24.1816	20.5905	30.7369	71.2524
O95714	HERC2_HUMAN	HERC2	E3 ubiquitin-protein ligase HERC2	4	3.3509	0.0546812	5.2187	5.90026	17.4873	10.2898	0	14.3794	5.69955	6.01457	0	19.2407	2.00845	31.2424	20.0667	9.56959	22.7962
P62942	FKB1A_HUMAN	FKBP1A	Peptidyl-prolyl cis-trans isomerase FKBP1A	1	3.37207	0.0546812	3.2508	3.56349	10.9619	8.27353	0	4.57496	0	8.5323	3.14672	5.58882	6.42687	7.53332	27.4067	11.1113	7.7044
P41970	ELK3_HUMAN	ELK3	ETS domain-containing protein Elk-3	2	4.72849	0.0546812	11.4206	14.9959	54.002	48.4473	15.5436	0	5.83867	0	35.7205	17.9167	25.0051	16.9748	115.053	31.8018	117.26
Q9P225	DYH2_HUMAN	DNAH2	Dynein heavy chain 2, axonemal	4	3.47013	0.0546812	5.15844	10.278	17.9004	11.2492	1.30427	0	0	0.973073	23.5148	35.5142	10.4111	13.3969	10.7424	8.82803	28.5099
O00555	CAC1A_HUMAN	CACNA1A	Voltage-dependent P/Q-type calcium channel subunit alpha-1A	3	0.314547	0.0546812	35.3098	41.2269	11.1066	19.1892	19.1301	23.91	8.76014	16.3471	108.402	49.712	0	0	2.54102	7.34298	7.04346
Q9H6S1	AZI2_HUMAN	AZI2	5-azacytidine-induced protein 2	1	3.31397	0.0546812	4.54416	5.3286	15.0592	10.7872	0	12.8366	0	6.20625	3.67794	13.8446	3.77661	10.0416	16.7966	10.6926	35.2033
Q9NWX5	ASB6_HUMAN	ASB6	Ankyrin repeat and SOCS box protein 6	1	3.53746	0.0546812	3.10127	3.6096	10.9706	6.53667	0	2.89914	0	3.82063	8.78659	14.8966	1.6436	20.8423	11.4412	7.67697	9.32313
Q6P1L6	ZN343_HUMAN	ZNF343	Zinc finger protein 343	4	2.58526	0.0552343	136.286	96.0095	352.336	185.269	72.1076	282.389	35.0085	167.893	124.034	308.264	276.117	92.1982	476.826	325.465	635.144
Q14586	ZN267_HUMAN	ZNF267	Zinc finger protein 267	2	1.84949	0.0552343	336.574	218.473	622.492	335.637	714.358	200.541	174.154	306.132	287.687	1187.08	809.005	656.72	333.515	404.721	343.911
Q68DK2	ZFY26_HUMAN	ZFYVE26	Zinc finger FYVE domain-containing protein 26	3	2.21913	0.0552343	127.552	203.55	283.054	214.332	20.6195	490.734	57.766	25.9544	42.6858	386.921	506.419	75.4686	140.651	64.8864	523.977
O43915	VEGFD_HUMAN	FIGF	Vascular endothelial growth factor D	1	1.92664	0.0552343	4.45505	2.80316	8.58327	2.38069	0	4.40576	4.23346	7.24494	6.3911	12.0144	6.31644	10.3971	5.84081	9.0081	7.92284
O14607	UTY_HUMAN	UTY	Histone demethylase UTY	4	5.17466	0.0552343	129.389	75.555	669.543	374.313	95.1297	82.6164	169.467	57.5943	242.137	788.989	1067.4	926.638	376.037	789.738	68.4574
O75445	USH2A_HUMAN	USH2A	Usherin	5	9.2482	0.0552343	31.115	47.0465	287.758	392.092	0	8.73137	13.2312	114.329	19.2839	494.986	36.6839	1002.21	102.415	54.2156	36.0379
O75385	ULK1_HUMAN	ULK1	Serine/threonine-protein kinase ULK1	2	3.01087	0.0552343	8.52178	10.5622	25.658	14.527	0	3.25701	26.6464	4.35422	8.35126	45.2357	31.9356	34.0595	15.1481	4.57908	22.99
Q8NG11	TSN14_HUMAN	TSPAN14	Tetraspanin-14	2	2.35551	0.0552343	40.227	30.7795	94.7552	45.2633	1.45646	73.511	61.398	49.8106	14.9589	106.533	32.6335	137.183	76.2465	64.6419	151.293
Q9UBN4	TRPC4_HUMAN	TRPC4	Short transient receptor potential channel 4	1	1.28634	0.0552343	15.3484	3.10549	19.7432	3.52406	11.9225	20.3458	15.4335	15.0131	14.027	19.1897	19.8902	15.6355	17.0164	20.9931	25.7345
Q9BYE2	TMPSD_HUMAN	TMPRSS13	Transmembrane protease serine 13	1	2.67413	0.0552343	19.883	16.3615	53.1697	22.4389	13.9292	0	26.4966	15.1504	43.8388	72.887	25.6191	40.3302	36.1759	61.8369	82.169
Q7Z402	TMC7_HUMAN	TMC7	Transmembrane channel-like protein 7	2	2.32542	0.0552343	665.721	356.203	1548.08	753.699	100.129	627.359	675.042	894.933	1031.14	2789.69	1790.03	569.288	1186.25	1211.08	1742.13
Q8WXH0	SYNE2_HUMAN	SYNE2	Nesprin-2	5	0.441165	0.0552343	2647.5	1004.76	1167.99	1102.5	4219.12	1663.76	2400.04	1986.77	2967.83	529.741	1297.38	482.93	362.634	1041.34	3293.89
P02549	SPTA1_HUMAN	SPTA1	Spectrin alpha chain, erythrocytic 1	4	2.22814	0.0552343	28.5029	13.7836	63.5085	39.2098	45.9122	13.4622	37.5276	29.2984	16.3143	59.3126	21.9662	133.329	39.3013	48.0343	79.108
P53814	SMTN_HUMAN	SMTN	Smoothelin	5	3.93385	0.0552343	48.6555	34.1351	191.404	79.7676	0	54.6924	42.2918	50.598	95.6953	255.49	35.6084	214.847	190.686	209.996	241.796
Q6PI26	SHQ1_HUMAN	SHQ1	Protein SHQ1 homolog	1	1.92734	0.0552343	10.6081	6.25312	20.4454	6.90479	7.55829	7.58485	5.42773	11.3453	21.1241	25.1582	15.2655	10.1533	25.3232	18.7858	27.9862
P05060	SCG1_HUMAN	CHGB	Secretogranin-1	3	0.408818	0.0552343	113.075	60.6026	46.2269	25.2445	109.576	198.293	129.663	29.9433	97.8973	59.9396	49.3433	18.3141	36.9412	25.4608	87.362
Q14671	PUM1_HUMAN	PUM1	Pumilio homolog 1	1	1.51259	0.0552343	28.0896	8.67386	42.488	14.0457	38.5249	19.2415	36.2134	23.7863	22.6818	40.5138	39.0471	66.6502	48.8577	33.859	26.0006
P00747	PLMN_HUMAN	PLG	Plasminogen	49	1.8173	0.0552343	1229.03	643.229	2233.51	654.153	629.458	1059.77	969.546	1164.04	2322.32	2211.06	2105.57	3247.08	2655.88	1803.7	1377.79
O75420	PERQ1_HUMAN	GIGYF1	PERQ amino acid-rich with GYF domain-containing protein 1	2	2.13362	0.0552343	4.14574	2.77121	8.84542	3.80271	0	7.33774	5.7766	3.33107	4.28329	7.93201	10.1845	6.98405	15.8419	5.11637	7.01377
Q6GQQ9	OTU7B_HUMAN	OTUD7B	OTU domain-containing protein 7B	1	5.23423	0.0552343	20.124	13.3108	105.334	153.853	0	31.9022	14.2842	23.3252	31.1084	91.7481	414.986	15.9214	41.9	35.9404	31.5065
P10451	OSTP_HUMAN	SPP1	Osteopontin	2	1.74721	0.0552343	48.5029	18.1748	84.7447	31.0854	49.6132	52.5953	22.3659	73.1307	44.8095	121.636	56.7817	52.5798	68.0245	87.7503	121.696
Q92802	N42L2_HUMAN	N4BP2L2	NEDD4-binding protein 2-like 2	2	2.51658	0.0552343	87.1581	37.7967	219.34	111.684	75.8954	90.504	126.961	29.4797	112.95	346.511	97.6177	346.527	104.924	179.053	241.41
A7E2Y1	MYH7B_HUMAN	MYH7B	Myosin-7B	4	1.82974	0.0552343	88.7416	42.8457	162.374	45.083	40.3086	61.7118	87.0663	101.927	152.695	153.801	150.182	252.174	148.069	125.683	144.335
Q7Z7M0	MEGF8_HUMAN	MEGF8	Multiple epidermal growth factor-like domains protein 8	3	1.78936	0.0552343	80.3633	49.7919	143.799	32.8194	0	103.597	99.8374	68.937	129.446	118.085	102.097	163.921	181.921	125.092	171.676
Q96AQ8	MCUR1_HUMAN	MCUR1	Mitochondrial calcium uniporter regulator 1	1	2.84466	0.0552343	70.5322	53.798	200.64	108.305	76.2079	109.331	31.7189	132.958	2.4449	119.577	171.957	47.7642	336.345	237.497	290.7
Q9Y586	MB212_HUMAN	MAB21L2	Protein mab-21-like 2	1	1.75252	0.0552343	11.422	5.34874	20.0174	7.56839	5.10367	19.9517	10.7848	10.8739	10.3961	17.5088	22.5934	33.7841	14.0697	19.0303	13.1179
O94822	LTN1_HUMAN	LTN1	E3 ubiquitin-protein ligase listerin	3	3.72163	0.0552343	8.5932	7.46445	31.9807	21.6708	0	17.0798	3.85249	6.39171	15.642	12.5904	13.5362	17.6068	65.254	33.1136	49.7831
Q96RT1	LAP2_HUMAN	ERBB2IP	Protein LAP2	1	3.8091	0.0552343	7.58626	1.9914	28.8969	18.7116	5.19394	10.5903	6.69157	8.09843	7.35706	61.9134	5.70025	28.9535	32.8235	24.4201	19.5705
P25391	LAMA1_HUMAN	LAMA1	Laminin subunit alpha-1	4	1.85718	0.0552343	122.443	55.1605	227.399	71.9246	52.1477	192.393	161.399	97.0802	109.197	221.551	147.774	232.35	147.859	294.588	320.274
P00709	LALBA_HUMAN	LALBA	Alpha-lactalbumin	2	0.668517	0.0552343	80.524	29.5309	53.8317	30.1787	48.78	79.4203	127.453	82.9141	64.0522	38.7006	114.138	31.3011	45.9755	48.5982	44.2772
P01609	KV117_HUMAN	1 SV	Ig kappa chain V-I region Scw	1	2.4834	0.0552343	3.41106	2.16162	8.47102	4.61411	0	5.26509	3.46082	3.05132	5.27807	11.0511	5.43965	14.8439	8.93179	9.11459	1.4451
P50748	KNTC1_HUMAN	KNTC1	Kinetochore-associated protein 1	1	2.18367	0.0552343	9.53146	9.09455	20.8136	8.39578	6.0758	6.2068	0	11.208	24.1666	26.8959	17.5381	7.19172	27.5899	17.128	28.5379
Q6ZMV9	KIF6_HUMAN	KIF6	Kinesin-like protein KIF6	1	1.9929	0.0552343	29.4613	19.6213	58.7136	19.0407	0	28.6408	55.0693	33.3236	30.273	55.3594	67.5152	84.4376	67.1086	49.1549	28.7059
P46013	KI67_HUMAN	MKI67	Antigen KI-67	4	7.63097	0.0552343	6.00528	5.11213	45.8261	50.7454	0	9.43042	7.00084	1.57772	12.0174	37.9243	9.97379	61.6963	5.74465	140.47	19.1476
A0AUZ9	KAL1L_HUMAN	KANSL1L	KAT8 regulatory NSL complex subunit 1-like protein	2	2.10698	0.0552343	32.7055	17.6822	68.9096	31.9858	57.5986	25.5997	30.1265	40.237	9.96551	81.5779	72.6854	66.4846	34.1299	121.181	37.399
Q5TCS8	KAD9_HUMAN	AK9	Adenylate kinase 9	3	2.34025	0.0552343	23.0372	13.4271	53.913	24.1024	13.0508	22.3739	7.67502	31.2126	40.8739	10.6979	63.4798	58.0123	53.3709	53.5355	84.3815
Q14624	ITIH4_HUMAN	ITIH4	Inter-alpha-trypsin inhibitor heavy chain H4	38	1.70593	0.0552343	1046.03	315.513	1784.45	689.584	803.058	1106.15	771.785	995.419	1553.74	1422.55	1295.75	2131.66	3048.49	1414.15	1394.13
P01834	IGKC_HUMAN	IGKC	Ig kappa chain C region	7	1.82331	0.0552343	6989.94	1817.14	12744.8	6960.13	3826.44	8007.49	8240.57	7121.39	7753.8	14218.6	10994.2	25907.9	6090.47	9544.83	9713.01
Q96LB3	IFT74_HUMAN	IFT74	Intraflagellar transport protein 74 homolog	1	1.78218	0.0552343	25.9027	16.7367	46.1633	13.3765	23.2686	40.5401	0	24.7369	40.968	70.5828	41.9403	50.7137	32.6499	43.2011	37.8919
P00738	HPT_HUMAN	HP	Haptoglobin	33	2.68557	0.0552343	12496.6	10397.8	33560.5	24083.4	6851.71	10263.6	3203.63	12086.7	30077.3	14425.4	16057.3	11991.1	70611.2	35035.5	53242.2
Q96RW7	HMCN1_HUMAN	HMCN1	Hemicentin-1	7	0.239749	0.0552343	18266.2	10559.7	4379.31	10183.2	298.717	21543.6	28307.4	19948	21233.3	187.568	157.456	296.165	25165.4	210.821	258.438
P05546	HEP2_HUMAN	SERPIND1	Heparin cofactor 2	17	3.99062	0.0552343	35.4935	15.7764	141.641	106.561	52.6789	20.161	17.3127	44.4669	42.8482	316.519	186.978	176.598	51.586	83.3184	34.8476
Q6ZNI0	GCNT7_HUMAN	GCNT7	Beta-1,3-galactosyl-O-glycosyl-glycoprotein beta-1,6-N-acetylglucosaminyltransferase 7	3	1.79064	0.0552343	60.8753	22.2644	109.006	37.3429	26.7752	56.233	83.0919	59.9644	78.3122	107.629	127.453	162.69	48.4666	99.9555	107.842
Q2V2M9	FHOD3_HUMAN	FHOD3	FH1/FH2 domain-containing protein 3	4	4.77587	0.0552343	22.7529	22.2308	108.665	83.6066	24.9177	3.70894	0	54.9471	30.1907	117.575	16.1688	54.521	249.656	65.201	148.867
Q96RD9	FCRL5_HUMAN	FCRL5	Fc receptor-like protein 5	3	2.6487	0.0552343	11.0619	10.8619	29.2998	20.1779	2.34526	7.63606	7.4931	7.78113	30.0542	38.6779	18.5288	13.7228	16.95	21.5231	66.3962
Q8IZU0	FAM9B_HUMAN	FAM9B	Protein FAM9B	2	4.13855	0.0552343	1165.26	664.967	4822.48	3026.05	1382.5	1708.62	986.824	1656.79	91.5532	4677.13	5547.78	9533.14	1638.94	6081.15	1456.74
Q14152	EIF3A_HUMAN	EIF3A	Eukaryotic translation initiation factor 3 subunit A	1	2.59031	0.0552343	6.31078	5.71226	16.3469	10.2138	0	2.04192	5.70233	9.72382	14.0858	32.6377	20.1706	2.24826	10.3582	18.1987	14.4678
P98172	EFNB1_HUMAN	EFNB1	Ephrin-B1	1	4.14911	0.0552343	12.6712	4.52383	52.5743	68.8236	17.1711	10.686	7.30262	10.5786	17.6179	42.9692	21.7961	191.568	16.4578	27.1308	15.5236
O75140	DEPD5_HUMAN	DEPDC5	DEP domain-containing protein 5	4	1.77143	0.0552343	10.8749	8.34832	19.2642	4.35588	6.44382	21.9798	15.0654	0	10.8856	26.3009	17.792	23.0273	16.0342	16.2378	16.193
P29279	CTGF_HUMAN	CTGF	Connective tissue growth factor	3	2.09693	0.0552343	71.8375	41.7857	150.638	99.8759	43.3048	82.1845	22.7126	131.803	79.1828	118.3	131.17	349.78	133.53	88.774	82.2727
P17927	CR1_HUMAN	CR1	Complement receptor type 1	4	5.24875	0.0552343	7.76626	7.61618	40.7631	33.8494	10.249	3.43901	0	19.6652	5.47809	85.5322	78.3813	32.3093	9.40116	6.2805	32.6744
P13671	CO6_HUMAN	C6	Complement component C6	25	1.95029	0.0552343	116.703	85.3125	227.604	62.7105	13.9431	92.801	215.821	68.1107	192.837	231.625	175.407	279.351	250.723	132.545	295.971
Q4AC94	C2CD3_HUMAN	C2CD3	C2 domain-containing protein 3	5	2.34067	0.0552343	920.959	779.717	2155.67	955.319	524.161	612.735	198.628	1069.41	2199.86	1361.52	1692.5	1193.06	2148.79	2874.12	3664.02
P58397	ATS12_HUMAN	ADAMTS12	A disintegrin and metalloproteinase with thrombospondin motifs 12	5	3.39549	0.0552343	45.5603	38.0942	154.7	98.3355	11.4781	59.3119	103.915	39.3123	13.7846	126.756	19.4882	143.744	252.78	101.456	283.973
P84077	ARF1_HUMAN	ARF1	ADP-ribosylation factor 1	1	1.40933	0.0552343	143.921	58.2883	202.833	42.1102	61.1746	221.045	168.547	136.429	132.411	177.071	231.676	143.669	247.279	238.877	178.425
Q69YU3	AN34A_HUMAN	ANKRD34A	Ankyrin repeat domain-containing protein 34A	1	3.50527	0.0552343	81.5977	110.696	286.021	237.952	50.0646	40.1394	15.3736	24.2707	278.14	152.706	130.459	68.8322	695.127	229.873	439.131
Q9BUB4	ADAT1_HUMAN	ADAT1	tRNA-specific adenosine deaminase 1	1	3.90505	0.0552343	8.78597	7.68674	34.3097	34.5574	21.2653	7.51361	2.2109	2.93217	10.0079	11.1323	6.39374	35.0782	23.5601	101.408	28.2859
Q15468	STIL_HUMAN	STIL	SCL-interrupting locus protein	1	4.3878	0.0616637	0.74435	1.26453	3.26606	2.09917	0	0	2.91933	0	0.802417	6.5672	3.23331	3.63574	3.44129	0	2.7188
Q9Y6M7	S4A7_HUMAN	SLC4A7	Sodium bicarbonate cotransporter 3	1	5.24565	0.0616637	5.08675	7.84231	26.6833	20.6773	0	0	0	7.62053	17.8132	32.921	35.2263	59.171	11.5671	0	21.2144
Q5JVF3	PCID2_HUMAN	PCID2	PCI domain-containing protein 2	1	4.24585	0.0616637	3.34339	6.20589	14.1955	7.27572	0	14.2837	0	2.43329	0	0	18.4325	14.1863	14.8138	19.6208	18.1198
Q9Y5I0	PCDAD_HUMAN	PCDHA13	Protocadherin alpha-13	1	4.26283	0.0616637	4.63479	7.96413	19.7573	13.1144	0	4.78255	18.3914	0	0	31.5233	21.9055	30.0671	0	7.27037	27.7776
Q6IEZ7	OR2T5_HUMAN	OR2T5	Olfactory receptor 2T5	1	13.4342	0.0616637	10.0574	16.4948	135.113	121.099	37.9824	12.3045	0	0	0	346.209	152.469	125.009	151.115	0	35.8754
Q15743	OGR1_HUMAN	GPR68	Ovarian cancer G-protein coupled receptor 1	1	0.346938	0.0616637	50.9265	30.6105	17.6684	20.3468	71.3733	76.6055	59.0502	0	47.6038	41.4582	0	0	0	23.8877	40.6644
P30307	MPIP3_HUMAN	CDC25C	M-phase inducer phosphatase 3	1	0.313768	0.0616637	36.2265	22.0212	11.3667	13.0288	0	46.6623	39.2098	58.7988	36.4618	0	0	0	17.6919	21.0463	29.4621
P01622	KV304_HUMAN	1 SV	Ig kappa chain V-III region Ti	1	0.34027	0.0616637	1.80718	1.08073	0.614928	0.7522	0	2.14032	2.88937	2.15665	1.84956	1.66815	0.641891	0	0	1.37953	0
Q12918	KLRB1_HUMAN	KLRB1	Killer cell lectin-like receptor subfamily B member 1	1	4.2816	0.0616637	6.95447	12.402	29.7763	17.231	0	6.15003	0	28.6223	0	0	33.5478	19.6715	36.2217	44.4354	44.7813
Q6NYC1	JMJD6_HUMAN	JMJD6	Bifunctional arginine demethylase and lysyl-hydroxylase JMJD6	1	0.303613	0.0616637	11.8543	7.98092	3.59913	4.2667	0	12.8789	22.2374	13.705	10.4503	0	7.12918	0	9.811	0	4.65456
Q9ULK0	GRID1_HUMAN	GRID1	Glutamate receptor ionotropic, delta-1	1	6.62027	0.0616637	1.72905	2.60499	11.4468	8.53484	0	0	0	5.85916	2.78611	24.7805	11.0957	13.8191	0	14.0761	4.90942
Q7L311	ARMX2_HUMAN	ARMCX2	Armadillo repeat-containing X-linked protein 2	1	0.159689	0.0616637	196.21	111.571	31.3326	48.2109	0	257.133	269.032	214.629	240.255	0	0	0	30.429	33.1087	124.458
Q9BYJ9	YTHD1_HUMAN	YTHDF1	YTH domain-containing family protein 1	1	2.06342	0.0672641	10.7798	7.70802	22.2433	11.3795	7.50274	10.1695	16.936	0	19.291	27.047	29.2411	0	31.093	23.7696	22.3094
Q15431	SYCP1_HUMAN	SYCP1	Synaptonemal complex protein 1	3	5.56036	0.0672641	3.45316	3.18891	19.2008	19.2379	8.40196	3.72898	3.71124	0	1.42364	10.0614	20.7791	18.5105	10.3605	0	55.4935
Q8NEM7	SP20H_HUMAN	SUPT20H	Transcription factor SPT20 homolog	3	6.41433	0.0672641	18.2257	15.9766	116.906	157.88	0	14.6154	16.2019	16.2441	44.0671	56.9176	83.0325	0	81.6935	46.6015	433.188
Q92766	RREB1_HUMAN	RREB1	Ras-responsive element-binding protein 1	2	3.3504	0.0672641	5.06541	3.74388	16.9712	9.69168	0	6.85687	4.7086	3.68075	10.0808	14.556	26.8007	0	14.8909	24.6781	20.9012
Q14296	FASTK_HUMAN	FASTK	Fas-activated serine/threonine kinase	1	4.54958	0.0672641	1.75296	1.13471	7.97524	5.12275	0	1.46087	1.8081	2.81561	2.68022	10.7546	8.2975	14.0975	0	4.07083	10.631
A6NN90	CB081_HUMAN	C2orf81	Uncharacterized protein C2orf81	1	1.80528	0.0672641	4.59101	2.71433	8.28806	5.08365	6.44729	5.55451	6.58348	0	4.36976	10.9227	15.504	0	8.2243	7.09854	7.97885
Q06278	AOXA_HUMAN	AOX1	Aldehyde oxidase	1	3.68423	0.0672641	3.08558	2.0206	11.368	8.43499	0	5.66582	3.1462	3.46662	3.14927	7.3057	10.6584	0	11.0497	25.6786	13.5156
Q68CZ2	TENS3_HUMAN	TNS3	Tensin-3	1	0.0737327	0.0688944	6.38619	6.39774	0.470871	0.908912	2.02203	15.2588	10.7463	0	3.90384	0	0	0	2.26993	0	0.555299
Q96JI7	SPTCS_HUMAN	SPG11	Spatacsin	4	0.0109013	0.0688944	252.077	263.609	2.74798	4.75556	343.994	274.052	8.17157	0	634.169	11.5951	4.89281	0	0	0	0
Q92543	SNX19_HUMAN	SNX19	Sorting nexin-19	2	5.08692	0.0688944	2.24109	5.01123	11.4002	9.40176	0	0	0	11.2054	0	4.58023	7.03687	15.2593	0	26.0659	15.4592
Q8N228	SCML4_HUMAN	SCML4	Sex comb on midleg-like protein 4	1	5.49415	0.0688944	2.269	5.07364	12.4662	9.22763	0	11.345	0	0	0	27.0281	14.1453	17.0199	0	8.46839	8.13569
Q5VXH4	PRAM6_HUMAN	PRAMEF6	PRAME family member 6	1	5.081	0.0688944	7.82306	17.4929	39.749	27.7889	0	39.1153	0	0	0	39.8905	37.3907	85.1599	27.8417	48.211	0
P18135	KV312_HUMAN	2 SV	Ig kappa chain V-III region HAH	1	6.01986	0.0688944	2.58023	5.76957	15.5326	11.5526	0	12.9012	0	0	0	28.218	23.4106	25.0258	0	10.2037	6.33771
P01566	IFN10_HUMAN	IFNA10	Interferon alpha-10	1	7.17581	0.0688944	0.713738	1.59597	5.12165	3.75322	0	3.56869	0	0	0	7.793	6.60134	10.236	2.79104	3.30845	0
Q5JWR5	DOP1_HUMAN	DOPEY1	Protein dopey-1	2	0.253876	0.0688944	21.7867	14.2377	5.53112	8.68343	0	30.5442	14.6737	33.5956	30.1201	0	0	0	14.3696	0	18.8171
Q9NRK6	ABCBA_HUMAN	ABCB10	ATP-binding cassette sub-family B member 10, mitochondrial	2	5.41868	0.0688944	5.96095	13.3291	32.3005	31.2594	0	0	0	0	29.8047	11.563	11.0052	0	83.342	50.365	37.5278
Q8NEK5	ZN548_HUMAN	ZNF548	Zinc finger protein 548	1	0.222001	0.0731532	4.0412	3.23236	0.897148	2.19755	6.24592	0	4.78993	7.70342	1.46671	0	0	0	5.38289	0	0
Q9C026	TRIM9_HUMAN	TRIM9	E3 ubiquitin-protein ligase TRIM9	1	0.132188	0.0731532	8.99458	8.04545	1.18897	2.91237	19.8453	4.26773	0	14.5417	6.31816	7.13383	0	0	0	0	0
P13196	HEM1_HUMAN	ALAS1	5-aminolevulinate synthase, nonspecific, mitochondrial	1	0.172387	0.0731532	11.1191	13.1296	1.91679	4.69516	0	5.92407	13.2333	3.49425	32.9438	0	0	0	11.5007	0	0
Q9Y6X4	F169A_HUMAN	FAM169A	Soluble lamin-associated protein of 75 kDa	2	0.239291	0.0731532	7.1332	8.52832	1.70691	4.18106	0	11.4051	20.0822	3.36215	0.816536	0	0	0	10.2415	0	0
Q9ULI0	ATD2B_HUMAN	ATAD2B	ATPase family AAA domain-containing protein 2B	2	0.0205112	0.0731532	23.186	30.7566	0.475573	1.16491	0	0.631143	2.42707	49.5257	63.3463	0	2.85344	0	0	0	0
O94905	ERLN2_HUMAN	ERLIN2	Erlin-2	1	3.51883	0.0758531	4.63943	10.3741	16.3254	15.0974	0	0	0	0	23.1972	14.092	8.01039	4.2753	45.861	16.3148	9.39875
Q9H0W5	CCDC8_HUMAN	CCDC8	Coiled-coil domain-containing protein 8	1	3.81643	0.0758531	32.2941	72.2117	123.248	65.1142	0	161.47	0	0	0	131.457	233.001	66.906	56.8054	98.4066	152.912
O96024	B3GT4_HUMAN	B3GALT4	Beta-1,3-galactosyltransferase 4	2	0.503511	0.0758531	9.68413	8.49515	4.87607	10.0103	24.7094	5.95301	5.17946	4.60871	7.97005	0	0	25.0138	0	4.24266	0
Q7Z3V5	ZN571_HUMAN	ZNF571	Zinc finger protein 571	2	0.381741	0.0800423	26.8873	11.8953	10.264	11.7103	27.7577	43.4342	18.8815	12.6145	31.7484	0	15.4024	0	0	25.7512	20.4302
Q8NEP9	ZN555_HUMAN	ZNF555	Zinc finger protein 555	3	17.1664	0.0800423	2.74309	2.56744	47.089	49.5351	0	4.04733	4.17353	0	5.49456	5.09775	0	115.648	71.8848	6.45717	83.4461
Q5SVZ6	ZMYM1_HUMAN	ZMYM1	Zinc finger MYM-type protein 1	1	0.430933	0.0800423	11.8415	5.74203	5.10288	7.78978	6.3223	20.6886	8.11164	9.90255	14.1823	0	0	0	19.7731	7.64309	3.20106
Q9UPY6	WASF3_HUMAN	WASF3	Wiskott-Aldrich syndrome protein family member 3	2	6.43422	0.0800423	1.09019	1.45157	7.01452	6.77475	3.47536	0	0	0.574778	1.40082	10.2635	6.80674	0	1.65471	4.70251	18.6597
Q5W0Q7	USPL1_HUMAN	USPL1	SUMO-specific isopeptidase USPL1	2	2.67093	0.0800423	17.5756	17.6866	46.9431	28.1333	32.7746	0	17.4668	37.6364	0	48.031	0	65.5667	35.9227	49.4453	82.6927
Q6UXU6	TMM92_HUMAN	TMEM92	Transmembrane protein 92	1	9.72408	0.0800423	2.44134	3.0807	23.7398	26.1314	0	2.37838	2.28653	0	7.54178	0	66.6097	15.8648	11.1161	4.54277	44.3052
Q15527	SURF2_HUMAN	SURF2	Surfeit locus protein 2	2	0.360202	0.0800423	12.038	7.72829	4.33613	4.04339	0	11.6583	21.3021	14.8499	12.3798	5.71348	0	0	6.86885	3.21794	10.2165
O95630	STABP_HUMAN	STAMBP	STAM-binding protein	1	3.59829	0.0800423	7.23167	12.867	26.0216	10.0588	0	29.6983	0	6.4601	0	42.1192	25.3099	14.7642	15.938	29.2364	28.762
Q96HI0	SENP5_HUMAN	SENP5	Sentrin-specific protease 5	4	2.92877	0.0800423	2.83606	4.46566	8.30617	5.4486	0	0	0	10.2082	3.97208	10.9397	7.81383	2.27384	15.1385	1.646	12.0252
Q9NQW1	SC31B_HUMAN	SEC31B	Protein transport protein Sec31B	1	2.18771	0.0800423	7.9067	7.33346	17.2975	11.1656	0	13.4087	0	14.8862	11.2386	13.6198	31.781	27.0273	0	14.9933	16.3638
P36954	RPB9_HUMAN	POLR2I	DNA-directed RNA polymerase II subunit RPB9	2	2.42106	0.0800423	8.19418	8.79009	19.8386	10.9087	0	6.94147	0	19.9812	14.0482	20.4363	16.1334	30.1423	0	25.364	26.9556
O60518	RNBP6_HUMAN	RANBP6	Ran-binding protein 6	1	2.46797	0.0800423	4.55602	4.59941	11.2441	6.37178	0	7.97	0	4.64692	10.1632	10.0246	11.7219	12.3158	14.0422	0	19.3604
Q16576	RBBP7_HUMAN	RBBP7	Histone-binding protein RBBP7	1	0.33095	0.0800423	28.9205	17.4135	9.57124	7.76408	0	41.2525	37.7116	40.4598	25.1785	0	0	17.2607	12.1808	16.5568	11.4292
Q7Z6M1	RABEK_HUMAN	RABEPK	Rab9 effector protein with kelch motifs	1	7.77135	0.0800423	4.2931	5.25514	33.3632	29.2829	0	0	3.89673	4.71599	12.8528	9.91785	41.4544	82.707	40.9296	25.1704	0
Q9UNM6	PSD13_HUMAN	PSMD13	26S proteasome non-ATPase regulatory subunit 13	2	4.63116	0.0800423	4.07849	4.30911	18.8881	17.8603	0	4.07627	0	10.1227	6.19344	19.4919	50.1781	25.9588	0	6.94848	10.7514
Q8NGS7	O13C8_HUMAN	OR13C8	Olfactory receptor 13C8	1	0.0933142	0.0800423	5.38762	3.39458	0.502741	0.553297	8.07213	0	8.49475	5.43436	4.93687	0.430825	1.51131	0	0.522261	0.552055	0
Q9NPH5	NOX4_HUMAN	NOX4	NADPH oxidase 4	1	3.29003	0.0800423	3.25941	5.30204	10.7236	6.7437	0	4.10076	0	0	12.1963	22.8917	3.77882	8.40614	7.96557	7.64067	13.6584
P28331	NDUS1_HUMAN	NDUFS1	NADH-ubiquinone oxidoreductase 75 kDa subunit, mitochondrial	1	2.48946	0.0800423	1.92581	1.892	4.79423	3.1112	0	2.53348	4.34476	0	2.75081	6.97139	4.58936	0	4.43499	3.60614	9.1635
Q7RTP6	MICA3_HUMAN	MICAL3	Protein-methionine sulfoxide oxidase MICAL3	2	3.88724	0.0800423	2.25399	2.32289	8.7618	9.29604	0	4.24324	2.04824	4.97847	0	7.52857	5.53461	26.8512	4.86085	7.79556	0
P07948	LYN_HUMAN	LYN	Tyrosine-protein kinase Lyn	2	4.77672	0.0800423	9.37355	14.7491	44.7748	39.8222	13.1584	0	33.7093	0	0	68.3918	24.4928	115.393	10.1728	25.9739	24.225
Q92845	KIFA3_HUMAN	KIFAP3	Kinesin-associated protein 3	1	2.18771	0.0800423	11.6702	11.4163	25.5311	14.1366	0	0	24.977	19.9683	13.4058	0	20.2501	27.4185	36.1301	38.9173	30.4703
Q6NV74	K121L_HUMAN	KIAA1211L	Uncharacterized protein KIAA1211-like	2	0.478808	0.0800423	72.8095	41.5009	34.8618	31.314	102.143	89.8517	92.6525	79.4004	0	59.8169	35.5664	0	77.8469	35.9404	0
Q9HB96	FANCE_HUMAN	FANCE	Fanconi anemia group E protein	3	5.08116	0.0800423	1.36109	1.48136	6.91592	6.72318	1.14919	0	0	3.4295	2.22677	12.9739	0	17.4052	3.47564	3.34476	4.29609
Q70Z53	F10C1_HUMAN	FRA10AC1	Protein FRA10AC1	1	4.34424	0.0800423	0.442948	0.471493	1.92427	2.0048	0	0.605987	0.481134	0	1.12762	2.16262	1.35163	0.985682	0	1.2849	5.76079
P42566	EPS15_HUMAN	EPS15	Epidermal growth factor receptor substrate 15	3	2.69032	0.0800423	11.4509	16.0203	30.8066	12.0745	0	23.9812	0	0	33.2733	49.559	12.5909	29.119	29.6803	36.3494	27.5409
Q05D60	DEUP1_HUMAN	CCDC67	Deuterosome protein 1	1	2.87937	0.0800423	7.78517	13.9944	22.4164	7.78851	0	6.64092	0	0	32.2849	28.3313	18.7417	25.8685	17.5705	11.5276	32.4587
Q96BT3	CENPT_HUMAN	CENPT	Centromere protein T	1	3.2834	0.0800423	2.03988	2.17517	6.69775	4.26888	0	2.82734	5.19659	0	2.17547	5.74181	11.5396	7.16313	4.79446	0	10.9475
P08571	CD14_HUMAN	CD14	Monocyte differentiation antigen CD14	1	0.460901	0.0800423	10.2243	6.35767	4.71239	3.87747	10.4365	17.0309	13.5051	0	10.1491	6.4331	0	0	5.72175	9.53813	6.58136
P40123	CAP2_HUMAN	CAP2	Adenylyl cyclase-associated protein 2	1	3.71768	0.0800423	1.01848	1.30998	3.78637	2.12	0	0.917959	0	3.20415	0.970274	4.77855	3.09417	0	3.79389	4.96873	6.08286
Q9NWV8	BABA1_HUMAN	BABAM1	BRISC and BRCA1-A complex member 1	2	4.10597	0.0800423	2.86666	5.17034	11.7704	10.2674	0	0	0	2.40764	11.9257	4.13826	3.7987	9.39032	31.7112	10.9951	10.589
O95450	ATS2_HUMAN	ADAMTS2	A disintegrin and metalloproteinase with thrombospondin motifs 2	1	0.099273	0.0800423	73.1681	80.5916	7.26361	9.58794	44.0235	48.5546	62.0786	211.183	0	25.5171	0	5.92613	0	8.92339	3.21507
P51693	APLP1_HUMAN	APLP1	Amyloid-like protein 1	1	6.9354	0.0800423	2.96634	3.30336	20.5728	23.9393	0	7.8431	0	4.41898	2.56962	20.3985	0	24.0025	65.6891	8.73945	4.60695
P15822	ZEP1_HUMAN	HIVEP1	Zinc finger protein 40	2	0.235137	0.0821386	41.4467	42.0424	9.74563	12.5694	113.218	33.797	34.7238	3.57973	21.9147	0	0	3.86147	10.4635	10.6539	33.4949
Q9NYU1	UGGG2_HUMAN	UGGT2	UDP-glucose:glycoprotein glucosyltransferase 2	2	0.338298	0.0821386	25.6726	15.6045	8.68499	14.5182	25.3413	38.4252	42.0264	19.3414	3.22849	4.12731	37.7882	7.279	0	0	2.9154
P0CL85	ST3L3_HUMAN	STAG3L3	STAG3-like protein 3	1	2.27425	0.0821386	4.15608	4.88338	9.45199	1.93045	0	11.9416	0	4.63138	4.2074	8.16886	9.55196	6.50851	9.90259	10.4675	12.1125
Q6IEE8	SN12L_HUMAN	SLFN12L	Schlafen family member 12-like	1	2.43037	0.0821386	2.2959	2.41608	5.57987	2.74204	5.1245	1.90234	0	4.45265	0	6.59553	3.96655	10.218	5.10355	5.51086	2.08475
Q9H2E6	SEM6A_HUMAN	SEMA6A	Semaphorin-6A	2	3.73221	0.0821386	17.1767	35.4032	64.107	67.2674	0	0.281176	0	5.21936	80.3829	3.71518	30.7209	6.85312	173.415	55.2539	114.684
Q8IVN8	SBSPO_HUMAN	SBSPON	Somatomedin-B and thrombospondin type-1 domain-containing protein	1	2.72994	0.0821386	56.6789	70.7831	154.73	120.088	0	49.6232	173.084	0	60.6872	163.717	175.049	377.418	60.858	94.4858	56.8518
Q9BY78	RNF26_HUMAN	RNF26	RING finger protein 26	1	0.510791	0.0821386	46.8776	14.389	23.9447	19.6248	37.4616	71.1957	36.085	48.2306	41.4151	29.9179	28.0043	0	0	45.1373	40.6084
Q9H0H5	RGAP1_HUMAN	RACGAP1	Rac GTPase-activating protein 1	1	2.7489	0.0821386	4.24617	5.27639	11.6723	9.60007	12.8356	0	0	5.06913	3.32615	28.8979	17.1604	6.11123	4.27013	6.20063	7.39353
Q5JSZ5	PRC2B_HUMAN	PRRC2B	Protein PRRC2B	1	0.488731	0.0821386	6.69153	2.94023	3.27036	3.05581	3.74616	7.97667	11.0609	4.47337	6.2005	0	3.14055	0	3.04748	7.57532	5.85881
P04198	MYCN_HUMAN	MYCN	N-myc proto-oncogene protein	2	5.76901	0.0821386	23.6077	31.7376	136.193	120.928	0	0	28.3544	76.3866	13.2975	200.775	199.167	314.365	14.0605	17.3216	71.4708
Q8IUZ0	LRC49_HUMAN	LRRC49	Leucine-rich repeat-containing protein 49	1	2.14083	0.0821386	5.33863	6.31885	11.4291	7.32905	0	4.79981	0	6.50154	15.3918	7.73067	26.2817	8.05099	9.46756	9.55507	7.48875
Q9UN81	LORF1_HUMAN	L1RE1	LINE-1 retrotransposable element ORF1 protein	2	2.82995	0.0821386	4.35412	6.90168	12.322	12.8704	0	2.80508	0	16.4688	2.49667	19.016	9.25601	35.4244	4.57923	2.62595	3.03023
O43187	IRAK2_HUMAN	IRAK2	Interleukin-1 receptor-associated kinase-like 2	1	2.68535	0.0821386	13.0687	14.8721	35.0941	13.3817	8.8915	0	22.4729	0	33.9792	59.8546	36.6618	20.9326	33.3826	26.5741	33.1589
Q8WXG9	GPR98_HUMAN	GPR98	G-protein coupled receptor 98	3	3.22072	0.0821386	8.04461	9.69323	25.9094	16.5378	8.27003	0	0	8.2137	23.7393	31.4818	5.81068	14.4918	36.5652	16.6463	50.4609
Q8TAT2	FGFP3_HUMAN	FGFBP3	Fibroblast growth factor-binding protein 3	1	1.83607	0.0821386	6.73963	6.56679	12.3745	2.47571	7.72495	14.1323	0	0	11.841	11.1459	12.4186	14.1412	8.0251	14.2358	14.2802
Q9H9Q2	CSN7B_HUMAN	COPS7B	COP9 signalosome complex subunit 7b	1	2.34072	0.0821386	15.6747	14.9907	36.6901	14.2008	0	31.9245	0	19.3881	27.061	47.2944	38.252	12.8289	27.0175	48.4288	46.3188
P11586	C1TC_HUMAN	MTHFD1	C-1-tetrahydrofolate synthase, cytoplasmic	1	2.56302	0.0821386	7.26725	7.02492	18.6261	8.18437	0	15.4547	8.92494	11.9566	0	10.6734	18.5076	28.9986	10.8986	14.6448	28.0338
O95971	BY55_HUMAN	CD160	CD160 antigen	1	2.75726	0.0821386	16.683	28.5478	45.9993	29.3556	0	0	4.5545	67.0099	11.8504	97.6864	22.4388	27.9302	22.9648	44.0966	60.879
Q1RMZ1	BMT2_HUMAN	C7orf60	Probable methyltransferase BTM2 homolog	1	2.57721	0.0821386	7.2825	10.5863	18.7685	7.24575	0	6.53629	4.34476	0	25.5315	25.1204	13.1497	26.1996	12.6753	10.8015	24.6647
P08519	APOA_HUMAN	LPA	Apolipoprotein(a)	9	9.46252	0.0821386	10.7784	14.3061	101.991	106.165	0	8.52211	0	10.4846	34.8852	262.085	96.9971	39.3353	7.17795	197.467	8.88064
Q3KP44	ANR55_HUMAN	ANKRD55	Ankyrin repeat domain-containing protein 55	1	2.25113	0.0821386	6.70355	7.13773	15.0906	7.22414	0	9.33024	17.0387	0	7.14881	12.2316	13.7924	28.3214	17.7175	9.82129	8.65939
Q6PG37	ZN790_HUMAN	ZNF790	Zinc finger protein 790	5	2.57222	0.0828374	18.834	9.16408	48.4453	45.8128	7.27013	29.0348	19.9987	25.889	11.9774	138.861	51.9936	29.4486	20.4348	30.3744	19.5593
Q8N883	ZN614_HUMAN	ZNF614	Zinc finger protein 614	2	1.89707	0.0828374	13.7939	7.48067	26.168	14.082	9.32896	26.6705	11.5874	13.3346	8.04771	20.3249	13.3904	13.0336	45.2428	23.0914	41.9247
Q9HCZ1	ZN334_HUMAN	ZNF334	Zinc finger protein 334	4	1.41393	0.0828374	22.1242	5.1252	31.282	12.0848	18.4322	15.5081	28.3736	24.5873	23.7196	40.9199	8.86952	33.6185	30.1394	42.6033	31.5415
Q9UJW8	ZN180_HUMAN	ZNF180	Zinc finger protein 180	3	1.94067	0.0828374	40.0207	33.5162	77.667	19.0921	0	83.3955	63.7267	20.0797	32.9015	53.2251	86.173	80.9012	108.216	63.7537	73.7326
P49910	ZN165_HUMAN	ZNF165	Zinc finger protein 165	3	2.22178	0.0828374	10.1174	7.47014	22.4788	8.91364	0	10.2608	12.0455	20.6498	7.6312	20.1341	22.5272	6.70776	24.0114	29.3332	32.1591
Q8NCS4	ZMYNB_HUMAN	ZMYM6NB	Uncharacterized protein ZMYM6NB	1	1.88591	0.0828374	3.81526	4.1092	7.19525	2.69417	0	2.33757	1.88601	4.18598	10.6667	9.2549	7.33811	4.84414	6.23233	4.21846	11.2835
Q9NX94	WBP1L_HUMAN	WBP1L	WW domain binding protein 1-like	1	1.55621	0.0828374	10.7555	4.42114	16.7378	3.99003	6.04108	8.3262	14.541	16.3134	8.55598	14.653	11.5573	15.4549	21.5064	15.7218	21.5337
Q6NUS8	UD3A1_HUMAN	UGT3A1	UDP-glucuronosyltransferase 3A1	2	1.59476	0.0828374	253.374	173.049	404.07	51.6843	70.0626	82.5273	471.716	328.185	314.378	475.078	466.047	366.764	372.537	368.156	375.838
Q86UV5	UBP48_HUMAN	USP48	Ubiquitin carboxyl-terminal hydrolase 48	3	2.58841	0.0828374	87.9419	49.0158	227.629	165.576	45.7879	124.804	31.4834	145.088	92.5463	216.074	25.9946	527.152	161.83	185.486	249.24
Q969T4	UB2E3_HUMAN	UBE2E3	Ubiquitin-conjugating enzyme E2 E3	2	2.11674	0.0828374	25.9493	18.3799	54.928	29.278	0	49.178	23.9069	20.4941	36.1676	52.394	103.316	13.7032	50.9897	44.024	65.1415
Q14679	TTLL4_HUMAN	TTLL4	Tubulin polyglutamylase TTLL4	3	0.469798	0.0828374	84.1355	45.2246	39.5267	29.4848	37.9012	95.5175	84.4895	49.8158	152.953	31.9199	14.5278	0	76.0839	49.1791	65.4496
P02787	TRFE_HUMAN	TF	Serotransferrin	67	1.58237	0.0828374	21498.9	8954.06	34019.3	11773.7	6365.89	27019.9	29195.3	22190.9	22722.6	39421.8	42740.9	48423.3	16070.3	27671.8	29787.4
Q92547	TOPB1_HUMAN	TOPBP1	DNA topoisomerase 2-binding protein 1	2	2.51543	0.0828374	14.2307	20.3528	35.7963	15.6164	0	9.87567	3.55928	7.72155	49.997	33.4763	32.4656	10.3579	57.2312	45.6092	35.6374
Q9BT49	THAP7_HUMAN	THAP7	THAP domain-containing protein 7	2	1.44596	0.0828374	11.5018	8.58268	16.6311	4.7831	0	11.6389	9.28451	12.5835	24.0019	16.9686	17.0186	13.3315	25.6666	12.7982	14.0029
Q9H5Q4	TFB2M_HUMAN	TFB2M	Dimethyladenosine transferase 2, mitochondrial	1	1.76919	0.0828374	6.61454	1.58746	11.7024	6.45246	7.77702	8.40634	5.80228	4.4112	6.67583	14.2015	10.4553	0	17.5842	10.954	17.0191
Q00059	TFAM_HUMAN	TFAM	Transcription factor A, mitochondrial	1	1.51523	0.0828374	32.8496	12.6707	49.7746	11.3312	18.9843	47.1966	40.8792	20.1263	37.0618	56.3982	41.6973	38.9307	38.2824	62.0063	61.3327
Q8IZW8	TENS4_HUMAN	TNS4	Tensin-4	2	2.80561	0.0828374	13.8061	9.17265	38.7345	23.0107	11.7003	24.422	0	19.1731	13.7352	24.3952	30.8092	65.1754	35.6951	9.26948	67.0627
Q6ZT07	TBCD9_HUMAN	TBC1D9	TBC1 domain family member 9	1	2.64508	0.0828374	5.57645	3.86733	14.7501	7.69301	0	3.82693	8.94849	9.35341	5.7534	21.3807	23.6535	15.5151	16.7737	5.32451	5.85321
Q9NYW0	T2R10_HUMAN	TAS2R10	Taste receptor type 2 member 10	1	1.97751	0.0828374	7.49199	4.29873	14.8155	5.50147	0	11.0177	9.06834	8.77319	8.60069	17.5276	16.0959	18.7957	5.95071	10.3876	20.1356
Q9H668	STN1_HUMAN	OBFC1	CST complex subunit STN1	2	1.88008	0.0828374	125.789	56.7212	236.494	99.4048	167.831	68.5909	110.823	81.0491	200.651	389.896	326.312	213.329	152.433	146.622	190.369
Q9UGK8	SRGEF_HUMAN	SERGEF	Secretion-regulating guanine nucleotide exchange factor	2	0.334769	0.0828374	140.17	92.8436	46.9244	34.3425	179.535	25.5129	143.42	268.868	83.5126	13.8691	54.2692	98.2071	63.4246	3.94255	47.8339
Q76KD6	SPERI_HUMAN	SPATC1	Speriolin	1	1.94672	0.0828374	6.69674	5.37318	13.0367	4.74433	0	12.8277	4.852	4.24543	11.5586	15.3197	20.3495	10.1969	14.1759	6.508	11.67
P29508	SPB3_HUMAN	SERPINB3	Serpin B3	1	0.238592	0.0828374	64.5643	43.1061	15.4045	24.1037	89.3316	4.26996	37.9043	79.2359	112.08	6.15545	6.7714	0	63.8345	2.96236	12.7034
Q8N5H7	SH2D3_HUMAN	SH2D3C	SH2 domain-containing protein 3C	4	2.10565	0.0828374	92.6691	50.1363	195.129	114.324	47.5093	133.798	157.214	49.6345	75.1896	162.35	258.735	396.344	128.532	83.9384	140.872
Q13591	SEM5A_HUMAN	SEMA5A	Semaphorin-5A	6	1.45575	0.0828374	70.1082	34.1921	102.06	22.7599	18.5711	103.933	71.7356	58.861	97.4408	79.342	76.4797	134.85	97.5811	119.947	104.162
Q92622	RUBIC_HUMAN	RUBCN	Run domain Beclin-1-interacting and cysteine-rich domain-containing protein	4	0.414676	0.0828374	382.167	169.423	158.476	138.209	644.035	173.169	374.591	332.33	386.711	179.828	129.271	56.4788	134.355	32.7941	418.127
Q14690	RRP5_HUMAN	PDCD11	Protein RRP5 homolog	2	1.89151	0.0828374	6.60892	4.21688	12.5008	5.62246	0	5.52779	8.83291	11.1303	7.55355	19.0009	18.2028	12.8801	9.91633	11.1427	3.862
P56715	RP1_HUMAN	RP1	Oxygen-regulated protein 1	2	3.07531	0.0828374	34.2538	35.148	105.341	89.1802	18.4149	28.8968	5.65674	23.0636	95.2371	233.244	19.3204	127.627	31.6425	180.934	39.2781
P62917	RL8_HUMAN	RPL8	60S ribosomal protein L8	2	3.6536	0.0828374	181.84	306.96	664.369	620.209	0	4.1631	714.852	14.1273	176.057	510.878	816.128	1810.34	318.943	14.8917	515.027
Q9BRS2	RIOK1_HUMAN	RIOK1	Serine/threonine-protein kinase RIO1	1	0.782665	0.0828374	66.3975	14.1558	51.9669	8.529	73.2915	63.9158	81.7585	69.0886	43.9329	42.7803	53.1155	64.5885	41.9	55.7863	53.6311
Q9HBD1	RC3H2_HUMAN	RC3H2	Roquin-2	1	0.271119	0.0828374	57.2332	56.2846	15.517	8.72303	31.8476	22.8414	151.852	14.4666	65.1582	19.8319	0	10.7417	18.2849	23.4157	20.8279
P01112	RASH_HUMAN	HRAS	GTPase HRas	1	2.27092	0.0828374	48.7637	25.8018	110.739	80.7464	41.5585	21.1405	78.2484	29.4771	73.3941	264.614	83.3505	132.503	46.8455	73.938	63.1811
O14522	PTPRT_HUMAN	PTPRT	Receptor-type tyrosine-protein phosphatase T	2	1.18858	0.0828374	45.2173	9.28849	53.7442	9.94159	41.4196	41.1523	41.5641	61.8035	40.1468	47.5211	45.3701	71.7065	46.4906	56.8076	54.5693
P25786	PSA1_HUMAN	PSMA1	Proteasome subunit alpha type-1	1	2.70118	0.0828374	8.78488	4.09284	23.7295	12.2442	7.34651	4.38572	7.58941	9.18504	15.4177	40.5893	12.5004	7.16162	24.6758	26.0834	31.3665
Q9H6K5	PRR36_HUMAN	PRR36	Proline-rich protein 36	2	1.68196	0.0828374	19.7449	7.22471	33.2101	16.2498	18.4392	26.7885	11.138	14.8836	27.4752	4.46313	48.7625	34.3559	48.7917	32.3609	30.5263
A5A3E0	POTEF_HUMAN	POTEF	POTE ankyrin domain family member F	5	15.1679	0.0828374	9.8356	10.4132	149.185	302.572	0	26.7151	7.6365	3.19961	11.6268	16.2726	4.9975	54.6444	765.875	30.127	23.1944
Q13563	PKD2_HUMAN	PKD2	Polycystin-2	1	2.99905	0.0828374	10.1759	8.73557	30.5181	15.727	0	9.26345	9.00627	24.1904	8.4195	7.52102	29.7285	20.2564	39.9538	32.5779	53.071
Q96PD5	PGRP2_HUMAN	PGLYRP2	N-acetylmuramoyl-L-alanine amidase	11	1.746	0.0828374	63.0551	37.583	110.094	35.2933	0	69.7775	80.2239	65.7977	99.4762	137.575	130.691	139.909	50.7648	116.101	85.5234
Q3ZCN5	OTOGL_HUMAN	OTOGL	Otogelin-like protein	1	0.124096	0.0828374	24.8472	20.3617	3.08343	0.725467	32.0663	3.66664	2.51268	43.2573	42.7328	3.4262	2.26818	2.13765	3.2524	3.43794	3.97822
Q6PK18	OGFD3_HUMAN	OGFOD3	2-oxoglutarate and iron-dependent oxygenase domain-containing protein 3	2	2.08957	0.0828374	78.0798	36.1438	163.153	90.075	66.0005	95.5286	29.1077	126.586	73.1765	116.971	157.632	50.2773	160.838	170.013	323.187
P58401	NRX2B_HUMAN	NRXN2	Neurexin-2-beta	1	2.72615	0.0828374	10.1115	10.0665	27.5654	13.9734	0	9.37254	9.01055	26.8091	5.36514	15.0194	39.6655	43.1593	8.02052	34.101	25.4265
Q496H8	NRN1L_HUMAN	NRN1L	Neuritin-like protein	1	1.72624	0.0828374	866.661	609.959	1496.06	278.132	496.827	1251.6	9.63123	1048.54	1526.71	1156.86	1405.74	1468.14	1648.98	1337.66	1959.01
O75607	NPM3_HUMAN	NPM3	Nucleoplasmin-3	2	1.90919	0.0828374	62.8975	12.8227	120.083	70.3136	62.9453	82.8618	50.4056	53.0225	65.2523	91.7368	60.8896	184.345	72.8098	79.3351	231.384
Q05586	NMDZ1_HUMAN	GRIN1	Glutamate receptor ionotropic, NMDA 1	3	2.70919	0.0828374	54.3445	73.9795	147.23	92.5406	15.4534	15.6528	183.122	50.9762	6.51817	152.902	134.832	323.015	124.166	57.7525	90.7108
Q12986	NFX1_HUMAN	NFX1	Transcriptional repressor NF-X1	4	0.289093	0.0828374	846.245	627.55	244.644	408.295	171.477	1412.56	1507.27	246.204	893.719	22.9526	91.9064	26.5216	1056.2	259.366	10.9146
P98088	MUC5A_HUMAN	MUC5AC	Mucin-5AC	5	0.301995	0.0828374	64.1895	46.5271	19.3849	16.6671	47.9467	82.7499	136.183	19.7352	34.3322	34.8154	0	28.5697	7.8282	6.15949	38.9365
Q9BRQ6	MIC25_HUMAN	CHCHD6	MICOS complex subunit MIC25	2	1.55172	0.0828374	61.5904	35.9284	95.571	12.5805	37.3228	105.502	14.7443	68.7998	81.583	87.2793	108.13	100.269	75.5459	94.752	107.45
Q5J8X5	M4A13_HUMAN	MS4A13	Membrane-spanning 4-domains subfamily A member 13	1	1.58142	0.0828374	17.744	11.9138	28.0607	11.3375	11.4885	8.84046	11.6581	18.7062	38.0266	15.0779	29.7447	40.6161	19.6861	21.1746	42.0647
Q9BQK8	LPIN3_HUMAN	LPIN3	Phosphatidate phosphatase LPIN3	2	1.97365	0.0828374	14.5759	11.1337	28.7676	9.66744	0	11.6878	16.6492	13.5444	30.9978	42.9503	16.489	30.6389	28.0707	19.9258	34.5312
Q8NHL6	LIRB1_HUMAN	LILRB1	Leukocyte immunoglobulin-like receptor subfamily B member 1	1	2.27654	0.0828374	12.2644	10.3977	27.9205	6.85504	7.57218	6.53183	5.92214	10.7288	30.5672	27.9725	21.7652	38.7351	29.3071	19.4127	30.3303
Q6ZQX7	LIAT1_HUMAN	LIAT1	Protein LIAT1	1	2.71643	0.0828374	9.75346	3.13063	26.4946	13.9982	12.2106	8.65067	12.9808	9.81189	5.11335	36.7552	29.001	38.2234	5.92553	12.2875	36.7751
O95239	KIF4A_HUMAN	KIF4A	Chromosome-associated kinesin KIF4A	2	1.89792	0.0828374	6.11649	5.08477	11.6086	3.64168	0	5.44208	5.2319	14.1563	5.75223	10.8987	12.744	17.05	13.2118	6.38457	9.36234
Q8NB78	KDM1B_HUMAN	KDM1B	Lysine-specific histone demethylase 1B	3	1.68885	0.0828374	25.4263	7.37554	42.9411	16.5817	37.7394	22.3516	22.7511	18.4141	25.875	50.4222	59.5821	58.9754	41.4008	27.9224	19.3436
Q9H714	K226L_HUMAN	KIAA0226L	Uncharacterized protein KIAA0226-like	2	4.11942	0.0828374	29.1649	58.3593	120.142	171.329	0	2.81621	133.478	6.55335	2.97671	113.616	451.25	128.801	8.28841	8.76123	10.1381
Q9BY89	K1671_HUMAN	KIAA1671	Uncharacterized protein KIAA1671	3	0.685063	0.0828374	439.132	60.0969	300.833	153.266	378.29	531.63	403.228	462.361	420.151	306.545	448.776	13.3586	412.033	323.743	300.541
Q9UI26	IPO11_HUMAN	IPO11	Importin-11	2	2.48123	0.0828374	11.8633	10.0311	29.4356	15.0051	9.48519	7.93438	27.0959	0	14.8012	41.8359	30.5883	45.1758	7.72058	36.1979	15.0951
Q92551	IP6K1_HUMAN	IP6K1	Inositol hexakisphosphate kinase 1	1	3.18704	0.0828374	77.4466	43.1996	246.826	178.025	58.779	109.821	12.0134	88.3277	118.292	136.425	0	415.642	146.467	340.768	441.652
Q96T92	INSM2_HUMAN	INSM2	Insulinoma-associated protein 2	2	1.80507	0.0828374	34.259	16.7687	61.84	27.4456	50.2903	16.619	24.2001	54.0094	26.1762	103.22	80.6119	58.3103	61.1556	25.9933	41.7483
P01876	IGHA1_HUMAN	IGHA1	Ig alpha-1 chain C region	16	1.72691	0.0828374	6635.39	3581.03	11458.7	3300.66	2370.67	9950.31	9586.02	3246.37	8023.56	13473.5	8940.16	13349	5877	13036.1	14076.5
Q96GX5	GWL_HUMAN	MASTL	Serine/threonine-protein kinase greatwall	3	2.25946	0.0828374	20.311	23.8496	45.892	14.8415	0	60.3315	18.6396	4.38012	18.2038	30.5393	58.8975	29.2394	39.3585	53.6323	63.6852
Q9BRR8	GPTC1_HUMAN	GPATCH1	G patch domain-containing protein 1	3	2.54434	0.0828374	34.4467	40.3821	87.6441	51.8105	22.2652	41.8041	7.37752	100.787	0	58.7403	37.3686	54.6866	70.195	164.092	140.782
Q96F15	GIMA5_HUMAN	GIMAP5	GTPase IMAP family member 5	1	2.27287	0.0828374	36.5556	27.9252	83.086	45.7553	0	50.8922	34.9935	23.0274	73.8648	97.8186	95.8553	161.772	42.9303	57.2626	42.8769
P35637	FUS_HUMAN	FUS	RNA-binding protein FUS	2	1.97835	0.0828374	7.47628	4.66194	14.7907	7.62794	0	9.0386	12.679	7.03254	8.63128	7.85344	13.6267	29.1401	15.3061	8.91855	13.8993
Q14CM0	FRPD4_HUMAN	FRMPD4	FERM and PDZ domain-containing protein 4	4	3.5208	0.0828374	6.45738	3.72503	22.7351	31.9951	0	8.38631	6.64555	8.06605	9.18897	11.4213	5.08186	87.7799	8.87455	9.4994	13.7537
[truncated: 6,243 more rows]

## Sheet: Overlap with discovery set
Uniprot ID	Uniprot Accession	Symbol	Name	Discovery set							Test set
[truncated: 40 more rows]
