# Supplementary material for: Plasma proteomic analysis reveals altered protein abundances in cardiovascular disease
Source: J Transl Med. 2018 Apr 17;16:104. doi: 10.1186/s12967-018-1476-9 (PMC5905170; doi:10.1186/s12967-018-1476-9)
Supplement: Supplementary file 4 — Additional file 4. Ingenuity Pathway Analysis of the verified proteins. Lists of the canonical pathways and biological functions that resulted from the Ingenuity Pathway Analysis of the 39 verified proteins. [file 12967_2018_1476_MOESM4_ESM.xls]

## Sheet: Canonical pathways
Ingenuity Canonical Pathways	p-value	Molecules
Coagulation System	0.00169824	A2M,SERPIND1
Acute Phase Response Signaling	0.00316228	LBP,A2M,SERPIND1
2-ketoglutarate Dehydrogenase Complex	0.00870964	DLST
LXR/RXR Activation	0.0186209	APOB,LBP
IL-6 Signaling	0.020893	LBP,A2M
TCA Cycle II (Eukaryotic)	0.040738	DLST
Hepatic Fibrosis / Hepatic Stellate Cell Activation	0.0416869	LBP,A2M
DNA Methylation and Transcriptional Repression Signaling	0.057544	SUDS3
Inhibition of Matrix Metalloproteases	0.0660693	A2M
Retinol Biosynthesis	0.0707946	PNLIPRP2
iNOS Signaling	0.0758578	LBP
Autoimmune Thyroid Disease Signaling	0.0776247	TG
Cell Cycle: G2/M DNA Damage Checkpoint Regulation	0.0812831	TOP2B
Triacylglycerol Degradation	0.0870964	PNLIPRP2
Unfolded protein response	0.0912011	DNAJA2
Cell Cycle Control of Chromosomal Replication	0.0933254	TOP2B
IL-10 Signaling	0.11324	LBP
Toll-like Receptor Signaling	0.12388	LBP
Growth Hormone Signaling	0.137721	A2M
LPS-stimulated MAPK Signaling	0.140605	LBP
FXR/RXR Activation	0.197242	APOB
Atherosclerosis Signaling	0.198609	APOB
IL-12 Signaling and Production in Macrophages	0.224905	APOB
Epithelial Adherens Junction Signaling	0.224905	LMO7
Hepatic Cholestasis	0.243781	LBP
Aldosterone Signaling in Epithelial Cells	0.254097	HSPA12A
Germ Cell-Sertoli Cell Junction Signaling	0.260615	A2M
Sertoli Cell-Sertoli Cell Junction Signaling	0.267301	A2M
NRF2-mediated Oxidative Stress Response	0.285759	DNAJA2
Production of Nitric Oxide and Reactive Oxygen Species in Macrophages	0.287078	APOB
Clathrin-mediated Endocytosis Signaling	0.293765	APOB
LPS/IL-1 Mediated Inhibition of RXR Function	0.321366	LBP
Actin Cytoskeleton Signaling	0.327341	LBP
Protein Ubiquitination Pathway	0.370681	HSPA12A
G-Protein Coupled Receptor Signaling	0.382825	SYNGAP1
Glucocorticoid Receptor Signaling	0.447713	A2M
Molecular Mechanisms of Cancer	0.498884	SYNGAP1

## Sheet: Biological functions
Categories	Diseases or Functions Annotation	p-Value	# Molecules	Molecules
Lipid Metabolism, Molecular Transport, Small Molecule Biochemistry, Vitamin and Mineral Metabolism	Internalization of calcifediol	2.94e-06	2	CUBN,LRP2
Lipid Metabolism, Small Molecule Biochemistry	Internalization of vitamin D	2.94e-06	2	CUBN,LRP2
Lipid Metabolism, Molecular Transport, Small Molecule Biochemistry	Uptake of lipid	0.000392	4	A2M,KMT2A,LRP2,PNLIPRP2
Lipid Metabolism, Small Molecule Biochemistry	Binding of lipid	0.000495	3	APOB,LBP,USH2A
Cardiovascular System Development and Function, Cell-To-Cell Signaling and Interaction	Activation of vascular endothelial cells	0.00116	2	LBP,SERPIND1
Lipid Metabolism, Small Molecule Biochemistry	Binding of lipoteichoic acid	0.00174	1	LBP
Lipid Metabolism, Small Molecule Biochemistry	Distribution of glucocorticoid	0.00174	1	SERPINA6
Lipid Metabolism, Molecular Transport, Small Molecule Biochemistry	Excretion of calcifediol	0.00174	1	LRP2
Lipid Metabolism, Small Molecule Biochemistry	Induction of sphingomyelin	0.00174	1	TG
Lipid Metabolism, Molecular Transport, Small Molecule Biochemistry, Vitamin and Mineral Metabolism	Quantity of cholecalciferol	0.00174	1	LRP2
Cardiovascular System Development and Function, Organismal Development	Development of artery	0.00283	3	APOB,LRP2,RREB1
Cardiovascular System Development and Function, Organ Morphology, Organismal Development	Area of aortic valve	0.00347	1	APOB
Cardiovascular Disease, Organismal Injury and Abnormalities, Skeletal and Muscular Disorders	Doxorubicin induced cardiomyopathy	0.00347	1	TOP2B
Cardiovascular Disease, Developmental Disorder, Hematological Disease, Hereditary Disorder, Metabolic Disease, Organismal Injury and Abnormalities	Enterocyte cobalamin malabsorption	0.00347	1	CUBN
Cardiovascular Disease, Hematological Disease, Hereditary Disorder, Metabolic Disease, Organismal Injury and Abnormalities	Familial defective apo b-100	0.00347	1	APOB
Lipid Metabolism, Small Molecule Biochemistry	Induction of ceramide	0.00347	1	TG
Lipid Metabolism, Small Molecule Biochemistry	Lipolysis of tricaprilin	0.00347	1	PNLIPRP2
Cardiovascular System Development and Function, Organismal Development, Tissue Morphology	Quantity of arteriole	0.00347	1	SERPIND1
Lipid Metabolism, Small Molecule Biochemistry	Re-esterification of triacylglycerol	0.00347	1	PNLIPRP2
Lipid Metabolism, Small Molecule Biochemistry	Esterification of lipid	0.00383	2	APOB,PNLIPRP2
Cardiovascular System Development and Function, Organ Development	Function of aortic valve	0.0052	1	APOB
Lipid Metabolism, Small Molecule Biochemistry	Lipolysis of tributyrin	0.0052	1	PNLIPRP2
Lipid Metabolism, Small Molecule Biochemistry	Lipolysis of triolein	0.0052	1	PNLIPRP2
Cardiovascular Disease, Hereditary Disorder, Organismal Injury and Abnormalities, Skeletal and Muscular Disorders	Autosomal dominant dilated cardiomyopathy	0.00693	1	RBM20
Cardiovascular Disease, Dermatological Diseases and Conditions, Organismal Injury and Abnormalities	Venous stasis syndrome	0.00693	1	SERPIND1
Cardiovascular Disease, Organismal Injury and Abnormalities	Atherogenesis	0.00852	2	APOB,SERPIND1
Lipid Metabolism, Molecular Transport, Small Molecule Biochemistry	Localization of cholesterol	0.0104	1	APOB
Lipid Metabolism, Molecular Transport, Small Molecule Biochemistry	Mobilization of triacylglycerol	0.0104	1	APOB
Cardiovascular Disease, Hematological Disease, Hereditary Disorder, Metabolic Disease, Organismal Injury and Abnormalities	Sporadic familial hypercholesterolemia	0.0104	1	APOB
Cardiovascular Disease, Organismal Injury and Abnormalities, Tissue Morphology	Surface area of atherosclerotic lesion	0.0104	1	APOB
Cardiovascular System Development and Function, Embryonic Development, Organ Development, Organismal Development, Tissue Development	Formation of coronary vessel	0.0109	2	LRP2,RREB1
Cardiovascular Disease, Hematological Disease, Metabolic Disease	Hypercholesterolemia	0.0111	2	APOB,LBP
Cardiovascular System Development and Function, Organismal Development	Vasculogenesis	0.012	6	APOB,KMT2A,LRP2,RREB1,SERPIND1,ZC3H13
Lipid Metabolism, Small Molecule Biochemistry	Re-esterification of fatty acid	0.0121	1	PNLIPRP2
Cardiovascular Disease, Organismal Injury and Abnormalities	Formation of fatty lesion	0.0138	1	APOB
Lipid Metabolism, Molecular Transport, Small Molecule Biochemistry	Transport of lipid	0.0144	3	APOB,LBP,SERPINA6
Cardiovascular Disease, Organismal Injury and Abnormalities, Skeletal and Muscular Disorders	Dilated cardiomyopathy	0.0151	3	MCOLN1,RBM20,TOP2B
Cardiovascular Disease, Organismal Injury and Abnormalities	Atherosclerosis of aortic sinus	0.0155	1	APOB
Lipid Metabolism, Small Molecule Biochemistry	Metabolism of triacylglycerol	0.0167	2	APOB,PNLIPRP2
Cancer, Gastrointestinal Disease, Organismal Injury and Abnormalities	Gastrointestinal adenocarcinoma	4.69e-07	28	A2M,APOB,CCAR2,CCDC18,CPXM2,CUBN,DNAJA2,FAM227B,HSPA12A,KMT2A,LBP,LMO7,LRP2,LTBP2,MEFV,OFD1,RLIM,RREB1,SUDS3,SYNGAP1,SZT2,TEX14,TG,TOP2B,USH2A,YTHDC2,ZC3H13,ZMYM4
Cancer, Gastrointestinal Disease, Organismal Injury and Abnormalities	Colon carcinoma	1.75e-06	25	APOB,CCDC18,CPXM2,CUBN,DNAJA2,FAM227B,HSPA12A,KMT2A,LMO7,LRP2,LTBP2,MEFV,OFD1,RLIM,RREB1,SUDS3,SYNGAP1,SZT2,TEX14,TG,TOP2B,USH2A,YTHDC2,ZC3H13,ZMYM4
Cancer, Gastrointestinal Disease, Organismal Injury and Abnormalities	Tumorigenesis of digestive organ tumor	2.04e-06	27	A2M,APOB,CCAR2,CCDC18,CPXM2,CUBN,DNAJA2,FAM227B,HSPA12A,KMT2A,LMO7,LRP2,LTBP2,MEFV,OFD1,RLIM,RREB1,SUDS3,SYNGAP1,SZT2,TEX14,TG,TOP2B,USH2A,YTHDC2,ZC3H13,ZMYM4
Cancer, Gastrointestinal Disease, Organismal Injury and Abnormalities	Colon adenocarcinoma	6.08e-06	24	APOB,CCDC18,CPXM2,CUBN,DNAJA2,FAM227B,KMT2A,LMO7,LRP2,LTBP2,MEFV,OFD1,RLIM,RREB1,SUDS3,SYNGAP1,SZT2,TEX14,TG,TOP2B,USH2A,YTHDC2,ZC3H13,ZMYM4
Cancer, Dermatological Diseases and Conditions, Organismal Injury and Abnormalities	Cutaneous melanoma	9.88e-06	29	A2M,APOB,CCAR2,CPXM2,CUBN,DNAJA2,FAM227B,HSPA12A,KMT2A,LMO7,LRP2,LTBP2,MCOLN1,MEFV,OFD1,RBM20,RLIM,RREB1,SERPINA6,SUDS3,SYNGAP1,SZT2,TEX14,TG,TOP2B,USH2A,YTHDC2,ZC3H13,ZMYM4
Cancer, Organismal Injury and Abnormalities	Tumorigenesis of carcinoma	1.64e-05	31	A2M,APOB,CCAR2,CCDC18,CPXM2,CUBN,DLST,DNAJA2,FAM227B,HSPA12A,KMT2A,LANCL2,LMO7,LRP2,LTBP2,MCOLN1,MEFV,OFD1,RBM20,RLIM,RREB1,SUDS3,SYNGAP1,SZT2,TEX14,TG,TOP2B,USH2A,YTHDC2,ZC3H13,ZMYM4
Cancer, Organismal Injury and Abnormalities	Upper aerodigestive tract carcinoma	1.73e-05	13	CCDC18,CPXM2,CUBN,KMT2A,LBP,LRP2,MCOLN1,OFD1,RREB1,TEX14,TG,TOP2B,USH2A
Cancer, Organismal Injury and Abnormalities, Respiratory Disease	Respiratory system tumor	2e-05	17	APOB,CCDC18,CUBN,KMT2A,LANCL2,LMO7,LRP2,MCOLN1,RREB1,SERPIND1,SYNGAP1,SZT2,TEX14,TG,TOP2B,USH2A,ZMYM4
Cancer, Organismal Injury and Abnormalities, Reproductive System Disease	Endometrioid endometrial adenocarcinoma	2.79e-05	17	APOB,CCDC18,CPXM2,CUBN,DLST,DNAJA2,FAM227B,LMO7,LRP2,MCOLN1,OFD1,RBM20,TG,TOP2B,USH2A,YTHDC2,ZC3H13
Cancer, Organismal Injury and Abnormalities	Tumorigenesis of adenocarcinoma	2.95e-05	18	APOB,CCDC18,CUBN,DLST,LANCL2,LMO7,LRP2,RLIM,RREB1,SYNGAP1,SZT2,TEX14,TG,TOP2B,USH2A,YTHDC2,ZC3H13,ZMYM4
Cancer, Organismal Injury and Abnormalities, Respiratory Disease	Non-small cell lung cancer	3.3e-05	13	APOB,CUBN,LANCL2,LMO7,LRP2,RREB1,SERPIND1,SYNGAP1,SZT2,TEX14,TOP2B,USH2A,ZMYM4
Cancer, Organismal Injury and Abnormalities, Respiratory Disease	Lung adenocarcinoma	3.94e-05	11	APOB,CUBN,LANCL2,LMO7,RREB1,SYNGAP1,SZT2,TEX14,TOP2B,USH2A,ZMYM4
Cancer, Organismal Injury and Abnormalities	Abdominal adenocarcinoma	4.23e-05	31	A2M,APOB,CCAR2,CCDC18,CPXM2,CUBN,DLST,DNAJA2,FAM227B,HSPA12A,KMT2A,LMO7,LRP2,LTBP2,MCOLN1,MEFV,OFD1,RBM20,RLIM,RREB1,SERPINA6,SUDS3,SYNGAP1,SZT2,TEX14,TG,TOP2B,USH2A,YTHDC2,ZC3H13,ZMYM4
Cancer, Organismal Injury and Abnormalities, Respiratory Disease	Lung cancer	4.26e-05	14	APOB,CUBN,LANCL2,LMO7,LRP2,RREB1,SERPIND1,SYNGAP1,SZT2,TEX14,TG,TOP2B,USH2A,ZMYM4
Cancer, Gastrointestinal Disease, Organismal Injury and Abnormalities	Gastroesophageal adenocarcinoma	6.66e-05	13	A2M,APOB,CCAR2,CUBN,HSPA12A,LBP,LRP2,MEFV,OFD1,TG,TOP2B,USH2A,ZC3H13
Endocrine System Disorders, Metabolic Disease, Organismal Injury and Abnormalities	Hypothyroidism	7.43e-05	3	APOB,LRP2,TG
Cellular Movement	Movement of sensory neurons	8.17e-05	2	A2M,LRP2
Cancer, Gastrointestinal Disease, Organismal Injury and Abnormalities	Upper gastrointestinal tract tumor	0.000101	18	A2M,APOB,CCAR2,CPXM2,CUBN,HSPA12A,LBP,LRP2,MCOLN1,MEFV,OFD1,RREB1,SZT2,TEX14,TG,TOP2B,USH2A,ZC3H13
Cancer, Organismal Injury and Abnormalities	Melanoma	0.000129	30	A2M,APOB,CCAR2,CPXM2,CUBN,DNAJA2,FAM227B,FAM9B,HSPA12A,KMT2A,LMO7,LRP2,LTBP2,MCOLN1,MEFV,OFD1,RBM20,RLIM,RREB1,SERPINA6,SUDS3,SYNGAP1,SZT2,TEX14,TG,TOP2B,USH2A,YTHDC2,ZC3H13,ZMYM4
Embryonic Development, Nervous System Development and Function, Ophthalmic Disease, Organ Development, Organ Morphology, Organismal Development, Organismal Injury and Abnormalities, Tissue Development, Visual System Development and Function	Abnormal morphology of photoreceptor layer	0.000131	2	LMO7,USH2A
Cancer, Hematological Disease, Immunological Disease, Organismal Injury and Abnormalities	Small B-cell lymphocytic lymphoma	0.000147	6	CUBN,HSPA12A,TEX14,TOP2B,USH2A,ZMYM4
Cancer, Organismal Injury and Abnormalities, Respiratory Disease	Bronchopulmonary carcinoma	0.000148	4	APOB,SZT2,TOP2B,ZMYM4
Cancer, Organismal Injury and Abnormalities, Respiratory Disease	Upper airway cancer	0.000157	9	CCDC18,KMT2A,LRP2,MCOLN1,RREB1,TEX14,TG,TOP2B,USH2A
Cancer, Organismal Injury and Abnormalities, Respiratory Disease	Laryngeal squamous cell carcinoma	0.000166	7	CCDC18,KMT2A,LRP2,RREB1,TEX14,TG,USH2A
Cancer, Organismal Injury and Abnormalities	Endometrioid carcinoma	0.000173	18	APOB,CCDC18,CPXM2,CUBN,DLST,DNAJA2,FAM227B,LMO7,LRP2,MCOLN1,OFD1,RBM20,SZT2,TG,TOP2B,USH2A,YTHDC2,ZC3H13
Cancer, Gastrointestinal Disease, Organismal Injury and Abnormalities	Gastric adenocarcinoma	0.00018	11	A2M,CCAR2,CUBN,HSPA12A,LRP2,MEFV,OFD1,TG,TOP2B,USH2A,ZC3H13
Cancer, Gastrointestinal Disease, Organismal Injury and Abnormalities	Upper gastrointestinal tract cancer	0.000217	15	A2M,APOB,CCAR2,CPXM2,CUBN,HSPA12A,LBP,LRP2,MCOLN1,MEFV,OFD1,TG,TOP2B,USH2A,ZC3H13
Cancer, Hematological Disease, Organismal Injury and Abnormalities	Small cell lymphocytic lymphoma/chronic lymphocytic leukemia	0.000272	8	CUBN,HSPA12A,KMT2A,LRP2,TEX14,TOP2B,USH2A,ZMYM4
Carbohydrate Metabolism, Lipid Metabolism, Small Molecule Biochemistry	Binding of phosphatidylinositol	0.000304	2	LBP,USH2A
Embryonic Development, Nervous System Development and Function, Ophthalmic Disease, Organ Development, Organ Morphology, Organismal Development, Organismal Injury and Abnormalities, Tissue Development, Visual System Development and Function	Abnormal morphology of eye	0.000314	5	APOB,LMO7,LTBP2,MCOLN1,USH2A
Organismal Development, Organismal Injury and Abnormalities	Abnormal morphology of head	0.000343	9	APOB,LMO7,LRP2,LTBP2,MCOLN1,OFD1,SYNGAP1,TOP2B,USH2A
Cancer, Organismal Injury and Abnormalities, Reproductive System Disease	Uterine tumor	0.000352	18	APOB,CCDC18,CPXM2,CUBN,DLST,DNAJA2,FAM227B,LMO7,LRP2,MCOLN1,OFD1,RBM20,RREB1,TG,TOP2B,USH2A,YTHDC2,ZC3H13
Respiratory Disease	Lower respiratory tract disorder	0.000355	6	APOB,LBP,LRP2,SZT2,TOP2B,ZMYM4
Embryonic Development, Nervous System Development and Function, Organ Development, Organismal Development, Tissue Development	Formation of telencephalon	0.000363	4	LRP2,SZT2,TG,TOP2B
Embryonic Development, Organismal Development	Development of body axis	0.00038	10	APOB,KMT2A,LMO7,LRP2,LTBP2,MCOLN1,SZT2,TG,TOP2B,USH2A
Cancer, Gastrointestinal Disease, Organismal Injury and Abnormalities	Large intestine adenocarcinoma	0.000401	30	A2M,APOB,CCAR2,CCDC18,CPXM2,CUBN,DNAJA2,FAM227B,HSPA12A,KMT2A,LBP,LMO7,LRP2,LTBP2,MEFV,OFD1,RBM20,RLIM,RREB1,SERPINA6,SUDS3,SYNGAP1,SZT2,TEX14,TG,TOP2B,USH2A,YTHDC2,ZC3H13,ZMYM4
Cancer, Gastrointestinal Disease, Organismal Injury and Abnormalities	Gastrointestinal carcinoma	0.000498	31	A2M,APOB,CCAR2,CCDC18,CPXM2,CUBN,DNAJA2,FAM227B,HSPA12A,KMT2A,LBP,LMO7,LRP2,LTBP2,MCOLN1,MEFV,OFD1,RBM20,RLIM,RREB1,SERPINA6,SUDS3,SYNGAP1,SZT2,TEX14,TG,TOP2B,USH2A,YTHDC2,ZC3H13,ZMYM4
Cancer, Hematological Disease, Immunological Disease, Organismal Injury and Abnormalities	Diffuse B-cell lymphoma	0.000504	7	CUBN,HSPA12A,OFD1,TEX14,TOP2B,USH2A,ZMYM4
Cancer, Gastrointestinal Disease, Organismal Injury and Abnormalities	Pancreatobiliary tumor	0.000525	16	A2M,APOB,CPXM2,CUBN,FAM227B,LMO7,LRP2,MEFV,RREB1,SERPINA6,SUDS3,SZT2,TEX14,TG,TOP2B,USH2A
Cell Morphology, Embryonic Development, Nervous System Development and Function, Ophthalmic Disease, Organ Development, Organ Morphology, Organismal Development, Organismal Injury and Abnormalities, Tissue Development, Tissue Morphology, Visual System Development and Function	Abnormal morphology of photoreceptor inner segments	0.000604	2	LMO7,USH2A
Cellular Movement	Chemotaxis of neurons	0.000604	2	A2M,LRP2
Embryonic Development, Nervous System Development and Function, Ophthalmic Disease, Organ Development, Organ Morphology, Organismal Development, Organismal Injury and Abnormalities, Tissue Development, Visual System Development and Function	Abnormal morphology of retina	0.000631	4	APOB,LMO7,MCOLN1,USH2A
Cancer, Organismal Injury and Abnormalities, Reproductive System Disease	Female genital tract adenocarcinoma	0.000638	18	APOB,CCDC18,CPXM2,CUBN,DLST,DNAJA2,FAM227B,LMO7,LRP2,MCOLN1,OFD1,RBM20,SZT2,TG,TOP2B,USH2A,YTHDC2,ZC3H13
Organismal Development	Quantity of animal	0.000664	2	APOB,LTBP2
Cancer, Organismal Injury and Abnormalities, Reproductive System Disease	Tumorigenesis of genital tumor	0.000777	18	APOB,CCDC18,CPXM2,CUBN,DLST,DNAJA2,FAM227B,LMO7,LRP2,MCOLN1,OFD1,RBM20,SZT2,TG,TOP2B,USH2A,YTHDC2,ZC3H13
Cancer, Organismal Injury and Abnormalities	Clear-cell adenocarcinoma	0.000834	8	CCDC18,DLST,LRP2,RLIM,RREB1,TOP2B,YTHDC2,ZC3H13
Cancer, Organismal Injury and Abnormalities	Breast or colorectal cancer	0.000935	26	APOB,CCDC18,CPXM2,CUBN,DNAJA2,FAM227B,HSPA12A,KMT2A,LBP,LMO7,LRP2,LTBP2,MEFV,OFD1,RLIM,RREB1,SUDS3,SYNGAP1,SZT2,TEX14,TG,TOP2B,USH2A,YTHDC2,ZC3H13,ZMYM4
Embryonic Development, Organismal Development	Development of head	0.00101	9	APOB,LMO7,LRP2,LTBP2,MCOLN1,SZT2,TG,TOP2B,USH2A
Cancer, Organismal Injury and Abnormalities, Renal and Urological Disease	Renal cancer	0.00105	9	CCDC18,CUBN,DLST,LRP2,RLIM,RREB1,TOP2B,YTHDC2,ZC3H13
Cancer, Endocrine System Disorders, Gastrointestinal Disease, Organismal Injury and Abnormalities	Pancreatic tumor	0.00109	15	A2M,APOB,CPXM2,CUBN,FAM227B,LMO7,LRP2,MEFV,RREB1,SUDS3,SZT2,TEX14,TG,TOP2B,USH2A
Cancer, Organismal Injury and Abnormalities, Reproductive System Disease	Genital tract cancer	0.00111	25	A2M,APOB,CCDC18,CPXM2,CUBN,DLST,DNAJA2,FAM227B,KMT2A,LMO7,LRP2,LTBP2,MCOLN1,OFD1,RBM20,RLIM,RREB1,SERPINA6,SZT2,TEX14,TG,TOP2B,USH2A,YTHDC2,ZC3H13
Developmental Disorder, Endocrine System Disorders, Hereditary Disorder, Organismal Injury and Abnormalities, Reproductive System Disease	Familial gigantism	0.00116	2	OFD1,TOP2B
Cancer, Organismal Injury and Abnormalities, Renal and Urological Disease	Urinary tract cancer	0.00139	10	CCDC18,CUBN,DLST,KMT2A,LRP2,RLIM,RREB1,TOP2B,YTHDC2,ZC3H13
Cellular Function and Maintenance, Molecular Transport	Transcytosis	0.0015	2	LRP2,TG
Cancer, Organismal Injury and Abnormalities, Reproductive System Disease	Tumorigenesis of genital organ	0.00156	25	A2M,APOB,CCDC18,CPXM2,CUBN,DLST,DNAJA2,FAM227B,KMT2A,LMO7,LRP2,LTBP2,MCOLN1,OFD1,RBM20,RLIM,RREB1,SERPINA6,SZT2,TEX14,TG,TOP2B,USH2A,YTHDC2,ZC3H13
Cancer, Organismal Injury and Abnormalities, Reproductive System Disease	Genital tumor	0.00157	25	A2M,APOB,CCDC18,CPXM2,CUBN,DLST,DNAJA2,FAM227B,KMT2A,LMO7,LRP2,LTBP2,MCOLN1,OFD1,RBM20,RLIM,RREB1,SERPINA6,SZT2,TEX14,TG,TOP2B,USH2A,YTHDC2,ZC3H13
Cell Death and Survival	Cell death of cervical cancer cell lines	0.00159	5	APOB,CCAR2,MCOLN1,SUDS3,TOP2B
Cancer, Hematological Disease, Immunological Disease, Organismal Injury and Abnormalities	FLT3 activating mutation positive acute myeloid leukemia	0.00169	2	KMT2A,TOP2B
Organ Morphology, Organismal Injury and Abnormalities, Reproductive System Development and Function, Reproductive System Disease	Abnormal morphology of vaginal septum	0.00174	1	LRP2
Hematological Disease, Hereditary Disorder, Organismal Injury and Abnormalities	Alpha-2-macroglobulin deficiency	0.00174	1	A2M
Cell Cycle	Aneuploidy of somatic cells	0.00174	1	SUDS3
Cell Cycle	Arrest in G1/S phase transition of myeloid progenitor cells	0.00174	1	KMT2A
Cellular Assembly and Organization	Association of centromeric region	0.00174	1	SUDS3
Hereditary Disorder, Inflammatory Disease, Inflammatory Response, Organismal Injury and Abnormalities	Autosomal dominant familial Mediterranean fever	0.00174	1	MEFV
Developmental Disorder, Hereditary Disorder, Neurological Disease, Organismal Injury and Abnormalities	Autosomal dominant mental retardation type 5	0.00174	1	SYNGAP1
Hereditary Disorder, Inflammatory Disease, Inflammatory Response, Organismal Injury and Abnormalities	Autosomal recessive familial Mediterranean fever	0.00174	1	MEFV
Endocrine System Disorders, Organismal Injury and Abnormalities	Congenital goiter	0.00174	1	TG
Hereditary Disorder, Organismal Injury and Abnormalities	Corticosteroid-binding globulin deficiency	0.00174	1	SERPINA6
Cell Cycle, Cellular Movement	Cytokinesis of somatic cells	0.00174	1	SUDS3
Developmental Disorder, Hereditary Disorder, Neurological Disease, Organismal Injury and Abnormalities	Early infantile epileptic encephalopathy type 18	0.00174	1	SZT2
Neurological Disease, Organismal Injury and Abnormalities, Reproductive System Disease	Functional hypothalamic amenorrhea	0.00174	1	SERPINA6
Nervous System Development and Function	Fusion of forebrain	0.00174	1	LRP2
Cell-To-Cell Signaling and Interaction, Cellular Growth and Proliferation, Embryonic Development	Induction of embryonic stem cells	0.00174	1	RLIM
Developmental Disorder, Hereditary Disorder, Neurological Disease, Organismal Injury and Abnormalities, Renal and Urological Disease, Skeletal and Muscular Disorders	Joubert syndrome type 10	0.00174	1	OFD1
Cell Cycle	Karyokinesis of somatic cells	0.00174	1	SUDS3
Developmental Disorder, Embryonic Development, Organismal Development, Tissue Morphology	Lack of cortical subplate	0.00174	1	TOP2B
Developmental Disorder, Hereditary Disorder, Ophthalmic Disease, Organismal Injury and Abnormalities	Microspherophakia and/or megalocornea with ectopia lentis	0.00174	1	LTBP2
Developmental Disorder, Hereditary Disorder, Metabolic Disease, Neurological Disease, Organismal Injury and Abnormalities	Mucolipidosis type IV	0.00174	1	MCOLN1
Hematological Disease, Metabolic Disease	Normotriglyceridemic hypobetalipoproteinemia	0.00174	1	APOB
Connective Tissue Disorders, Developmental Disorder, Gastrointestinal Disease, Hereditary Disorder, Organismal Development, Organismal Injury and Abnormalities, Skeletal and Muscular Disorders	Orofaciodigital syndrome type 1	0.00174	1	OFD1
Developmental Disorder, Hereditary Disorder, Ophthalmic Disease, Organismal Injury and Abnormalities	Primary congenital glaucoma type 3D	0.00174	1	LTBP2
Cellular Function and Maintenance, Cellular Growth and Proliferation, Hematological System Development and Function, Humoral Immune Response	Production of germinal center B lymphocytes	0.00174	1	CCAR2
Cancer, Cellular Development, Cellular Growth and Proliferation, Hematological Disease, Organismal Injury and Abnormalities, Tumor Morphology	Proliferation of acute mixed lineage leukemia cells	0.00174	1	KMT2A
Tissue Development	Proliferation of neuroepithelium	0.00174	1	LRP2
Amino Acid Metabolism, Molecular Transport, Small Molecule Biochemistry	Release of L-triiodothyronine	0.00174	1	TG
Hereditary Disorder, Ophthalmic Disease, Organismal Injury and Abnormalities	Retinitis pigmentosa type 23	0.00174	1	OFD1
Developmental Disorder, Hereditary Disorder, Ophthalmic Disease, Organismal Injury and Abnormalities	Retinitis pigmentosa type 39	0.00174	1	USH2A
Developmental Disorder, Neurological Disease, Organismal Injury and Abnormalities	Severe congenital anomaly of forebrain	0.00174	1	LRP2
Developmental Disorder, Endocrine System Disorders, Hereditary Disorder, Organismal Injury and Abnormalities, Reproductive System Disease, Skeletal and Muscular Disorders	Simpson-Golabi-Behmel syndrome type 2	0.00174	1	OFD1
Developmental Disorder, Hematological Disease, Hereditary Disorder, Metabolic Disease, Organismal Injury and Abnormalities	Thrombophilia due to heparin cofactor II deficiency	0.00174	1	SERPIND1
Developmental Disorder, Endocrine System Disorders, Hereditary Disorder, Metabolic Disease, Organismal Injury and Abnormalities	Thyroid dyshormonogenesis 3	0.00174	1	TG
Connective Tissue Disorders, Developmental Disorder, Hereditary Disorder, Ophthalmic Disease, Organismal Injury and Abnormalities, Skeletal and Muscular Disorders	Weill-Marchesani syndrome type 3	0.00174	1	LTBP2
Developmental Disorder, Hereditary Disorder, Neurological Disease, Organismal Injury and Abnormalities	X-linked mental retardation type 61	0.00174	1	RLIM
Cancer, Organismal Injury and Abnormalities	Head and neck squamous cell carcinoma	0.00174	11	CCDC18,CPXM2,KMT2A,LRP2,OFD1,RREB1,TEX14,TG,TOP2B,USH2A,YTHDC2
Embryonic Development, Nervous System Development and Function, Organ Development, Organismal Development, Tissue Development	Formation of corpus callosum	0.00178	2	SZT2,TG
Organ Development	Function of ear	0.00178	2	LRP2,USH2A
Cancer, Hematological Disease, Immunological Disease, Organismal Injury and Abnormalities	Newly diagnosed acute myeloid leukemia	0.00188	2	KMT2A,TOP2B
Cancer, Organismal Injury and Abnormalities	Pelvic cancer	0.00198	25	A2M,APOB,CCDC18,CPXM2,CUBN,DLST,DNAJA2,FAM227B,KMT2A,LMO7,LRP2,LTBP2,MCOLN1,OFD1,RBM20,RLIM,RREB1,SERPINA6,SZT2,TEX14,TG,TOP2B,USH2A,YTHDC2,ZC3H13
Cancer, Organismal Injury and Abnormalities, Reproductive System Disease	Prostatic carcinoma	0.002	16	A2M,APOB,CUBN,KMT2A,LRP2,LTBP2,RBM20,RLIM,RREB1,SERPINA6,SZT2,TG,TOP2B,USH2A,YTHDC2,ZC3H13
Cancer, Organismal Injury and Abnormalities, Renal and Urological Disease	Renal cell carcinoma	0.00216	8	CCDC18,CUBN,DLST,LRP2,RLIM,RREB1,YTHDC2,ZC3H13
Cancer, Hematological Disease, Immunological Disease, Organismal Injury and Abnormalities	Lymphoproliferative malignancy	0.00228	11	CUBN,HSPA12A,KMT2A,LANCL2,LRP2,LTBP2,OFD1,TEX14,TOP2B,USH2A,ZMYM4
Cancer, Organismal Injury and Abnormalities, Respiratory Disease	Bronchiolo-alveolar adenocarcinoma	0.00232	3	APOB,SZT2,ZMYM4
Cancer, Organismal Injury and Abnormalities	Ductal carcinoma	0.00239	13	CPXM2,CUBN,FAM227B,LMO7,LRP2,MEFV,RREB1,SUDS3,SZT2,TEX14,TG,TOP2B,USH2A
Cancer, Gastrointestinal Disease, Organismal Injury and Abnormalities	Esophageal carcinoma	0.00253	6	CUBN,LBP,LRP2,TG,TOP2B,USH2A
Cancer, Endocrine System Disorders, Gastrointestinal Disease, Organismal Injury and Abnormalities	Pancreatic cancer	0.00254	13	CPXM2,CUBN,FAM227B,LMO7,LRP2,MEFV,RREB1,SUDS3,SZT2,TEX14,TG,TOP2B,USH2A
Cancer, Organismal Injury and Abnormalities	Cancer of secretory structure	0.00256	22	A2M,APOB,CPXM2,CUBN,FAM227B,KMT2A,LMO7,LRP2,LTBP2,MEFV,RBM20,RLIM,RREB1,SERPINA6,SUDS3,SZT2,TEX14,TG,TOP2B,USH2A,YTHDC2,ZC3H13
Cancer, Organismal Injury and Abnormalities, Reproductive System Disease	Tumorigenesis of reproductive tract	0.00263	19	APOB,CCDC18,CPXM2,CUBN,DLST,DNAJA2,FAM227B,LMO7,LRP2,MCOLN1,OFD1,RBM20,RREB1,SZT2,TG,TOP2B,USH2A,YTHDC2,ZC3H13
Cancer, Organismal Injury and Abnormalities, Reproductive System Disease	Female genital neoplasm	0.00266	19	APOB,CCDC18,CPXM2,CUBN,DLST,DNAJA2,FAM227B,LMO7,LRP2,MCOLN1,OFD1,RBM20,RREB1,SZT2,TG,TOP2B,USH2A,YTHDC2,ZC3H13
Cancer, Organismal Injury and Abnormalities, Renal and Urological Disease	Urothelial bladder carcinoma	0.00268	3	KMT2A,RREB1,TOP2B
Endocrine System Disorders, Organismal Injury and Abnormalities, Reproductive System Disease	Pituitary dysfunction	0.00273	3	OFD1,TG,TOP2B
Cancer, Hematological Disease, Organismal Injury and Abnormalities	Lymphocytic neoplasm	0.00281	11	CUBN,HSPA12A,KMT2A,LANCL2,LRP2,LTBP2,OFD1,TEX14,TOP2B,USH2A,ZMYM4
Cancer, Organismal Injury and Abnormalities	Genitourinary carcinoma	0.00284	24	A2M,APOB,CCDC18,CPXM2,CUBN,DLST,DNAJA2,FAM227B,KMT2A,LMO7,LRP2,LTBP2,MCOLN1,OFD1,RBM20,RLIM,RREB1,SERPINA6,SZT2,TG,TOP2B,USH2A,YTHDC2,ZC3H13
Cellular Assembly and Organization	Transport of endosomes	0.0029	2	LRP2,MCOLN1
Cancer, Organismal Injury and Abnormalities	Adenocarcinoma	0.00292	33	A2M,APOB,CCAR2,CCDC18,CPXM2,CUBN,DLST,DNAJA2,FAM227B,HSPA12A,KMT2A,LANCL2,LBP,LMO7,LRP2,LTBP2,MCOLN1,MEFV,OFD1,RBM20,RLIM,RREB1,SERPINA6,SUDS3,SYNGAP1,SZT2,TEX14,TG,TOP2B,USH2A,YTHDC2,ZC3H13,ZMYM4
Cancer, Organismal Injury and Abnormalities, Renal and Urological Disease	Renal clear cell adenocarcinoma	0.00296	7	CCDC18,DLST,LRP2,RLIM,RREB1,YTHDC2,ZC3H13
Cancer, Hematological Disease, Organismal Injury and Abnormalities	Lymphoid cancer	0.00317	11	CUBN,HSPA12A,KMT2A,LANCL2,LRP2,LTBP2,OFD1,TEX14,TOP2B,USH2A,ZMYM4
Cancer, Gastrointestinal Disease, Organismal Injury and Abnormalities	Esophageal adenocarcinoma	0.00335	5	LBP,LRP2,TG,TOP2B,USH2A
Cancer, Organismal Injury and Abnormalities, Reproductive System Disease	Prostate cancer	0.00338	17	A2M,APOB,CUBN,KMT2A,LRP2,LTBP2,RBM20,RLIM,RREB1,SERPINA6,SZT2,TEX14,TG,TOP2B,USH2A,YTHDC2,ZC3H13
Cell-To-Cell Signaling and Interaction	Activation of lymph node cells	0.00347	1	TG
Auditory Disease, Hereditary Disorder, Neurological Disease, Ophthalmic Disease, Organismal Injury and Abnormalities	Autosomal recessive Usher syndrome type 2A	0.00347	1	USH2A
Connective Tissue Disorders, Developmental Disorder, Hereditary Disorder, Ophthalmic Disease, Organismal Injury and Abnormalities, Skeletal and Muscular Disorders	Autosomal recessive Weill-Marchesani syndrome	0.00347	1	LTBP2
Connective Tissue Disorders, Developmental Disorder, Hereditary Disorder, Neurological Disease, Organismal Injury and Abnormalities, Skeletal and Muscular Disorders	Autosomal recessive mental retardation type 5	0.00347	1	SYNGAP1
Cell Cycle	Cell division of macrophages	0.00347	1	A2M
Cellular Movement, Hematological System Development and Function	Cellular infiltration by hematopoietic cells	0.00347	1	TG
Cell Cycle, Cell-To-Cell Signaling and Interaction, Cellular Growth and Proliferation	Contact growth inhibition of keratinocyte cancer cell lines	0.00347	1	RLIM
Infectious Diseases, Inflammatory Disease, Ophthalmic Disease, Organismal Injury and Abnormalities	Corynebacterium propinquum conjunctivitis	0.00347	1	TOP2B
Carbohydrate Metabolism, Small Molecule Biochemistry	Dissociation of lipopolysaccharide	0.00347	1	LBP
Hereditary Disorder, Organismal Injury and Abnormalities	Donnai-Barrow syndrome	0.00347	1	LRP2
Developmental Disorder, Hematological Disease, Hereditary Disorder, Metabolic Disease, Organismal Injury and Abnormalities	Familial hypobetalipoproteinemia type 1	0.00347	1	APOB
Infectious Diseases	Gonorrhea	0.00347	1	TOP2B
Infectious Diseases, Inflammatory Disease, Ophthalmic Disease, Organismal Injury and Abnormalities	Haemophilus influenzae conjunctivitis	0.00347	1	TOP2B
Infectious Diseases, Inflammatory Disease, Inflammatory Response, Organismal Injury and Abnormalities, Respiratory Disease	Haemophilus influenzae pneumonia	0.00347	1	TOP2B
Cell Morphology, Organ Morphology, Organismal Injury and Abnormalities	Hypertrophy of gonadotropes	0.00347	1	TG
Cancer, Cardiovascular Disease, Organismal Injury and Abnormalities	Intimal hyperplasia of femoral artery	0.00347	1	SERPIND1
Carbohydrate Metabolism, Lipid Metabolism, Small Molecule Biochemistry	Lipolysis of phosphatidylcholine	0.00347	1	PNLIPRP2
Cell-To-Cell Signaling and Interaction, Cellular Assembly and Organization, Cellular Function and Maintenance	Maintenance of tight junctions	0.00347	1	A2M
Inflammatory Disease, Inflammatory Response, Organismal Injury and Abnormalities, Respiratory Disease	Mild to moderate stage community acquired pneumonia	0.00347	1	TOP2B
Cancer, Organismal Injury and Abnormalities, Renal and Urological Disease	Nonmuscle invasive bladder cancer	0.00347	1	TOP2B
Immunological Disease, Inflammatory Disease, Inflammatory Response, Organismal Injury and Abnormalities, Renal and Urological Disease	Passive Heymann nephritis	0.00347	1	LRP2
Antigen Presentation, Carbohydrate Metabolism, Lipid Metabolism, Small Molecule Biochemistry	Presentation of lipopolysaccharide	0.00347	1	LBP
Cellular Function and Maintenance, Cellular Growth and Proliferation, Hematological System Development and Function, Humoral Immune Response	Production of plasma cells	0.00347	1	CCAR2
Auditory Disease, Neurological Disease	Profound deafness	0.00347	1	LRP2
Inflammatory Disease, Neurological Disease, Skeletal and Muscular Disorders	Progressive relapsing multiple sclerosis	0.00347	1	TOP2B
Cancer, Organismal Injury and Abnormalities, Renal and Urological Disease	Refractory bladder carcinoma in situ	0.00347	1	TOP2B
Cancer, Endocrine System Disorders, Organismal Injury and Abnormalities, Reproductive System Disease	Refractory testicular tumor	0.00347	1	TOP2B
Cancer, Organismal Injury and Abnormalities	Rhabdomyosarcoma-like soft tissue sarcoma	0.00347	1	TOP2B
Infectious Diseases, Inflammatory Disease, Ophthalmic Disease, Organismal Injury and Abnormalities	Staphylococcus aureus conjunctivitis	0.00347	1	TOP2B
Infectious Diseases, Inflammatory Disease, Ophthalmic Disease, Organismal Injury and Abnormalities	Staphylococcus epidermidis conjunctivitis	0.00347	1	TOP2B
Infectious Diseases, Inflammatory Disease, Ophthalmic Disease, Organismal Injury and Abnormalities	Streptococcus mitis conjunctivitis	0.00347	1	TOP2B
Infectious Diseases, Inflammatory Disease, Ophthalmic Disease, Organismal Injury and Abnormalities	Streptococcus pneumoniae conjunctivitis	0.00347	1	TOP2B
Developmental Disorder, Endocrine System Disorders, Hereditary Disorder, Metabolic Disease, Organismal Injury and Abnormalities	Thyroglobulin synthesis defect	0.00347	1	TG
Drug Metabolism, Endocrine System Development and Function, Lipid Metabolism, Molecular Transport, Small Molecule Biochemistry	Uptake of beta-estradiol	0.00347	1	LRP2
Connective Tissue Disorders, Developmental Disorder, Hereditary Disorder, Ophthalmic Disease, Organismal Injury and Abnormalities, Skeletal and Muscular Disorders	Weill-Marchhesani syndrome 1	0.00347	1	LTBP2
Developmental Disorder, Hereditary Disorder, Organismal Injury and Abnormalities	Wiedemann-Steiner syndrome	0.00347	1	KMT2A
Cancer, Organismal Injury and Abnormalities, Reproductive System Disease	Prostatic adenocarcinoma	0.00352	15	A2M,APOB,CUBN,KMT2A,LRP2,LTBP2,RBM20,RLIM,RREB1,SERPINA6,SZT2,TG,USH2A,YTHDC2,ZC3H13
Cancer, Endocrine System Disorders, Gastrointestinal Disease, Organismal Injury and Abnormalities	Pancreatic ductal adenocarcinoma	0.00359	12	CPXM2,CUBN,FAM227B,LMO7,LRP2,MEFV,RREB1,SUDS3,SZT2,TEX14,TG,USH2A
Cancer, Organismal Injury and Abnormalities	Squamous-cell carcinoma	0.0037	16	APOB,CCDC18,CPXM2,CUBN,KMT2A,LRP2,LTBP2,MEFV,OFD1,RREB1,SZT2,TEX14,TG,TOP2B,USH2A,YTHDC2
Nervous System Development and Function, Neurological Disease, Organ Morphology, Organismal Development, Organismal Injury and Abnormalities	Abnormal morphology of olfactory bulb	0.00383	2	LRP2,TOP2B
Cancer, Organismal Injury and Abnormalities, Reproductive System Disease	Breast carcinoma	0.00438	12	APOB,CPXM2,LMO7,LRP2,LTBP2,RREB1,SYNGAP1,SZT2,TEX14,TOP2B,USH2A,ZC3H13
Cell Morphology, Embryonic Development, Nervous System Development and Function, Ophthalmic Disease, Organ Development, Organ Morphology, Organismal Development, Organismal Injury and Abnormalities, Tissue Development, Tissue Morphology, Visual System Development and Function	Abnormal morphology of photoreceptor outer segments	0.00504	2	LMO7,USH2A
Drug Metabolism, Small Molecule Biochemistry	Abnormal quantity of selenium	0.0052	1	LRP2
Cancer, Cardiovascular Disease, Organismal Injury and Abnormalities	Advanced AIDS related Kaposi sarcoma	0.0052	1	TOP2B
Cancer, Organismal Injury and Abnormalities, Skeletal and Muscular Disorders	Advanced leiomyosarcoma	0.0052	1	TOP2B
Tissue Morphology	Breakdown of elastic tissue	0.0052	1	A2M
Cell Death and Survival	Cell death of somatic cells	0.0052	1	SUDS3
Cell-To-Cell Signaling and Interaction, Cellular Movement	Chemoattraction of sensory neurons	0.0052	1	LRP2
Cellular Movement, Nervous System Development and Function	Chemorepulsion of sensory neurons	0.0052	1	A2M
Developmental Disorder, Hereditary Disorder, Organismal Injury and Abnormalities	Cornelia de Lange syndrome type 1	0.0052	1	KMT2A
Cellular Assembly and Organization, Cellular Compromise	Disruption of centromeres	0.0052	1	TOP2B
Cancer, Neurological Disease, Organismal Injury and Abnormalities	Evans stage IVS MYCN amplification negative neuroblastoma	0.0052	1	TOP2B
Developmental Disorder, Hereditary Disorder, Ophthalmic Disease, Organismal Injury and Abnormalities	Familial primary congenital glaucoma	0.0052	1	LTBP2
Hereditary Disorder, Organismal Injury and Abnormalities, Renal and Urological Disease	Familial proteinuria	0.0052	1	CUBN
Cancer, Endocrine System Disorders, Neurological Disease, Organismal Injury and Abnormalities, Reproductive System Disease	Hyperplasia of thyrotropes	0.0052	1	TG
Behavior	Immobility behavior	0.0052	1	SERPINA6
Cancer, Hematological Disease, Immunological Disease, Organismal Injury and Abnormalities	Leukemic transformation of granulomonocytic cells	0.0052	1	KMT2A
Cancer, Endocrine System Disorders, Organismal Injury and Abnormalities, Reproductive System Disease	Progressed ovarian cancer	0.0052	1	TOP2B
Vitamin and Mineral Metabolism	Quantity of cyanocobalamin	0.0052	1	LRP2
Cancer, Connective Tissue Disorders, Organismal Injury and Abnormalities, Skeletal and Muscular Disorders	Relapsed bone sarcoma	0.0052	1	TOP2B
Molecular Transport, Protein Trafficking	Secretion of lipoprotein	0.0052	1	APOB
Cancer, Endocrine System Disorders, Organismal Injury and Abnormalities, Respiratory Disease	Small cell bronchogenic carcinoma	0.0052	1	TOP2B
Cancer, Organismal Injury and Abnormalities	Stage IV adult soft tissue sarcoma	0.0052	1	TOP2B
Cancer, Organismal Injury and Abnormalities	Stage IV intra-abdominal soft tissue sarcoma	0.0052	1	TOP2B
Cancer, Organismal Injury and Abnormalities	Stage IV retroperitoneal sarcoma	0.0052	1	TOP2B
Endocrine System Disorders, Metabolic Disease, Organismal Injury and Abnormalities	Subclinical hypothyroidism	0.0052	1	APOB
Endocrine System Development and Function, Lipid Metabolism, Molecular Transport, Small Molecule Biochemistry	Transport of glucocorticoid	0.0052	1	SERPINA6
Carbohydrate Metabolism, Lipid Metabolism, Molecular Transport, Small Molecule Biochemistry	Transport of lipopolysaccharide	0.0052	1	LBP
Cancer, Organismal Injury and Abnormalities	Unresectable intra-abdominal soft tissue sarcoma	0.0052	1	TOP2B
Cancer, Organismal Injury and Abnormalities	Unresectable retroperitoneal sarcoma	0.0052	1	TOP2B
Nervous System Development and Function, Organ Morphology, Organismal Development	Size of brain	0.00537	3	MCOLN1,SYNGAP1,TOP2B
Cancer, Organismal Injury and Abnormalities, Reproductive System Disease	HER2-positive carcinoma of breast	0.00552	3	TEX14,TOP2B,USH2A
Embryonic Development, Nervous System Development and Function, Ophthalmic Disease, Organ Development, Organ Morphology, Organismal Development, Organismal Injury and Abnormalities, Tissue Development, Visual System Development and Function	Abnormal morphology of outer nuclear layer	0.0057	2	LMO7,MCOLN1
Respiratory System Development and Function	Respiration of mice	0.00605	2	LRP2,TOP2B
Developmental Disorder, Embryonic Development, Organismal Development, Tissue Morphology	Abnormal morphology of disorganized cortical plate	0.00693	1	TOP2B
Hereditary Disorder, Ophthalmic Disease, Organismal Injury and Abnormalities	Adult-onset primary open angle glaucoma	0.00693	1	LTBP2
Cancer, Organismal Injury and Abnormalities	Advanced recurrent peritoneal cancer	0.00693	1	TOP2B
Cellular Assembly and Organization, DNA Replication, Recombination, and Repair	Alignment of sister chromatids	0.00693	1	TOP2B
Cell Morphology, Cellular Assembly and Organization, Cellular Development, Cellular Function and Maintenance, Cellular Growth and Proliferation, Embryonic Development, Nervous System Development and Function, Organismal Development, Tissue Development	Branching of sensory axons	0.00693	1	A2M
Cellular Compromise	Condensation of mitochondria	0.00693	1	CCAR2
Embryonic Development, Nervous System Development and Function, Organismal Development, Tissue Development	Development of cortical subplate	0.00693	1	TOP2B
Nervous System Development and Function, Organ Development	Excitation of hippocampus	0.00693	1	SYNGAP1
Organ Development	Function of thyroid gland	0.00693	1	TG
Cancer, Gastrointestinal Disease, Hepatic System Disease, Organismal Injury and Abnormalities	Inoperable liver metastasis	0.00693	1	TOP2B
Cell-To-Cell Signaling and Interaction, Cellular Assembly and Organization, Cellular Development, Cellular Function and Maintenance, Cellular Growth and Proliferation, Nervous System Development and Function, Tissue Development	Maturation of excitatory synapses	0.00693	1	SYNGAP1
Cancer, Cellular Development, Cellular Growth and Proliferation, Hematological Disease, Organismal Injury and Abnormalities, Tumor Morphology	Proliferation of myelomonocytic progenitor cells	0.00693	1	KMT2A
Carbohydrate Metabolism, Lipid Metabolism, Small Molecule Biochemistry	Recognition of lipopolysaccharide	0.00693	1	LBP
Cancer, Organismal Injury and Abnormalities, Reproductive System Disease	Refractory fallopian tube cancer	0.00693	1	TOP2B
Cancer, Organismal Injury and Abnormalities	Refractory peritoneal cavity cancer	0.00693	1	TOP2B
Hematological System Development and Function	Replacement of serum	0.00693	1	LBP
Carbohydrate Metabolism, Lipid Metabolism, Small Molecule Biochemistry	Transmission of lipopolysaccharide	0.00693	1	LBP
Organismal Injury and Abnormalities, Respiratory Disease	Chronic obstructive pulmonary disease	0.00764	3	LBP,LRP2,TOP2B
Hereditary Disorder, Organismal Injury and Abnormalities	Autosomal dominant disease	0.008	8	A2M,APOB,KMT2A,MEFV,RBM20,SERPIND1,SYNGAP1,TOP2B
Ophthalmic Disease, Organismal Injury and Abnormalities	Abnormal electrophysiology of eye	0.00812	2	APOB,USH2A
Cell-To-Cell Signaling and Interaction, Hematological System Development and Function	Activation of T-cell hybrid cells	0.00865	1	TG
Cell Death and Survival	Apoptosis of myeloid progenitor cells	0.00865	1	KMT2A
Cancer, Hematological Disease, Immunological Disease, Organismal Injury and Abnormalities	CD30-positive peripheral T-cell lymphoma	0.00865	1	TOP2B
Cancer, Organismal Injury and Abnormalities, Reproductive System Disease	Childhood teratoma	0.00865	1	TOP2B
Cancer, Organismal Injury and Abnormalities, Reproductive System Disease	Clear cell fallopian tube cancer	0.00865	1	TOP2B
Cancer, Organismal Injury and Abnormalities	Clear cell peritoneal cancer	0.00865	1	TOP2B
Endocrine System Development and Function, Lipid Metabolism, Molecular Transport, Small Molecule Biochemistry	Concentration of dihydrotestosterone	0.00865	1	LRP2
Cell Cycle	Delay in anaphase of cervical cancer cell lines	0.00865	1	TOP2B
Cancer, Hematological Disease, Immunological Disease, Organismal Injury and Abnormalities	FLT3 mutation positive NPM1 mutation negative acute myeloid leukemia	0.00865	1	TOP2B
Cancer, Organismal Injury and Abnormalities, Reproductive System Disease	Grade 3 endometrioid fallopian tube cancer	0.00865	1	TOP2B
Cancer, Organismal Injury and Abnormalities	Grade 3 primary endometrioid peritoneal cancer	0.00865	1	TOP2B
Cancer, Endocrine System Disorders, Organismal Injury and Abnormalities, Reproductive System Disease	Grade 3 recurrent endometrioid ovarian cancer	0.00865	1	TOP2B
Antimicrobial Response	Inhibition of Influenza virus	0.00865	1	A2M
Cancer, Endocrine System Disorders, Organismal Injury and Abnormalities, Respiratory Disease	Limited disease stage limited stage small cell lung cancer	0.00865	1	TOP2B
Cancer, Endocrine System Disorders, Organismal Injury and Abnormalities	Metastatic poorly differentiated neuroendocrine carcinoma	0.00865	1	TOP2B
Cancer, Endocrine System Disorders, Organismal Injury and Abnormalities, Respiratory Disease	Poorly differentiated small cell lung carcinoma	0.00865	1	TOP2B
Cancer, Dermatological Diseases and Conditions, Endocrine System Disorders, Organismal Injury and Abnormalities	Regional Merkel-cell carcinoma	0.00865	1	TOP2B
Cancer, Organismal Injury and Abnormalities	Resectable large-cell carcinoma	0.00865	1	TOP2B
Cancer, Endocrine System Disorders, Organismal Injury and Abnormalities, Respiratory Disease	Resectable small cell lung carcinoma	0.00865	1	TOP2B
Cancer, Endocrine System Disorders, Organismal Injury and Abnormalities, Reproductive System Disease	Stage 1 relapsed testicular nonseminomatous germ cell tumor	0.00865	1	TOP2B
Cancer, Endocrine System Disorders, Organismal Injury and Abnormalities, Reproductive System Disease	Stage 1 relapsed testicular seminoma	0.00865	1	TOP2B
Cancer, Endocrine System Disorders, Organismal Injury and Abnormalities, Respiratory Disease	Stage 4 localized small cell lung cancer	0.00865	1	TOP2B
Cancer, Endocrine System Disorders, Organismal Injury and Abnormalities, Reproductive System Disease	Stage I embryonal testicular carcinoma	0.00865	1	TOP2B
Cancer, Organismal Injury and Abnormalities, Reproductive System Disease	Stage I extragonadal germ cell tumor	0.00865	1	TOP2B
Cancer, Endocrine System Disorders, Organismal Injury and Abnormalities, Reproductive System Disease	Stage I immature teratoma of ovary	0.00865	1	TOP2B
Cancer, Endocrine System Disorders, Organismal Injury and Abnormalities, Reproductive System Disease	Stage I testicular choriocarcinoma	0.00865	1	TOP2B
Cancer, Developmental Disorder, Endocrine System Disorders, Organismal Injury and Abnormalities, Reproductive System Disease	Stage I testicular yolk sac neoplasm	0.00865	1	TOP2B
Cancer, Endocrine System Disorders, Organismal Injury and Abnormalities, Reproductive System Disease	Stage I unilateral seminomatous testicular cancer	0.00865	1	TOP2B
Cancer, Endocrine System Disorders, Organismal Injury and Abnormalities, Reproductive System Disease	Stage IA testicular nonseminomatous germ cell tumor	0.00865	1	TOP2B
Cancer, Organismal Injury and Abnormalities, Reproductive System Disease	Stage IB cervical cancer	0.00865	1	TOP2B
Cancer, Endocrine System Disorders, Organismal Injury and Abnormalities, Reproductive System Disease	Stage IB testicular nonseminomatous germ cell tumor	0.00865	1	TOP2B
Cancer, Organismal Injury and Abnormalities, Reproductive System Disease	Stage II extragonadal choriocarcinoma	0.00865	1	TOP2B
Cancer, Organismal Injury and Abnormalities, Reproductive System Disease	Stage II extragonadal primary embryonal carcinoma	0.00865	1	TOP2B
Cancer, Developmental Disorder, Organismal Injury and Abnormalities, Reproductive System Disease	Stage II extragonadal yolk sac tumor	0.00865	1	TOP2B
Cancer, Endocrine System Disorders, Organismal Injury and Abnormalities, Reproductive System Disease	Stage II-IV embryonal testicular carcinoma	0.00865	1	TOP2B
Cancer, Endocrine System Disorders, Organismal Injury and Abnormalities, Reproductive System Disease	Stage II-IV ovarian choriocarcinoma	0.00865	1	TOP2B
Cancer, Endocrine System Disorders, Organismal Injury and Abnormalities, Reproductive System Disease	Stage II-IV ovarian embryonal carcinoma	0.00865	1	TOP2B
Cancer, Developmental Disorder, Endocrine System Disorders, Organismal Injury and Abnormalities, Reproductive System Disease	Stage II-IV ovarian yolk sac neoplasm	0.00865	1	TOP2B
Cancer, Endocrine System Disorders, Organismal Injury and Abnormalities, Reproductive System Disease	Stage II-IV testicular choriocarcinoma	0.00865	1	TOP2B
Cancer, Developmental Disorder, Endocrine System Disorders, Organismal Injury and Abnormalities, Reproductive System Disease	Stage II-IV testicular yolk sac neoplasm	0.00865	1	TOP2B
Cancer, Endocrine System Disorders, Organismal Injury and Abnormalities, Reproductive System Disease	Stage IIA ovarian germ cell tumor	0.00865	1	TOP2B
Cancer, Endocrine System Disorders, Organismal Injury and Abnormalities, Reproductive System Disease	Stage IIA testicular nonseminomatous germ cell tumor	0.00865	1	TOP2B
Cancer, Endocrine System Disorders, Organismal Injury and Abnormalities, Reproductive System Disease	Stage IIA testicular seminoma	0.00865	1	TOP2B
Cancer, Endocrine System Disorders, Organismal Injury and Abnormalities, Reproductive System Disease	Stage IIB ovarian germ cell tumor	0.00865	1	TOP2B
Cancer, Endocrine System Disorders, Organismal Injury and Abnormalities, Reproductive System Disease	Stage IIB testicular nonseminomatous germ cell tumor	0.00865	1	TOP2B
Cancer, Endocrine System Disorders, Organismal Injury and Abnormalities, Reproductive System Disease	Stage IIB testicular seminoma	0.00865	1	TOP2B
Cancer, Endocrine System Disorders, Organismal Injury and Abnormalities, Reproductive System Disease	Stage IIC ovarian germ cell tumor	0.00865	1	TOP2B
Cancer, Endocrine System Disorders, Organismal Injury and Abnormalities, Reproductive System Disease	Stage IIC testicular cancer	0.00865	1	TOP2B
Cancer, Endocrine System Disorders, Organismal Injury and Abnormalities, Reproductive System Disease	Stage IIC testicular nonseminomatous germ cell tumor	0.00865	1	TOP2B
Cancer, Organismal Injury and Abnormalities, Reproductive System Disease	Stage III cervical cancer	0.00865	1	TOP2B
Cancer, Endocrine System Disorders, Organismal Injury and Abnormalities, Reproductive System Disease	Stage III testicular seminoma	0.00865	1	TOP2B
Cancer, Endocrine System Disorders, Organismal Injury and Abnormalities, Reproductive System Disease	Stage IIIA ovarian germ cell tumor	0.00865	1	TOP2B
Cancer, Endocrine System Disorders, Organismal Injury and Abnormalities, Reproductive System Disease	Stage IIIA testicular nonseminomatous germ cell tumor	0.00865	1	TOP2B
Cancer, Endocrine System Disorders, Organismal Injury and Abnormalities, Reproductive System Disease	Stage IIIB ovarian germ cell tumor	0.00865	1	TOP2B
Cancer, Endocrine System Disorders, Organismal Injury and Abnormalities, Reproductive System Disease	Stage IIIB testicular nonseminomatous germ cell tumor	0.00865	1	TOP2B
Cancer, Endocrine System Disorders, Organismal Injury and Abnormalities, Reproductive System Disease	Stage IIIC ovarian germ cell tumor	0.00865	1	TOP2B
Cancer, Endocrine System Disorders, Organismal Injury and Abnormalities, Reproductive System Disease	Stage IIIC testicular nonseminomatous germ cell tumor	0.00865	1	TOP2B
Cancer, Organismal Injury and Abnormalities, Reproductive System Disease	Stage IVA cervical cancer	0.00865	1	TOP2B
Cancer, Developmental Disorder, Endocrine System Disorders, Organismal Injury and Abnormalities, Reproductive System Disease	Steroid cell tumor of the ovary	0.00865	1	TOP2B
Cell Death and Survival	Survival of uterine cancer cell lines	0.00865	1	LANCL2
Cancer, Organismal Injury and Abnormalities, Reproductive System Disease	TNM stage M0 postmenopausal ductal breast carcinoma	0.00865	1	TOP2B
Cancer, Organismal Injury and Abnormalities, Reproductive System Disease	TNM stage M0 postmenopausal lobular breast adenocarcinoma	0.00865	1	TOP2B
Cancer, Organismal Injury and Abnormalities, Reproductive System Disease	TNM stage M0 primary infiltrating ductal breast carcinoma	0.00865	1	TOP2B
Cancer, Organismal Injury and Abnormalities, Reproductive System Disease	TNM stage M0 primary invasive lobular breast carcinoma	0.00865	1	TOP2B
Cancer, Organismal Injury and Abnormalities, Reproductive System Disease	TNM stage M1 postmenopausal ductal breast carcinoma	0.00865	1	TOP2B
Cancer, Organismal Injury and Abnormalities, Reproductive System Disease	TNM stage M1 postmenopausal lobular breast adenocarcinoma	0.00865	1	TOP2B
Cancer, Organismal Injury and Abnormalities, Reproductive System Disease	TNM stage M1 primary infiltrating ductal breast carcinoma	0.00865	1	TOP2B
Cancer, Organismal Injury and Abnormalities, Reproductive System Disease	TNM stage M1 primary invasive lobular breast carcinoma	0.00865	1	TOP2B
Cancer, Organismal Injury and Abnormalities, Reproductive System Disease	TNM stage N0 postmenopausal lobular breast adenocarcinoma	0.00865	1	TOP2B
Cancer, Organismal Injury and Abnormalities, Reproductive System Disease	TNM stage N0 primary infiltrating ductal breast carcinoma	0.00865	1	TOP2B
Cancer, Organismal Injury and Abnormalities, Reproductive System Disease	TNM stage N0 primary invasive lobular breast carcinoma	0.00865	1	TOP2B
Cancer, Organismal Injury and Abnormalities, Reproductive System Disease	TNM stage N0 unilateral breast adenocarcinoma	0.00865	1	TOP2B
Cancer, Organismal Injury and Abnormalities, Reproductive System Disease	TNM stage N1-2 postmenopausal ductal breast carcinoma	0.00865	1	TOP2B
Cancer, Organismal Injury and Abnormalities, Reproductive System Disease	TNM stage N1-2 postmenopausal lobular breast adenocarcinoma	0.00865	1	TOP2B
Cancer, Organismal Injury and Abnormalities, Reproductive System Disease	TNM stage N1-2 primary infiltrating ductal breast carcinoma	0.00865	1	TOP2B
Cancer, Organismal Injury and Abnormalities, Reproductive System Disease	TNM stage N1-2 primary invasive lobular breast carcinoma	0.00865	1	TOP2B
Cancer, Organismal Injury and Abnormalities, Reproductive System Disease	TNM stage T2-T3 postmenopausal ductal breast carcinoma	0.00865	1	TOP2B
Cancer, Organismal Injury and Abnormalities, Reproductive System Disease	TNM stage T2-T3 postmenopausal lobular breast adenocarcinoma	0.00865	1	TOP2B
Cancer, Organismal Injury and Abnormalities, Reproductive System Disease	TNM stage T2-T3 primary infiltrating ductal breast carcinoma	0.00865	1	TOP2B
Cancer, Organismal Injury and Abnormalities, Reproductive System Disease	TNM stage T2-T3 primary invasive lobular breast carcinoma	0.00865	1	TOP2B
Cancer, Organismal Injury and Abnormalities	Transformation of myeloid progenitor cells	0.00865	1	KMT2A
Cancer, Organismal Injury and Abnormalities, Reproductive System Disease	Unilateral invasive lobular breast carcinoma	0.00865	1	TOP2B
Cancer, Organismal Injury and Abnormalities	Unresectable large-cell carcinoma	0.00865	1	TOP2B
Cancer, Endocrine System Disorders, Organismal Injury and Abnormalities, Respiratory Disease	Unresectable small cell lung carcinoma	0.00865	1	TOP2B
Cancer, Gastrointestinal Disease, Hepatic System Disease, Organismal Injury and Abnormalities	Hepatobiliary system cancer	0.00872	19	APOB,CCDC18,CPXM2,CUBN,KMT2A,LBP,LRP2,LTBP2,OFD1,RBM20,RREB1,SERPINA6,SERPIND1,SYNGAP1,TG,TOP2B,USH2A,ZC3H13,ZMYM4
Cell Signaling	Ras protein signal transduction	0.00894	2	RREB1,SYNGAP1
Cancer, Gastrointestinal Disease, Organismal Injury and Abnormalities	Digestive system cancer	0.0102	32	A2M,APOB,CCAR2,CCDC18,CPXM2,CUBN,DNAJA2,FAM227B,HSPA12A,KMT2A,LBP,LMO7,LRP2,LTBP2,MCOLN1,MEFV,OFD1,RBM20,RLIM,RREB1,SERPINA6,SERPIND1,SUDS3,SYNGAP1,SZT2,TEX14,TG,TOP2B,USH2A,YTHDC2,ZC3H13,ZMYM4
Cell Morphology, Embryonic Development, Nervous System Development and Function, Ophthalmic Disease, Organ Development, Organ Morphology, Organismal Development, Organismal Injury and Abnormalities, Tissue Development, Tissue Morphology, Visual System Development and Function	Abnormal morphology of short photoreceptor inner segments	0.0104	1	USH2A
Cancer, Hematological Disease, Immunological Disease, Organismal Injury and Abnormalities, Reproductive System Disease	Axillary lymph node positive breast cancer	0.0104	1	TOP2B
Carbohydrate Metabolism, Lipid Metabolism, Small Molecule Biochemistry	Binding of phosphatidylinositol 4,5-diphosphate	0.0104	1	USH2A
Cellular Growth and Proliferation, Hematological System Development and Function, Hematopoiesis	Colony formation of colony forming unit megakaryocyte mixed cells	0.0104	1	KMT2A
Cancer, Organismal Injury and Abnormalities, Reproductive System Disease	Early stage operable primary invasive breast carcinoma	0.0104	1	TOP2B
Endocrine System Disorders, Immunological Disease, Inflammatory Disease, Organismal Injury and Abnormalities	Experimental autoimmune thyroiditis	0.0104	1	TG
Cancer, Hematological Disease, Immunological Disease, Organismal Injury and Abnormalities	Focal primary mediastinal diffuse large B-cell lymphoma	0.0104	1	TOP2B
Carbohydrate Metabolism, Small Molecule Biochemistry	Hydrolysis of glycerol	0.0104	1	PNLIPRP2
Cancer, Endocrine System Disorders, Organismal Injury and Abnormalities	Inoperable adrenal cortex carcinoma	0.0104	1	TOP2B
Nervous System Development and Function, Neurological Disease, Organ Morphology, Organismal Development, Organismal Injury and Abnormalities	Lack of olfactory bulb	0.0104	1	LRP2
Cancer, Immunological Disease, Organismal Injury and Abnormalities	Locally advanced thymic epithelial tumor	0.0104	1	TOP2B
Cancer, Endocrine System Disorders, Organismal Injury and Abnormalities	Metastatic adrenal carcinoma	0.0104	1	TOP2B
Auditory Disease	Ototoxicity	0.0104	1	LRP2
Developmental Disorder, Hereditary Disorder, Neurological Disease, Organismal Injury and Abnormalities	Periventricular nodular heterotopia	0.0104	1	LRP2
Cancer, Hematological Disease, Immunological Disease, Organismal Injury and Abnormalities	Persistent primary mediastinal diffuse large B-cell lymphoma	0.0104	1	TOP2B
Cancer, Endocrine System Disorders, Organismal Injury and Abnormalities, Tumor Morphology	Progressive adrenal cortex carcinoma	0.0104	1	TOP2B
Cancer, Gastrointestinal Disease, Hepatic System Disease, Organismal Injury and Abnormalities, Tumor Morphology	Progressive hepatocellular carcinoma	0.0104	1	TOP2B
DNA Replication, Recombination, and Repair	Rearrangement of DNA	0.0104	1	TOP2B
Organismal Development, Skeletal and Muscular System Development and Function	Recovery of hindlimb	0.0104	1	SERPIND1
Cancer, Hematological Disease, Immunological Disease, Organismal Injury and Abnormalities	Recurrent adult Burkitt lymphoma	0.0104	1	TOP2B
Cancer, Hematological Disease, Immunological Disease, Organismal Injury and Abnormalities	Recurrent adult diffuse large-cell lymphoma	0.0104	1	TOP2B
Cancer, Hematological Disease, Immunological Disease, Organismal Injury and Abnormalities	Recurrent adult diffuse mixed-cell lymphoma	0.0104	1	TOP2B
Cancer, Endocrine System Disorders, Organismal Injury and Abnormalities, Respiratory Disease	TNM stage M1a extensive stage small cell lung cancer	0.0104	1	TOP2B
Cancer, Endocrine System Disorders, Organismal Injury and Abnormalities, Respiratory Disease	TNM stage M1b extensive stage small cell lung cancer	0.0104	1	TOP2B
Cancer, Immunological Disease, Organismal Injury and Abnormalities	Unresectable thymic epithelial tumor	0.0104	1	TOP2B
Cancer, Gastrointestinal Disease, Organismal Injury and Abnormalities	Gastroesophageal junction adenocarcinoma	0.0107	2	APOB,TOP2B
Behavior	Conditioning	0.0107	3	KMT2A,SERPINA6,SYNGAP1
Cancer, Organismal Injury and Abnormalities	Breast or ovarian carcinoma	0.0115	14	APOB,CPXM2,CUBN,LMO7,LRP2,LTBP2,RREB1,SYNGAP1,SZT2,TEX14,TG,TOP2B,USH2A,ZC3H13
Cancer, Dermatological Diseases and Conditions, Organismal Injury and Abnormalities	Non-melanoma skin cancer	0.0118	6	APOB,CUBN,LTBP2,MEFV,TOP2B,USH2A
Cancer, Gastrointestinal Disease, Hepatic System Disease, Organismal Injury and Abnormalities	Hepatocellular carcinoma	0.0119	6	APOB,CUBN,OFD1,TG,TOP2B,USH2A
Developmental Disorder	Overgrowth syndrome	0.0121	2	OFD1,TOP2B
Connective Tissue Development and Function, Connective Tissue Disorders, Nervous System Development and Function, Organ Morphology, Organismal Development, Organismal Injury and Abnormalities, Skeletal and Muscular Disorders, Skeletal and Muscular System Development and Function, Tissue Development	Abnormal morphology of arcus anterior	0.0121	1	KMT2A
Auditory Disease, Auditory and Vestibular System Development and Function, Cell Morphology, Organ Morphology, Organismal Development, Organismal Injury and Abnormalities	Abnormal morphology of marginal stria vascularis cells	0.0121	1	LRP2
Cancer, Organismal Injury and Abnormalities, Reproductive System Disease	Bilateral primary HER2 positive invasive breast carcinoma	0.0121	1	TOP2B
Cancer, Hematological Disease, Immunological Disease, Organismal Injury and Abnormalities	CD20 positive activated B-cell-like diffuse large B-cell lymphoma	0.0121	1	TOP2B
Cell Death and Survival, Reproductive System Development and Function	Cell viability of sperm	0.0121	1	APOB
Gastrointestinal Disease, Hepatic System Disease, Inflammatory Disease, Organismal Injury and Abnormalities	Early stage primary biliary cirrhosis	0.0121	1	APOB
Cellular Compromise, Cellular Function and Maintenance	Endoplasmic reticulum stress response of fibroblast cell lines	0.0121	1	PNLIPRP2
Cellular Development	Epithelial-mesenchymal transition of keratinocyte cancer cell lines	0.0121	1	RLIM
Cancer, Endocrine System Disorders, Organismal Injury and Abnormalities, Respiratory Disease	Extensive stage extensive stage small cell lung cancer	0.0121	1	TOP2B
Cancer, Endocrine System Disorders, Organismal Injury and Abnormalities, Respiratory Disease	Extensive stage metastatic small cell lung cancer	0.0121	1	TOP2B
Cancer, Hematological Disease, Immunological Disease, Organismal Injury and Abnormalities	High grade refractory B-cell non-Hodgkin lymphoma	0.0121	1	TOP2B
Cancer, Hematological Disease, Immunological Disease, Organismal Injury and Abnormalities	High grade relapsed B-cell non-Hodgkin lymphoma	0.0121	1	TOP2B
Cancer, Organismal Injury and Abnormalities	Neoplasia of leukemia cell lines	0.0121	1	KMT2A
Cancer, Hematological Disease, Immunological Disease, Organismal Injury and Abnormalities	Newly diagnosed secondary acute myeloid leukemia	0.0121	1	TOP2B
Cancer, Organismal Injury and Abnormalities, Reproductive System Disease	Nonmetastatic primary HER2 positive hormone receptor negative invasive breast carcinoma	0.0121	1	TOP2B
Cancer, Organismal Injury and Abnormalities, Tumor Morphology	Progressive primary peritoneal cancer	0.0121	1	TOP2B
Cellular Function and Maintenance, Molecular Transport, Protein Trafficking	Receptor-mediated endocytosis of protein	0.0121	1	CUBN
Cell Death and Survival, Cellular Assembly and Organization, Cellular Development, Nervous System Development and Function, Tissue Development, Tissue Morphology	Regeneration of sensory axons	0.0121	1	A2M
Cancer, Organismal Injury and Abnormalities, Reproductive System Disease	Relapsed fallopian tube cancer	0.0121	1	TOP2B
Cancer, Organismal Injury and Abnormalities	Relapsed primary peritoneal cancer	0.0121	1	TOP2B
Molecular Transport	Secretion of Vldl-Triglyceride	0.0121	1	APOB
Cell Death and Survival, Cellular Development, Cellular Function and Maintenance, Hematological System Development and Function, Hematopoiesis, Tissue Development	Self-renewal of myeloid progenitor cells	0.0121	1	KMT2A
Cancer, Endocrine System Disorders, Organismal Injury and Abnormalities	Stage I adrenal cortex carcinoma	0.0121	1	TOP2B
Cancer, Endocrine System Disorders, Organismal Injury and Abnormalities	Stage II adrenal cortex carcinoma	0.0121	1	TOP2B
Cancer, Endocrine System Disorders, Organismal Injury and Abnormalities	Stage III adrenal cortex carcinoma	0.0121	1	TOP2B
Cancer, Gastrointestinal Disease, Organismal Injury and Abnormalities	Stage IIIB unresectable gastric cancer	0.0121	1	TOP2B
Cancer, Gastrointestinal Disease, Organismal Injury and Abnormalities	Stage IIIC unresectable gastric cancer	0.0121	1	TOP2B
Cancer, Endocrine System Disorders, Organismal Injury and Abnormalities	Stage IV adrenal cortex carcinoma	0.0121	1	TOP2B
Drug Metabolism, Molecular Transport, Small Molecule Biochemistry	Transport of cyanocobalamin	0.0121	1	CUBN
Molecular Transport	Transport of iodide	0.0121	1	TG
Endocrine System Development and Function, Molecular Transport, Small Molecule Biochemistry	Concentration of hormone	0.0124	4	APOB,LRP2,SERPINA6,TG
Cancer, Endocrine System Disorders, Gastrointestinal Disease, Organismal Injury and Abnormalities	Pancreatic endocrine tumor	0.0126	4	A2M,CPXM2,TEX14,TOP2B
Cancer, Hematological Disease, Immunological Disease, Organismal Injury and Abnormalities	Lymphoma	0.013	8	CUBN,HSPA12A,LANCL2,OFD1,TEX14,TOP2B,USH2A,ZMYM4
Cell-To-Cell Signaling and Interaction, Hematological System Development and Function, Immune Cell Trafficking	Binding of antigen presenting cells	0.0131	2	A2M,LBP
Hereditary Disorder, Ophthalmic Disease, Organismal Injury and Abnormalities	Retinitis pigmentosa	0.0131	2	OFD1,USH2A
Cancer, Hematological Disease, Organismal Injury and Abnormalities	Hematologic cancer	0.0132	13	APOB,CUBN,HSPA12A,KMT2A,LANCL2,LRP2,LTBP2,OFD1,SERPIND1,TEX14,TOP2B,USH2A,ZMYM4
Cancer, Gastrointestinal Disease, Hepatic System Disease, Organismal Injury and Abnormalities	Liver tumor	0.0133	27	A2M,APOB,CCAR2,CCDC18,CPXM2,CUBN,FAM227B,FAM9B,KMT2A,LBP,LMO7,LRP2,LTBP2,OFD1,RBM20,RLIM,RREB1,SERPIND1,SUDS3,SYNGAP1,SZT2,TG,TOP2B,USH2A,YTHDC2,ZC3H13,ZMYM4
Cancer, Organismal Injury and Abnormalities, Reproductive System Disease	Breast cancer	0.0137	13	APOB,CPXM2,LBP,LMO7,LRP2,LTBP2,RREB1,SYNGAP1,SZT2,TEX14,TOP2B,USH2A,ZC3H13
Cancer, Gastrointestinal Disease, Organismal Injury and Abnormalities	Adenocarcinoma of the thoracic esophagus	0.0138	1	TOP2B
Endocrine System Disorders, Organismal Injury and Abnormalities	Adenomatous goiter	0.0138	1	TG
Cellular Development, Cellular Function and Maintenance, Connective Tissue Development and Function	Adipogenesis of tumor cell lines	0.0138	1	A2M
Cancer, Endocrine System Disorders, Organismal Injury and Abnormalities, Reproductive System Disease	BRCA1 mutation negative epithelial ovarian cancer	0.0138	1	TOP2B
Cancer, Organismal Injury and Abnormalities	BRCA1 mutation negative peritoneal cancer	0.0138	1	TOP2B
Cancer, Endocrine System Disorders, Organismal Injury and Abnormalities, Reproductive System Disease	BRCA2 mutation negative epithelial ovarian cancer	0.0138	1	TOP2B
Cancer, Organismal Injury and Abnormalities	BRCA2 mutation negative peritoneal cancer	0.0138	1	TOP2B
Carbohydrate Metabolism, Lipid Metabolism, Molecular Transport, Small Molecule Biochemistry	Concentration of lipopolysaccharide	0.0138	1	LBP
Cellular Compromise, Cellular Function and Maintenance	Endoplasmic reticulum stress response of embryonic cell lines	0.0138	1	PNLIPRP2
Cancer, Organismal Injury and Abnormalities, Reproductive System Disease	Hormone receptor-positive early-stage invasive breast cancer	0.0138	1	TOP2B
Cancer, Organismal Injury and Abnormalities	Initiation of transformation of liver cells	0.0138	1	KMT2A
Cancer, Gastrointestinal Disease, Organismal Injury and Abnormalities	Locoregional gastric cancer	0.0138	1	TOP2B
Cell Death and Survival, Cell Morphology, Nervous System Development and Function, Neurological Disease	Loss of oligodendrocytes	0.0138	1	LRP2
Cancer, Organismal Injury and Abnormalities, Reproductive System Disease	Lymph node-negative primary invasive breast cancer	0.0138	1	TOP2B
Cellular Assembly and Organization, Cellular Function and Maintenance	Movement of lysosome	0.0138	1	MCOLN1
Cellular Assembly and Organization, Cellular Function and Maintenance	Quantity of microvilli	0.0138	1	LRP2
Cancer, Hematological Disease, Immunological Disease, Organismal Injury and Abnormalities	Recurrent grade 3 follicular lymphoma	0.0138	1	TOP2B
Cancer, Neurological Disease, Organismal Injury and Abnormalities	Recurrent intracranial ependymoma	0.0138	1	TOP2B
Cancer, Gastrointestinal Disease, Organismal Injury and Abnormalities	Stage IB gastric adenocarcinoma	0.0138	1	TOP2B
Cancer, Gastrointestinal Disease, Organismal Injury and Abnormalities	Stage IB gastroesophageal junction adenocarcinoma	0.0138	1	TOP2B
Cancer, Gastrointestinal Disease, Organismal Injury and Abnormalities	Stage IIIC gastric adenocarcinoma	0.0138	1	TOP2B
Cancer, Gastrointestinal Disease, Organismal Injury and Abnormalities	Stage IIIC gastroesophageal junction adenocarcinoma	0.0138	1	TOP2B
Cancer, Gastrointestinal Disease, Organismal Injury and Abnormalities	TNM stage T1N1 gastric adenocarcinoma	0.0138	1	TOP2B
Cancer, Gastrointestinal Disease, Organismal Injury and Abnormalities	TNM stage T1N1 gastroesophageal junction adenocarcinoma	0.0138	1	TOP2B
Cancer, Gastrointestinal Disease, Organismal Injury and Abnormalities	TNM stage T3-4 gastric adenocarcinoma	0.0138	1	TOP2B
Cancer, Gastrointestinal Disease, Organismal Injury and Abnormalities	TNM stage T3-4 gastroesophageal junction adenocarcinoma	0.0138	1	TOP2B
Auditory Disease, Hereditary Disorder, Neurological Disease, Ophthalmic Disease, Organismal Injury and Abnormalities	Usher syndrome type 1B	0.0138	1	USH2A
Organismal Injury and Abnormalities	Visceral disease	0.0138	1	TOP2B
Cancer, Organismal Injury and Abnormalities	Neck neoplasm	0.0139	8	CCDC18,KMT2A,LRP2,RREB1,TEX14,TG,TOP2B,USH2A
Cell Morphology, Cellular Assembly and Organization, Cellular Development, Cellular Function and Maintenance, Cellular Growth and Proliferation, Nervous System Development and Function, Organismal Development, Tissue Development	Axonogenesis	0.0141	3	A2M,SYNGAP1,TOP2B
Behavior	Exploratory behavior	0.0141	2	KMT2A,SYNGAP1
Vitamin and Mineral Metabolism	Metabolism of vitamin	0.0141	2	CUBN,LRP2
Infectious Diseases	Infection by HIV-1	0.0141	5	DLST,DNAJA2,RREB1,TOP2B,YTHDC2
Cancer, Organismal Injury and Abnormalities	Carcinoma	0.0142	34	A2M,APOB,CCAR2,CCDC18,CPXM2,CUBN,DLST,DNAJA2,FAM227B,HSPA12A,KMT2A,LANCL2,LBP,LMO7,LRP2,LTBP2,MCOLN1,MEFV,OFD1,RBM20,RLIM,RREB1,SERPINA6,SERPIND1,SUDS3,SYNGAP1,SZT2,TEX14,TG,TOP2B,USH2A,YTHDC2,ZC3H13,ZMYM4
Molecular Transport, Protein Trafficking	Internalization of protein	0.0146	2	CUBN,DNAJA2
Cancer, Organismal Injury and Abnormalities	Head and neck cancer	0.0148	12	CCDC18,CPXM2,KMT2A,LRP2,MCOLN1,OFD1,RREB1,TEX14,TG,TOP2B,USH2A,YTHDC2
Embryonic Development, Nervous System Development and Function, Ophthalmic Disease, Organ Development, Organ Morphology, Organismal Development, Organismal Injury and Abnormalities, Tissue Development, Visual System Development and Function	Abnormal morphology of thin inner nuclear layer	0.0155	1	MCOLN1
Connective Tissue Development and Function, Connective Tissue Disorders, Organismal Injury and Abnormalities, Skeletal and Muscular Disorders, Skeletal and Muscular System Development and Function, Tissue Development	Abnormal morphology of viscerocranium	0.0155	1	LRP2
Cellular Assembly and Organization	Aggregation of endosomes	0.0155	1	MCOLN1
Carbohydrate Metabolism, Lipid Metabolism, Small Molecule Biochemistry	Binding of phosphatidylserine	0.0155	1	LBP
Connective Tissue Disorders, Developmental Disorder, Hereditary Disorder, Organismal Injury and Abnormalities, Skeletal and Muscular Disorders	Classic Marfan syndrome	0.0155	1	LTBP2
Behavior	Discriminatory learning	0.0155	1	SYNGAP1
Cellular Compromise, Cellular Function and Maintenance	Endoplasmic reticulum stress response of kidney cell lines	0.0155	1	PNLIPRP2
Cancer, Gastrointestinal Disease, Organismal Injury and Abnormalities	HER2 non-overexpressing gastric adenocarcinoma	0.0155	1	TOP2B
Cancer, Organismal Injury and Abnormalities	High grade primary recurrent peritoneal cancer	0.0155	1	TOP2B
Cancer, Organismal Injury and Abnormalities	High grade recurrent primary peritoneal serous adenocarcinoma	0.0155	1	TOP2B
Cancer, Organismal Injury and Abnormalities, Reproductive System Disease	High grade recurrent serous fallopian tube cancer	0.0155	1	TOP2B
Cancer, Gastrointestinal Disease, Organismal Injury and Abnormalities	Locally advanced HER2 non-overexpressing MET positive gastric carcinoma	0.0155	1	TOP2B
Cancer, Gastrointestinal Disease, Organismal Injury and Abnormalities	Locally advanced HER2 non-overexpressing MET positive gastroesophageal carcinoma	0.0155	1	TOP2B
Cancer, Organismal Injury and Abnormalities, Tissue Morphology	Quantity of melanoma	0.0155	1	TOP2B
Cancer, Endocrine System Disorders, Organismal Injury and Abnormalities, Reproductive System Disease	Recurrent high-grade serous ovarian cancer	0.0155	1	TOP2B
Embryonic Development, Nervous System Development and Function, Ophthalmic Disease, Organ Development, Organ Morphology, Organismal Development, Organismal Injury and Abnormalities, Tissue Development, Visual System Development and Function	Abnormal morphology of retinal layer	0.0156	2	APOB,MCOLN1
Cancer, Gastrointestinal Disease, Hepatic System Disease, Organismal Injury and Abnormalities	Liver cancer	0.0166	18	APOB,CCDC18,CPXM2,CUBN,KMT2A,LBP,LRP2,LTBP2,OFD1,RBM20,RREB1,SERPIND1,SYNGAP1,TG,TOP2B,USH2A,ZC3H13,ZMYM4
Organismal Injury and Abnormalities, Tissue Morphology	Abnormal morphology of epithelial tissue	0.0168	4	APOB,LMO7,MCOLN1,TEX14
Organ Morphology, Organismal Development, Organismal Injury and Abnormalities, Reproductive System Development and Function, Reproductive System Disease	Abnormal morphology of dilated uterus	0.0172	1	LRP2
Cancer, Hematological Disease, Organismal Injury and Abnormalities	Advanced myelodysplastic syndrome	0.0172	1	TOP2B
Cancer, Hematological Disease, Immunological Disease, Organismal Injury and Abnormalities	De novo FAB M0 acute myeloid leukemia	0.0172	1	TOP2B
Cancer, Hematological Disease, Immunological Disease, Organismal Injury and Abnormalities	De novo FAB M1 acute myeloid leukemia	0.0172	1	TOP2B
Cancer, Hematological Disease, Immunological Disease, Organismal Injury and Abnormalities	De novo FAB M2 acute myeloid leukemia	0.0172	1	TOP2B
Cancer, Hematological Disease, Immunological Disease, Organismal Injury and Abnormalities	De novo FAB M4 acute myeloid leukemia	0.0172	1	TOP2B
Cancer, Hematological Disease, Immunological Disease, Organismal Injury and Abnormalities	De novo FAB M5 acute myeloid leukemia	0.0172	1	TOP2B
Cancer, Hematological Disease, Immunological Disease, Organismal Injury and Abnormalities	De novo FAB M6 acute myeloid leukemia	0.0172	1	TOP2B
Cellular Compromise, Cellular Function and Maintenance	Endoplasmic reticulum stress response of epithelial cell lines	0.0172	1	PNLIPRP2
Cancer, Cellular Development, Organismal Injury and Abnormalities	Immortalization of myeloid progenitor cells	0.0172	1	KMT2A
Cell Death and Survival, Cell Morphology, Nervous System Development and Function, Neurological Disease, Tissue Morphology	Loss of interneurons	0.0172	1	LRP2
Cancer, Gastrointestinal Disease, Organismal Injury and Abnormalities	MET positive gastric adenocarcinoma	0.0172	1	TOP2B
Cancer, Gastrointestinal Disease, Organismal Injury and Abnormalities	MET positive gastroesophageal junction adenocarcinoma	0.0172	1	TOP2B
Nucleic Acid Metabolism, Small Molecule Biochemistry	Metabolism of NADH	0.0172	1	DLST
Embryonic Development, Nervous System Development and Function, Organ Development, Organ Morphology, Organismal Development, Tissue Development	Morphogenesis of corpus callosum	0.0172	1	SZT2
Cancer, Organismal Injury and Abnormalities	Peritoneal carcinomatosis	0.0172	1	TOP2B
Cancer, Organismal Injury and Abnormalities, Reproductive System Disease	Primary hormone receptor positive invasive breast cancer	0.0172	1	TOP2B
Infectious Diseases	Production of Hepatitis C virus	0.0172	1	APOB
Metabolic Disease, Neurological Disease, Organismal Injury and Abnormalities, Psychological Disorders	Susceptibility to Alzheimer disease	0.0172	1	A2M
Molecular Transport	Transport of molecule	0.0179	9	A2M,APOB,CUBN,DNAJA2,LBP,LRP2,LTBP2,SERPINA6,TG
Immunological Disease	Abnormal quantity of cytokine	0.0187	2	LBP,SERPINA6
Nervous System Development and Function	Electrophysiology of eye	0.0187	2	APOB,USH2A
Cellular Movement	Cell movement of neurons	0.0188	3	A2M,LRP2,TOP2B
Cell-To-Cell Signaling and Interaction, Connective Tissue Disorders, Hematological Disease, Hematological System Development and Function, Inflammatory Response, Organismal Injury and Abnormalities	Abnormal aggregation of blood platelets	0.0189	1	SERPIND1
Embryonic Development, Nervous System Development and Function, Ophthalmic Disease, Organ Development, Organ Morphology, Organismal Development, Organismal Injury and Abnormalities, Tissue Development, Visual System Development and Function	Abnormal morphology of inner plexiform layer	0.0189	1	MCOLN1
Cancer, Hematological Disease, Immunological Disease, Organismal Injury and Abnormalities	Adult acute monocytic leukemia	0.0189	1	TOP2B
Cancer, Hematological Disease, Immunological Disease, Organismal Injury and Abnormalities	Adult acute myeloid leukemia type M6b	0.0189	1	TOP2B
Cellular Assembly and Organization, Digestive System Development and Function, Embryonic Development, Gastrointestinal Disease, Hepatic System Development and Function, Hepatic System Disease, Organ Development, Organismal Development, Organismal Injury and Abnormalities, Tissue Development	Fibrogenesis of liver	0.0189	1	LBP
Cancer, Gastrointestinal Disease, Organismal Injury and Abnormalities	HER2 positive distal esophageal adenocarcinoma	0.0189	1	TOP2B
Cancer, Gastrointestinal Disease, Organismal Injury and Abnormalities	HER2 positive distal esophageal carcinoma	0.0189	1	TOP2B
Cancer, Hematological Disease, Immunological Disease, Organismal Injury and Abnormalities	High risk CD20 positive diffuse large B-cell non-Hodgkin lymphoma	0.0189	1	TOP2B
Cell-To-Cell Signaling and Interaction, Cellular Growth and Proliferation, Hematological System Development and Function, Humoral Immune Response	Induction of B lymphocytes	0.0189	1	TG
Connective Tissue Disorders, Organismal Injury and Abnormalities, Tissue Morphology	Lack of subcutaneous fat	0.0189	1	MCOLN1
Cancer, Hematological Disease, Immunological Disease, Organismal Injury and Abnormalities	M0 adult acute myeloid leukemia	0.0189	1	TOP2B
Cancer, Hematological Disease, Immunological Disease, Organismal Injury and Abnormalities	M1 adult acute myeloid leukemia	0.0189	1	TOP2B
Cancer, Hematological Disease, Immunological Disease, Organismal Injury and Abnormalities	M2 adult acute myeloid leukemia	0.0189	1	TOP2B
Cancer, Hematological Disease, Immunological Disease, Organismal Injury and Abnormalities	M4 adult acute myeloid leukemia	0.0189	1	TOP2B
Cancer, Hematological Disease, Immunological Disease, Organismal Injury and Abnormalities	M5a adult acute myeloid leukemia	0.0189	1	TOP2B
Cancer, Hematological Disease, Immunological Disease, Organismal Injury and Abnormalities	M6a adult acute erythroid leukemia	0.0189	1	TOP2B
